# Supplementary material for: Cross regulation in a three-component cell envelope stress signaling system of Brucella
Source: bioRxiv. 2023 Oct 11:2023.04.15.536747. Preprint. [Version 2] doi: 10.1101/2023.04.15.536747 (PMC10592609; doi:10.1101/2023.04.15.536747)
Supplement: Supplement 1 [file media-1.xlsx]

## Sheet: Key
#HMM - Genes
#genes: ES=339, GD=74, NE=1418, GA=5, N/A=3
#key: ES=essential, GD=insertions cause growth-defect, NE=non-essential, GA=insertions confer growth-advantage, N/A=not analyzed (genes with 0 TA sites)
#Gumbel
#GUI with: ctrldata=b'/Users/scrosson/SCD324ovis_chrom1.wig', annotation=b'/Users/scrosson/Desktop/ovis_essentiality/ovis1.prot_table.txt', output=b'/Users/scrosson/gumbel_SCD324ovis_chrom1_essential_s10000_b500_t1.txt', samples=10000, minread=1, trim=1
#Data: b'/Users/scrosson/SCD324ovis_chrom1.wig'
#Annotation path: b'/Users/scrosson/Desktop/ovis_essentiality/ovis1.prot_table.txt'
#Trimming of TAs near termini: N-term=0.0, C-term=0.0 (fraction of ORF length)
#Significance thresholds (FDR-corrected): Essential if Zbar>0.988200, Non-essential if Zbar<0.053200
#Metropolis-Hastings Acceptance-Rate:	0.4957
#Total Iterations Performed:	10499
#Sample Size:	10000
#Total number of TA sites: 50333
#Genome-wide saturation: 0.645
#phi estimate:	0.205358 (non-insertion probability in non-essential regions)
#Minimum number of TA sites with 0 insertions to be classified as essential by Binomial:	3.193
#Time: 178.3 s
#Summary of Essentiality Calls:
# E = 329 (essential based on Gumbel)
# EB = 15 (essential based on Binomial)
# NE = 1288 (non-essential)
# U = 66 (uncertain)
# S = 141 (too short)

## Sheet: Legend
Table S1. List of essential B. ovis genes calculated from Tn-seq data using Gumbel and HMM approaches.
#Gumbel method
# E = (essential based on Gumbel)
# EB = (essential based on Binomial)
# NE = (non-essential)
# U = (uncertain)
# S = (too short)
#HMM method
#hmmkey: ES=essential, GD=insertions cause growth-defect, NE=non-essential, GA=insertions confer growth-advantage, N/A=not analyzed (genes with 0 TA sites)

## Sheet: TableS1
			WT
Locus	Gene	Annotation	k	n	r	s	zbar	Gumbel_Call	TAs	ES sites	GD sites	NE sites	GA sites	saturation	mean	HMM_call
BOV_0001	dnaA	Chromosomal replication initiator protein DnaA	0	26	26	1505	1	E	26	26	0	0	0	0	0	ES
BOV_0002	dnaN	DNA polymerase III beta subunit (EC 2.7.7.7)	0	18	18	1086	1	E	19	19	0	0	0	0.0526	1	ES
BOV_0003	recF	DNA recombination and repair protein RecF	13	15	1	2	0	NE	16	0	0	16	0	0.8125	139.08	NE
BOV_0004	moeB	Molybdopterin-synthase adenylyltransferase (EC 2.7.7.80)	12	14	1	2	0	NE	15	0	0	15	0	0.8667	82.69	NE
BOV_0005		D-3-phosphoglycerate dehydrogenase (EC 1.1.1.95)	12	20	3	57	0	NE	20	0	0	20	0	0.6	240.92	NE
BOV_0006		ABC transporter ATP-binding protein (cluster 5 nickel/peptides/opines) / ABC transporter ATP-binding protein (cluster 5 nickel/peptides/opines)	14	21	2	99	0	NE	21	0	0	21	0	0.6667	27.21	NE
BOV_0007		ABC transporter permease protein 2 (cluster 5 nickel/peptides/opines)	13	26	4	47	0	NE	26	0	0	26	0	0.5	45.15	NE
BOV_0008		ABC transporter permease protein 1 (cluster 5 nickel/peptides/opines)	16	26	3	87	0	NE	26	0	0	26	0	0.6154	55.44	NE
BOV_0009		ABC transporter substrate-binding protein (cluster 5 nickel/peptides/opines)	28	33	3	200	0	NE	33	0	0	33	0	0.8182	290.63	NE
BOV_0010		ABC transporter substrate-binding protein (cluster 5 nickel/peptides/opines)	48	54	2	17	0	NE	54	0	0	54	0	0.8889	387.33	NE
BOV_0011		FIG00450919: hypothetical protein	3	4	1	2	0	NE	4	0	0	4	0	0.75	14	NE
BOV_0012		ABC transporter substrate-binding protein (cluster 4 leucine/isoleucine/valine/benzoate)	14	18	2	74	0	NE	19	0	5	0	14	0.7368	634.29	GA
BOV_0013		Methylglutaconyl-CoA hydratase (EC 4.2.1.18)	3	11	4	120	0	NE	12	0	11	0	1	0.3333	67	GD
BOV_0014	mvaB	Hydroxymethylglutaryl-CoA lyase (EC 4.1.3.4)	5	17	8	240	0.5636	U	17	0	17	0	0	0.2353	26	GD
BOV_0015		Methylcrotonyl-CoA carboxylase biotin-containing subunit (EC 6.4.1.4)	14	21	2	106	0	NE	21	0	1	20	0	0.6667	95.86	NE
BOV_0016		Methylcrotonyl-CoA carboxylase carboxyl transferase subunit (EC 6.4.1.4)	24	27	1	2	0	NE	27	0	0	27	0	0.8148	89.55	NE
BOV_0017	ivd	Isovaleryl-CoA dehydrogenase (EC 1.3.8.4)	21	24	1	2	0	NE	24	0	0	24	0	0.7917	306.42	NE
BOV_0018		Acetoacetyl-CoA synthetase [leucine] (EC 6.2.1.16)	28	36	3	29	0	NE	36	0	0	36	0	0.7778	249.14	NE
BOV_0019		hypothetical protein	4	9	5	161	0.0001	NE	10	0	5	5	0	0.5	236	NE
BOV_0020		Acyltransferase	23	36	5	77	0	NE	36	5	0	31	0	0.6111	253.27	NE
BOV_0023		FIG00418427: hypothetical protein	0	10	10	161	1	E	10	10	0	0	0	0	0	ES
BOV_0024	aroA	3-phosphoshikimate 1-carboxyvinyltransferase (EC 2.5.1.19)	0	18	18	1202	1	E	18	18	0	0	0	0	0	ES
BOV_0025	cmk	Cytidylate kinase (EC 2.7.4.25)	9	11	1	2	0	NE	12	0	0	12	0	0.8333	48.7	NE
BOV_0026	rpsA	SSU ribosomal protein S1p	2	17	12	1025	1	E	17	12	0	5	0	0.1176	61.5	ES
BOV_0027		Mobile element protein	7	7	0	0	0	NE	7	0	0	7	0	1	287	NE
BOV_0029		Putative membrane protein YeiH	19	20	1	2	0	NE	20	0	0	20	0	0.9	178.61	NE
BOV_0030		Transcriptional regulator YeiE LysR family	13	26	3	128	0	NE	26	8	0	18	0	0.5	228.54	NE
BOV_0031		Membrane-bound lytic murein transglycosylase B	30	36	3	11	0	NE	37	4	0	33	0	0.8108	212.43	NE
BOV_0032	recR	Recombination protein RecR	8	9	1	2	0	NE	10	0	0	10	0	0.9	162.11	NE
BOV_0033		Nucleoid-associated protein YaaK	2	3	1	2	-1	S	3	0	0	3	0	0.6667	964.5	NE
BOV_0034		DNA polymerase III subunits gamma and tau (EC 2.7.7.7)	3	25	22	1686	0.9997	E	25	22	0	3	0	0.12	147.33	ES
BOV_0035		HIT1 PROTEIN	6	6	0	0	0	NE	6	0	0	6	0	1	158.67	NE
BOV_0036		NADH pyrophosphatase (EC 3.6.1.22) decaps 5'-NAD modified RNA	15	16	1	2	0	NE	16	0	0	16	0	0.875	245.43	NE
BOV_0037	pheA	Prephenate dehydratase (EC 4.2.1.51)	14	18	2	29	0	NE	19	0	0	19	0	0.7895	272.87	NE
BOV_0038	kdsB	3-deoxy-manno-octulosonate cytidylyltransferase (EC 2.7.7.38)	0	12	12	620	1	E	12	12	0	0	0	0	0	ES
BOV_0039		membrane c-type cytochrome cy	8	8	0	0	0	NE	8	0	0	8	0	1	230.25	NE
BOV_0040		Molybdopterin molybdenumtransferase (EC 2.10.1.1)	14	19	2	137	0	NE	20	0	0	20	0	0.75	439.6	NE
BOV_0041		hypothetical protein	2	2	0	0	-1	S	2	0	0	2	0	1	538.5	NE
BOV_0042	cyoA	Cytochrome O ubiquinol oxidase subunit II (EC 1.10.3.-)	12	19	3	149	0	NE	19	0	0	19	0	0.6316	11.58	NE
BOV_0043	cyoB	Cytochrome O ubiquinol oxidase subunit I (EC 1.10.3.-)	29	49	5	91	0	NE	49	0	37	12	0	0.5714	19.71	GD
BOV_0044	cyoC	Cytochrome O ubiquinol oxidase subunit III (EC 1.10.3.-)	4	9	2	80	0	NE	9	0	9	0	0	0.4444	17	GD
BOV_0045	cyoD	Cytochrome O ubiquinol oxidase subunit IV (EC 1.10.3.-)	5	12	6	201	0.1206	U	13	0	7	6	0	0.3846	213	GD
BOV_0047		Outer membrane component of TAM transport system	13	52	7	218	0.0016	NE	52	0	52	0	0	0.2308	6.08	GD
BOV_0048		Inner membrane component of TAM transport system	13	66	11	752	0.9992	E	66	0	66	0	0	0.1818	15.42	GD
BOV_0049		LD-transpeptidase	20	24	1	2	0	NE	25	0	0	25	0	0.8	432.7	NE
BOV_0050		hypothetical protein	4	4	0	0	-1	S	4	0	0	4	0	1	196.75	NE
BOV_0051		FIG00451333: hypothetical protein	7	9	1	2	0	NE	9	0	0	9	0	0.6667	410.5	NE
BOV_0053		hypothetical protein	1	1	0	0	-1	S	2	0	2	0	0	1	5	GD
BOV_0054		Conserved membrane protein in copper uptake YcnI / Copper metallochaperone PCu(A)C inserts Cu(I) into cytochrome oxidase subunit II	13	16	1	2	0	NE	17	0	2	15	0	0.7647	169.69	NE
BOV_0055		FIG00450019: hypothetical protein	8	9	1	2	0	NE	9	0	0	9	0	0.7778	405.57	NE
BOV_0056		Lactoylglutathione lyase (EC 4.4.1.5)	7	8	1	2	0	NE	9	0	0	9	0	0.8889	423.75	NE
BOV_0057		[4Fe-4S] cluster assembly scaffold protein Mrp (%3DApbC)	2	20	11	508	0.9999	E	21	19	0	2	0	0.1429	22.33	ES
BOV_0058	pgm	Phosphoglucomutase (EC 5.4.2.2)	28	39	3	41	0	NE	39	0	0	39	0	0.7179	54.36	NE
BOV_0059		Transcriptional regulator LysR family	19	23	1	2	0	NE	24	0	0	24	0	0.8333	350.15	NE
BOV_0060		Dienelactone hydrolase and related enzymes	23	29	1	2	0	NE	29	0	0	29	0	0.7931	423.52	NE
BOV_0061	frcK	Uncharacterized sugar kinase	5	6	1	2	0	NE	7	0	0	7	0	0.8571	159.67	NE
BOV_0062		Fumarylpyruvate hydrolase (EC 3.7.1.5)	13	17	2	73	0	NE	17	0	0	17	0	0.7647	252.69	NE
BOV_0063		FIG00450937: hypothetical protein	5	5	0	0	-1	S	5	0	0	5	0	0.8	320.75	NE
BOV_0064		FIG00450423: hypothetical protein	1	3	2	37	-1	S	3	0	0	3	0	0.3333	210	NE
BOV_0065		FIG00883991: hypothetical protein	1	1	0	0	-1	S	1	0	0	1	0	1	62	NE
BOV_0066		Soluble lytic murein transglycosylase and related regulatory proteins (some contain LysM/invasin domains)	21	22	1	2	0	NE	23	0	0	23	0	0.913	216.71	NE
BOV_0067		FIG01964566: Predicted membrane protein hemolysin III homolog	14	14	0	0	0	NE	15	0	0	15	0	0.8667	288.31	NE
BOV_0071		Outer membrane protein	52	65	2	26	0	NE	66	0	0	66	0	0.7576	256.88	NE
BOV_0072		hypothetical protein	13	18	1	2	0	NE	18	0	0	18	0	0.7222	308.77	NE
BOV_0073	argG	Argininosuccinate synthase (EC 6.3.4.5)	0	19	19	1143	1	E	20	19	0	1	0	0.05	172	ES
BOV_0074		FIG097019: Amino acid efflux protein	7	8	1	2	0	NE	9	0	0	9	0	0.8889	463	NE
BOV_0075		hypothetical protein	10	12	1	2	0	NE	12	0	0	12	0	0.8333	205.5	NE
BOV_0076		23S rRNA (adenine(2503)-C(2))-methyltransferase @ tRNA (adenine(37)-C(2))-methyltransferase (EC 2.1.1.192)	21	23	1	2	0	NE	24	0	0	24	0	0.7917	343.74	NE
BOV_0077		FIG00740902: hypothetical protein	2	12	10	460	0.9999	E	13	10	0	3	0	0.1538	41	ES
BOV_0079		COGs COG3339	3	5	2	130	0.0002	NE	5	0	0	5	0	0.6	93.33	NE
BOV_0080	phhB	Pterin-4-alpha-carbinolamine dehydratase (EC 4.2.1.96)	4	6	2	14	-1	S	6	0	0	6	0	0.5	406.67	NE
BOV_0081		2'-5' RNA ligase	13	13	0	0	0	NE	14	0	0	14	0	0.8571	265.17	NE
BOV_0083		Arylesterase precursor (EC 3.1.1.2)	5	11	5	238	0.0792	U	11	0	0	11	0	0.4545	424.4	NE
BOV_0084		Predicted ABC-type transport system involved in lysophospholipase L1 biosynthesis ATPase component	4	8	2	43	0	NE	8	0	0	8	0	0.5	247.25	NE
BOV_0085		ABC transporter fused permease protein	41	46	1	2	0	NE	46	0	0	46	0	0.8696	389.07	NE
BOV_0086		Inner membrane protein YbhL	13	21	2	7	0	NE	22	0	0	22	0	0.6364	147.5	NE
BOV_0087	pat	Acetyltransferase GNAT family	9	12	1	2	0	NE	13	0	0	13	0	0.7692	302	NE
BOV_0088		FIG00450577: hypothetical protein	4	5	1	2	0	NE	5	0	0	5	0	0.8	247	NE
BOV_0089		hypothetical protein that often co-occurs with aconitase	12	16	1	2	0	NE	16	0	0	16	0	0.625	265.2	NE
BOV_0091	acnA	Aconitate hydratase (EC 4.2.1.3)	2	42	17	716	1	E	43	43	0	0	0	0	0	ES
BOV_0092	ccmA	ABC transporter involved in cytochrome c biogenesis ATPase component CcmA	7	11	2	60	0	NE	11	0	0	11	0	0.6364	177.43	NE
BOV_0093	ccmB	ABC transporter involved in cytochrome c biogenesis CcmB subunit	3	4	1	2	0	NE	4	0	0	4	0	0.75	279.33	NE
BOV_0094	ccmC	Cytochrome c-type biogenesis protein CcmC putative heme lyase for CcmE	13	16	2	35	0	NE	16	0	0	16	0	0.8125	236.69	NE
BOV_0095	ccmD	Cytochrome c-type biogenesis protein CcmD interacts with CcmCE	2	3	1	2	-1	S	3	0	0	3	0	0.6667	129.5	NE
BOV_0096	cycY	Cytochrome c-type biogenesis protein CcmG/DsbE thiol:disulfide oxidoreductase	7	10	2	26	0	NE	11	0	0	11	0	0.7273	125.75	NE
BOV_0097	ilvD	Dihydroxy-acid dehydratase (EC 4.2.1.9)	24	32	1	2	0	NE	32	0	0	32	0	0.75	365.92	NE
BOV_0099		Putative response regulator	3	6	3	70	0	NE	6	0	0	6	0	0.5	186.33	NE
BOV_0100		Transcriptional regulator AsnC family	7	7	0	0	0	NE	7	0	0	7	0	1	139.86	NE
BOV_0101		FIG00450082: hypothetical protein	5	6	1	2	0	NE	7	0	0	7	0	0.8571	205	NE
BOV_0102		FIG00450099: hypothetical protein	13	15	2	97	0	NE	16	0	0	16	0	0.75	541.5	NE
BOV_0103		FIG00883734: hypothetical protein	23	26	1	2	0	NE	26	0	0	26	0	0.8462	220.91	NE
BOV_0104		Sulfate and thiosulfate binding protein CysP	11	16	2	25	0	NE	17	0	0	17	0	0.7059	459.33	NE
BOV_0105	cysT-1	Sulfate transport system permease protein CysT	17	20	2	32	0	NE	20	0	0	20	0	0.85	335.35	NE
BOV_0106	cysW-1	Sulfate transport system permease protein CysW	13	16	2	70	0	NE	16	0	0	16	0	0.75	217.5	NE
BOV_0107		Sulfate and thiosulfate import ATP-binding protein CysA (EC 3.6.3.25)	14	19	2	55	0	NE	20	0	0	20	0	0.75	219.93	NE
BOV_0108		Cyclic beta-12-glucan synthase (EC 2.4.1.-)	103	175	7	470	0.3293	U	176	0	0	176	0	0.5511	55.92	NE
BOV_0109	pncB	Nicotinate phosphoribosyltransferase (EC 6.3.4.21)	2	22	10	749	0.9998	E	22	0	22	0	0	0.0909	8.5	GD
BOV_0111		Methyltransferase type 11	16	19	1	2	0	NE	19	0	0	19	0	0.8421	208.06	NE
BOV_0112	cscK	Fructokinase (EC 2.7.1.4)	13	15	2	74	0	NE	15	0	0	15	0	0.7333	323.64	NE
BOV_0113		Oxidoreductase short-chain dehydrogenase/reductase family	9	13	1	2	0	NE	13	0	0	13	0	0.4615	109.17	NE
BOV_0114		Multimodular transpeptidase-transglycosylase (EC 2.4.1.129) (EC 3.4.-.-)	40	47	3	68	0	NE	48	0	0	48	0	0.7917	244.21	NE
BOV_0115		Outer membrane protein	15	22	2	73	0	NE	22	0	1	21	0	0.5909	253.92	NE
BOV_0116		Outer membrane protein	4	23	10	246	0.9604	U	23	0	23	0	0	0.087	10	GD
BOV_0117		Ribonuclease D related protein	2	12	9	444	0.9998	E	12	11	0	1	0	0.0833	209	ES
BOV_0118		M20 Dipeptidases	14	23	2	26	0	NE	23	0	0	23	0	0.6087	139.5	NE
BOV_0119	polA	DNA polymerase I (EC 2.7.7.7)	36	57	5	521	0.2286	U	57	11	0	46	0	0.5789	142.67	NE
BOV_0120		ATP-dependent RNA helicase Atu4171	25	33	3	47	0	NE	34	0	0	34	0	0.7059	218	NE
BOV_0121	gyrB	DNA gyrase subunit B (EC 5.99.1.3)	2	38	35	2303	0.9999	E	38	35	0	3	0	0.0526	5	ES
BOV_0122	fghA	S-formylglutathione hydrolase (EC 3.1.2.12)	14	16	1	2	0	NE	17	0	0	17	0	0.7647	399.23	NE
BOV_0123		Putative transmembrane protein	14	19	2	30	0	NE	20	0	0	20	0	0.65	393	NE
BOV_0126		FrmR: Negative transcriptional regulator of formaldehyde detoxification operon	3	3	0	0	-1	S	4	0	0	4	0	1	169.75	NE
BOV_0127	hrpB	ATP-dependent helicase HrpB	13	25	5	317	0.3181	U	25	0	0	25	0	0.52	515	NE
BOV_0128		Sensor histidine kinase PrrB (RegB) (EC 2.7.3.-)	13	17	2	42	0	NE	18	0	0	18	0	0.7222	419	NE
BOV_0130		Mobile element protein	8	8	0	0	0	NE	8	0	0	8	0	1	271.25	NE
BOV_0131		Dna binding response regulator PrrA (RegA)	8	12	4	60	0	NE	12	0	0	12	0	0.6667	198.25	NE
BOV_0132		Transcription elongation factor	3	4	1	2	0	NE	4	0	0	4	0	0.75	203.33	NE
BOV_0133		LD-transpeptidase	11	18	3	44	0	NE	19	0	0	19	0	0.6316	169.92	NE
BOV_0134		NifU-like domain protein	3	4	1	2	0	NE	4	0	0	4	0	0.75	29	NE
BOV_0135		Universal stress protein UspA and related nucleotide-binding proteins	6	7	1	2	0	NE	7	0	0	7	0	0.8571	108.5	NE
BOV_0136	trpS	Tryptophanyl-tRNA synthetase (EC 6.1.1.2)	2	15	13	979	1	E	15	13	0	2	0	0.1333	163	ES
BOV_0137	mviN	Peptidoglycan lipid II flippase MurJ	2	20	17	1028	1	E	21	17	0	4	0	0.1429	331.33	ES
BOV_0139	glnD	[Protein-PII] uridylyltransferase (EC 2.7.7.59) / [Protein-PII]-UMP uridylyl-removing enzyme	36	52	3	53	0	NE	53	0	0	53	0	0.6981	154.08	NE
BOV_0142	mutS	DNA mismatch repair protein MutS	37	39	2	62	0	NE	39	0	0	39	0	0.8974	255.74	NE
BOV_0143		Putative hemolysin	18	18	0	0	0	NE	19	0	0	19	0	1	343.68	NE
BOV_0144	lspA	Lipoprotein signal peptidase (EC 3.4.23.36)	1	9	5	206	0.0069	NE	9	0	9	0	0	0.1111	2	GD
BOV_0145		RNA methyltransferase Atu0341	9	14	2	19	0	NE	15	0	7	8	0	0.5333	121.75	NE
BOV_0146		SAM-dependent methyltransferase	16	19	2	4	0	NE	19	0	0	19	0	0.6842	119.46	NE
BOV_0147		Uncharacterized MFS-type transporter	6	8	1	2	0	NE	8	0	0	8	0	0.75	292	NE
BOV_0148	ihfB	Integration host factor beta subunit	0	1	1	2	-1	S	1	0	0	1	0	0	0	NE
BOV_0149	sppA	Signal peptide peptidase A (SppA) a serine protease	10	14	1	2	0	NE	15	0	0	15	0	0.7333	342.73	NE
BOV_0150		Lipopolysaccharide export system protein LptC	2	21	18	562	0.9999	E	21	18	0	3	0	0.0952	81	ES
BOV_0151		Lipopolysaccharide export system protein LptA	0	9	9	503	0.9998	E	9	9	0	0	0	0	0	ES
BOV_0152		Lipopolysaccharide ABC transporter ATP-binding protein LptB	1	17	8	422	0.9984	E	17	8	9	0	0	0.0588	7	GD
BOV_0153	rpoN	RNA polymerase sigma-54 factor RpoN	21	26	3	177	0	NE	27	0	0	27	0	0.7407	246.5	NE
BOV_0154	yfiA	Ribosome hibernation promoting factor Hpf	8	11	1	2	0	NE	11	0	0	11	0	0.7273	361	NE
BOV_0155		PTS IIA-like nitrogen-regulatory protein PtsN	1	4	3	374	0.8446	U	4	0	0	4	0	0.25	23	NE
BOV_0156		FIG00450894: hypothetical protein	3	3	0	0	-1	S	3	0	0	3	0	1	209	NE
BOV_0157		Small heat shock protein	3	9	3	135	0	NE	9	0	0	9	0	0.2222	7	NE
BOV_0158		FIG00440777: hypothetical protein	8	10	1	2	0	NE	10	0	0	10	0	0.8	275.75	NE
BOV_0159	nth	Endonuclease III (EC 4.2.99.18)	11	15	1	2	0	NE	16	0	0	16	0	0.6875	795.45	NE
BOV_0160		Uncharacterized integral membrane protein Mlr5338	9	13	3	48	0	NE	14	0	0	14	0	0.7143	161	NE
BOV_0161		hypothetical protein	5	6	1	2	-1	S	6	0	0	6	0	0.8333	112.6	NE
BOV_0162		Adenosine kinase (2.7.1.20)	18	21	1	2	0	NE	21	0	0	21	0	0.8571	282.72	NE
BOV_0163		UPF0126 inner membrane protein CC_3680	13	17	3	100	0	NE	18	0	0	18	0	0.7222	197.15	NE
BOV_0165	grpE	Heat shock protein GrpE	0	9	9	588	1	E	9	9	0	0	0	0	0	ES
BOV_0166	hrcA	Heat-inducible transcription repressor HrcA	11	15	2	25	0	NE	16	0	0	16	0	0.6875	395.18	NE
BOV_0167	rph	Ribonuclease PH (EC 2.7.7.56)	7	9	1	2	0	NE	9	0	0	9	0	0.6667	441.83	NE
BOV_0168		Glyoxalase family protein	5	7	1	2	0	NE	7	0	0	7	0	0.7143	308.8	NE
BOV_0169	rdgB	Nucleoside 5-triphosphatase RdgB (dHAPTP dITP XTP-specific) (EC 3.6.1.66)	5	10	4	166	0.0002	NE	10	0	0	10	0	0.5	573.8	NE
BOV_0170		Oxygen-independent coproporphyrinogen-III oxidase-like protein YggW	19	22	1	2	0	NE	23	0	0	23	0	0.8261	427.89	NE
BOV_0171		16S rRNA (cytidine(1402)-2'-O)-methyltransferase (EC 2.1.1.198)	13	16	3	33	0	NE	16	0	0	16	0	0.8125	308.31	NE
BOV_0173	cysG	Precorrin-2 oxidase (EC 1.3.1.76) @ Sirohydrochlorin ferrochelatase activity of CysG (EC 4.99.1.4) / Uroporphyrinogen-III methyltransferase (EC 2.1.1.107)	8	10	1	2	0	NE	10	0	0	10	0	0.8	341.38	NE
BOV_0174		Conserved hypothetical protein probably involved in sulfate reduction	1	2	1	2	-1	S	2	0	0	2	0	0.5	397	NE
BOV_0175	cysI	Sulfite reductase [NADPH] hemoprotein beta-component (EC 1.8.1.2)	24	30	2	41	0	NE	30	0	0	30	0	0.8	337	NE
BOV_0176	cysH	Phosphoadenylyl-sulfate reductase [thioredoxin] (EC 1.8.4.8)	10	14	2	124	0	NE	15	0	0	15	0	0.7333	130.91	NE
BOV_0177		Oxidoreductase probably involved in sulfite reduction	8	10	1	2	0	NE	10	0	0	10	0	0.8	188	NE
BOV_0178		Msr0370 protein	6	7	1	2	0	NE	7	0	0	7	0	0.8571	327.33	NE
BOV_0179	ogt	Methylated-DNA--protein-cysteine methyltransferase (EC 2.1.1.63)	6	8	1	2	0	NE	9	0	0	9	0	0.7778	226.14	NE
BOV_0180		hypothetical protein	0	6	6	227	0.9996	E	6	6	0	0	0	0	0	ES
BOV_0181		(U62541) immunoreactive 14 kDa protein BA14k	20	24	1	2	0	NE	24	0	0	24	0	0.8333	247.2	NE
BOV_0182	metH	5-methyltetrahydrofolate--homocysteine methyltransferase (EC 2.1.1.13)	59	77	4	166	0	NE	77	0	0	77	0	0.7403	241.4	NE
BOV_0183		Acyl-homoserine lactone-binding transcriptional activator LuxR family	23	24	1	2	0	NE	24	0	0	24	0	0.9583	281.61	NE
BOV_0184		Omega-amino acid--pyruvate aminotransferase (EC 2.6.1.18)	23	28	1	2	0	NE	29	0	0	29	0	0.7931	363.91	NE
BOV_0185	cysD	Sulfate adenylyltransferase subunit 2 (EC 2.7.7.4)	20	21	1	2	0	NE	21	0	0	21	0	0.9048	207.68	NE
BOV_0186	cysNC	Sulfate adenylyltransferase subunit 1 (EC 2.7.7.4) / Adenylylsulfate kinase (EC 2.7.1.25)	30	38	2	62	0	NE	38	0	0	38	0	0.7895	297.8	NE
BOV_0187	cysQ	3'(2')5'-bisphosphate nucleotidase (EC 3.1.3.7)	6	15	4	47	0	NE	15	0	0	15	0	0.3333	17.2	NE
BOV_0189		cAMP-binding proteins - catabolite gene activator and regulatory subunit of cAMP-dependent protein kinases	8	12	3	47	0	NE	13	0	0	13	0	0.6923	374	NE
BOV_0191		Glycerol-3-phosphate regulon repressor GlpR	10	12	1	2	0	NE	12	0	1	11	0	0.8333	111.3	NE
BOV_0192	glpD	Aerobic glycerol-3-phosphate dehydrogenase (EC 1.1.5.3)	21	33	2	47	0	NE	34	0	26	8	0	0.6471	22.73	GD
BOV_0193		Transcriptional regulator	10	12	1	2	0	NE	12	0	0	12	0	0.75	288.44	NE
BOV_0194		Aldehyde dehydrogenase (EC 1.2.1.3)	27	31	1	2	0	NE	32	0	0	32	0	0.8438	313.7	NE
BOV_0195		Alcohol dehydrogenase (EC 1.1.1.1)	19	23	2	50	0	NE	24	0	0	24	0	0.8333	300.4	NE
BOV_0196		FIG00450153: hypothetical protein	7	9	2	14	0	NE	9	0	0	9	0	0.7778	159.29	NE
BOV_0197		Transcriptional regulator LacI family	16	20	1	2	0	NE	21	0	0	21	0	0.7619	313.38	NE
BOV_0198		Efflux ABC transporter permease/ATP-binding protein ExsA	17	19	1	2	0	NE	20	0	0	20	0	0.9	329.5	NE
BOV_0199		hypothetical protein	9	11	1	2	0	NE	12	0	0	12	0	0.8333	190.5	NE
BOV_0200		hypothetical protein	1	2	1	2	-1	S	2	0	0	2	0	0.5	1	NE
BOV_0201		Aldehyde dehydrogenase B (EC 1.2.1.22)	15	18	2	18	0	NE	18	0	0	18	0	0.8333	341	NE
BOV_0202		Hydroxymethylpyrimidine ABC transporter transmembrane component	6	8	2	30	0	NE	8	0	0	8	0	0.75	96.5	NE
BOV_0203		Thiaminase II (EC 3.5.99.2) involved in salvage of thiamin pyrimidine moiety TenA subgroup with Cys in active site	16	19	1	2	0	NE	19	0	0	19	0	0.8421	513.62	NE
BOV_0204		Hydroxymethylpyrimidine ABC transporter substrate-binding component	15	18	1	2	0	NE	18	0	0	18	0	0.8333	228.27	NE
BOV_0205	thiE	Thiamin-phosphate pyrophosphorylase (EC 2.5.1.3)	3	9	5	331	0.966	U	9	5	0	4	0	0.3333	91.67	ES
BOV_0206	thiG	Thiazole synthase (EC 2.8.1.10)	2	12	7	285	0.9718	U	12	12	0	0	0	0.1667	1	ES
BOV_0207	thiS	Sulfur carrier protein ThiS	0	3	3	30	-1	S	3	3	0	0	0	0	0	ES
BOV_0208	thiO	Glycine oxidase ThiO (EC 1.4.3.19)	5	13	4	271	0.0659	U	13	4	0	9	0	0.3846	65	NE
BOV_0209	thiD	Hydroxymethylpyrimidine phosphate kinase ThiD (EC 2.7.4.7)	0	7	7	726	0.9986	E	7	7	0	0	0	0	0	ES
BOV_0210		Sensory box/GGDEF domain/EAL domain protein	39	51	2	176	0	NE	51	0	0	51	0	0.7451	295.11	NE
BOV_0211	cueR	Transcriptional regulator MerR family	10	12	1	2	0	NE	24	0	0	24	0	0.7917	340.63	NE
BOV_0212		Lead cadmium zinc and mercury transporting ATPase (EC 3.6.3.3) (EC 3.6.3.5)%3B Copper-translocating P-type ATPase (EC 3.6.3.4)	18	23	3	305	0.02	NE	13	0	0	13	0	0.8462	189.27	NE
BOV_0213		Osmoprotectant ABC transporter inner membrane protein YehW	9	10	1	2	0	NE	10	0	0	10	0	0.9	333.89	NE
BOV_0214		Osmoprotectant ABC transporter ATP-binding subunit YehX	9	11	2	14	0	NE	11	0	0	11	0	0.8182	169.11	NE
BOV_0215		Osmoprotectant ABC transporter permease protein YehY	17	19	1	2	0	NE	19	0	0	19	0	0.8421	259.38	NE
BOV_0216		Osmoprotectant ABC transporter binding protein YehZ	13	16	1	2	0	NE	17	0	0	17	0	0.7647	142.31	NE
BOV_0217		hypothetical protein	9	9	0	0	-1	S	10	0	0	10	0	1	115.4	NE
BOV_0218		NADP-specific glutamate dehydrogenase (EC 1.4.1.4)	14	19	2	41	0	NE	19	0	0	19	0	0.6842	301.15	NE
BOV_0219		Mobile element protein	13	13	0	0	0	NE	21	0	0	21	0	0.8571	198.72	NE
BOV_0220		Sarcosine oxidase beta subunit (EC 1.5.3.1)	17	20	1	2	0	NE	13	0	0	13	0	1	232.54	NE
BOV_0222	soxB	Sarcosine oxidase beta subunit (EC 1.5.3.1)	11	13	1	2	0	NE	14	0	0	14	0	0.7143	478.9	NE
BOV_0223	soxD	Sarcosine oxidase delta subunit (EC 1.5.3.1)	6	8	1	2	0	NE	8	0	0	8	0	0.75	225	NE
BOV_0224		Sarcosine oxidase alpha subunit (EC 1.5.3.1)	46	51	2	40	0	NE	52	0	0	52	0	0.8846	314.65	NE
BOV_0227		Transcriptional regulator IclR family	13	19	2	179	0	NE	20	0	0	20	0	0.7	167.71	NE
BOV_0228		Maltodextrin ABC transporter substrate-binding protein MdxE	19	23	2	77	0	NE	23	0	0	23	0	0.8261	271.53	NE
BOV_0229		Maltodextrin ABC transporter permease protein MdxF	11	14	2	55	0	NE	15	0	0	15	0	0.8	149	NE
BOV_0230		Maltodextrin ABC transporter permease protein MdxG	13	16	2	25	0	NE	16	0	0	16	0	0.6875	381.91	NE
BOV_0231		Maltose/maltodextrin transport ATP-binding protein MalK (EC 3.6.3.19)	9	12	1	2	0	NE	13	0	0	13	0	0.7692	337.6	NE
BOV_0232		mandelate racemase/muconate lactonizing enzyme family protein	20	24	1	2	0	NE	24	0	0	24	0	0.7917	467.47	NE
BOV_0233		L-fucose mutarotase (EC 5.1.3.29)	5	6	1	2	-1	S	6	0	0	6	0	0.8333	87.2	NE
BOV_0234		Oxidoreductase Gfo/Idh/MocA family	8	12	1	2	0	NE	12	0	0	12	0	0.5833	144.57	NE
BOV_0235		hypothetical protein	4	4	0	0	-1	S	4	0	0	4	0	1	118.5	NE
BOV_0236		2-keto-3-deoxy-L-fuconate dehydrogenase	11	13	1	2	0	NE	14	0	0	14	0	0.7857	405.64	NE
BOV_0237		24-diketo-3-deoxy-L-fuconate hydrolase	11	14	2	34	0	NE	14	0	0	14	0	0.7143	269.4	NE
BOV_0238		L-fuconate dehydratase (EC 4.2.1.68)	21	27	2	32	0	NE	27	0	0	27	0	0.6667	317.83	NE
BOV_0239		Phage integrase	22	32	2	19	0	NE	32	0	0	32	0	0.6562	275.48	NE
BOV_0240		FIG00450970: hypothetical protein	5	7	1	2	0	NE	8	0	0	8	0	0.75	147.67	NE
BOV_0241		hypothetical protein	7	10	1	2	0	NE	10	0	0	10	0	0.7	441.57	NE
BOV_0242		virulence-associated protein E	19	22	1	2	0	NE	22	0	0	22	0	0.8636	181.79	NE
BOV_0243		Hyphotheical protein	37	41	2	26	0	NE	42	0	0	42	0	0.8571	222.22	NE
BOV_0244		hypothetical protein	2	2	0	0	-1	S	2	0	0	2	0	1	188.5	NE
BOV_0245		hypothetical protein	18	20	1	2	0	NE	21	0	0	21	0	0.8571	208.83	NE
BOV_0247		hypothetical protein	8	8	0	0	0	NE	9	0	0	9	0	1	177.78	NE
BOV_0250		hypothetical protein	4	4	0	0	-1	S	4	0	0	4	0	1	62	NE
BOV_0251		hypothetical protein	4	5	1	2	-1	S	5	0	0	5	0	0.8	141	NE
BOV_0254		Zinc-dependent metallopeptidase	16	21	2	7	0	NE	21	0	0	21	0	0.7619	98.81	NE
BOV_0255		hypothetical protein	15	42	17	145	0.5027	U	43	0	28	15	0	0.2791	21.33	GD
BOV_0256		hypothetical protein	0	10	10	161	1	E	11	11	0	0	0	0	0	ES
BOV_0257		hypothetical protein	4	5	1	2	0	NE	6	0	0	6	0	0.6667	95.25	NE
BOV_0258		hypothetical protein	5	7	2	29	0	NE	7	0	0	7	0	0.7143	191	NE
BOV_0259		hypothetical protein	12	18	2	29	0	NE	18	0	0	18	0	0.6111	206.18	NE
BOV_0261		hypothetical protein	3	3	0	0	-1	S	3	0	0	3	0	1	151.67	NE
BOV_0262		hypothetical protein	20	23	3	93	0	NE	23	0	0	23	0	0.8696	113.45	NE
BOV_0263		hypothetical protein	21	25	2	23	0	NE	25	0	0	25	0	0.8	68.1	NE
BOV_0265		DNA gyrase inhibitor YacG	3	4	1	2	0	NE	5	0	0	5	0	0.8	855	NE
BOV_0266	maf-2	Septum formation protein Maf	13	16	1	2	0	NE	16	0	0	16	0	0.8125	129.08	NE
BOV_0267	infA	Translation initiation factor 1	0	6	6	168	0.9999	E	7	6	0	1	0	0.1429	403	ES
BOV_0268		low molecular weight phosphatase supefamily protein in cluster with UPF0262	10	12	1	2	0	NE	12	0	0	12	0	0.8333	191.4	NE
BOV_0270	hisD	Histidinol dehydrogenase (EC 1.1.1.23)	20	22	1	2	0	NE	22	0	0	22	0	0.9091	197.6	NE
BOV_0271		Hypothetical protein DUF2948	6	8	2	128	0	NE	8	0	0	8	0	0.75	174	NE
BOV_0272	murA	UDP-N-acetylglucosamine 1-carboxyvinyltransferase (EC 2.5.1.7)	1	18	17	1200	1	E	18	17	0	1	0	0.0556	109	ES
BOV_0273		hypothetical protein	0	0	0	0	-1	S	1	0	0	1	0	1	2	NE
BOV_0276		hypothetical protein	1	1	0	0	-1	S	2	0	0	2	0	1	40	NE
BOV_0278		BRO family protein	2	3	1	2	-1	S	4	0	0	4	0	0.5	743.5	NE
BOV_0280		hypothetical protein	41	46	1	2	0	NE	46	0	0	46	0	0.8696	244.65	NE
BOV_0281	ureD-1	Urease accessory protein UreD	12	15	3	105	0	NE	15	0	0	15	0	0.8	268.92	NE
BOV_0282	ureA	Urease gamma subunit (EC 3.5.1.5)	1	1	0	0	-1	S	2	0	0	2	0	1	175.5	NE
BOV_0283	ureB	Urease beta subunit (EC 3.5.1.5)	6	9	1	2	0	NE	10	0	0	10	0	0.6	91.5	NE
BOV_0284	ureC	Urease alpha subunit (EC 3.5.1.5)	28	37	2	14	0	NE	37	0	0	37	0	0.7297	217.63	NE
BOV_0285	ureE	Urease accessory protein UreE	8	8	0	0	0	NE	8	0	0	8	0	1	302.75	NE
BOV_0286		Urease accessory protein UreF	6	8	1	2	0	NE	8	0	0	8	0	0.75	200.5	NE
BOV_0287	ureG-1	Urease accessory protein UreG	10	11	1	2	0	NE	11	0	0	11	0	0.9091	175.1	NE
BOV_0289		Two-component system sensor histidine kinase	19	24	2	28	0	NE	24	0	0	24	0	0.75	120.78	NE
BOV_0290		CzcABC family efflux RND transporter membrane fusion protein	20	21	1	2	0	NE	21	0	0	21	0	0.9048	252.26	NE
BOV_0291		RND efflux system inner membrane transporter	33	47	3	68	0	NE	48	0	0	48	0	0.6875	254.48	NE
BOV_0292	hydA	Dihydropyrimidinase (EC 3.5.2.2) @ D-hydantoinase (EC 3.5.2.2)	22	25	1	2	0	NE	25	0	0	25	0	0.84	380.81	NE
BOV_0293		Beta-ureidopropionase (EC 3.5.1.6)	14	19	2	173	0	NE	19	0	0	19	0	0.6842	243	NE
BOV_0294		Transcriptional regulator of pyrimidine catabolism (TetR family)	15	18	1	2	0	NE	18	0	0	18	0	0.7222	153.69	NE
BOV_0295		Nudix hydrolase family protein PA3470	4	6	1	2	0	NE	6	0	0	6	0	0.6667	192	NE
BOV_0296		NAD-dependent dihydropyrimidine dehydrogenase subunit PreA (EC 1.3.1.1)	21	23	1	2	0	NE	24	0	0	24	0	0.875	386.14	NE
BOV_0297		NAD-dependent dihydropyrimidine dehydrogenase subunit PreT (EC 1.3.1.1)	23	27	2	11	0	NE	27	0	0	27	0	0.8519	167.83	NE
BOV_0298		Carbon monoxide oxidation accessory protein CoxG	10	12	1	2	0	NE	13	0	0	13	0	0.8462	141.45	NE
BOV_0299	pgi	Glucose-6-phosphate isomerase (EC 5.3.1.9)	18	27	2	26	0	NE	27	0	0	27	0	0.5185	280.71	NE
BOV_0300		Succinylglutamate desuccinylase/aspartoacylase	17	20	2	30	0	NE	20	0	0	20	0	0.8	394.56	NE
BOV_0301		Hydrolase alpha/beta fold family	14	15	1	2	0	NE	11	0	0	11	0	0.7273	152.62	NE
BOV_0302		Hydrolase haloacid dehalogenase-like family	8	11	3	54	0	NE	15	0	0	15	0	0.9333	184.5	NE
BOV_0303	fadD	Long-chain-fatty-acid--CoA ligase (EC 6.2.1.3)	22	30	3	362	0.0444	NE	30	0	0	30	0	0.7	102.62	NE
BOV_0304		Transcriptional regulator AcrR family	7	8	1	2	0	NE	9	0	0	9	0	0.8889	129	NE
BOV_0305		RND efflux system membrane fusion protein	21	25	1	2	0	NE	25	0	0	25	0	0.84	278.19	NE
BOV_0307		FIG00450432: hypothetical protein	4	5	1	2	-1	S	6	0	0	6	0	0.6667	161.75	NE
BOV_0308		ABC-type amino acid transport/signal transduction system periplasmic component/domain	11	15	1	2	0	NE	16	0	0	16	0	0.75	171.08	NE
BOV_0310		Polyphosphate kinase 2 (EC 2.7.4.1)	14	21	3	215	0	NE	42	0	0	42	0	0.8333	271.14	NE
BOV_0311		Glycosyl transferase group 2 family protein a member of the cellulose synthase superfamily	36	42	2	8	0	NE	22	0	0	22	0	0.6818	259	NE
BOV_0312		Phosphate regulon sensor protein PhoR (SphS) (EC 2.7.13.3)	12	18	2	251	0.0002	NE	18	0	0	18	0	0.6667	207.17	NE
BOV_0313		GcrA cell cycle regulator	0	6	6	306	0.9996	E	6	0	0	6	0	0	0	NE
BOV_0314	argD	N-acetylornithine aminotransferase (EC 2.6.1.11)	2	20	16	718	1	E	20	0	20	0	0	0.1	10.5	GD
BOV_0315	argF	Ornithine carbamoyltransferase (EC 2.1.3.3)	0	17	17	726	1	E	18	17	0	1	0	0.0556	404	ES
BOV_0317	apaG	ApaG protein	11	13	1	2	0	NE	13	0	0	13	0	0.7692	272.6	NE
BOV_0318	metZ	O-acetylhomoserine sulfhydrylase (EC 2.5.1.49) @ O-succinylhomoserine sulfhydrylase (EC 2.5.1.48)	14	16	1	2	0	NE	16	0	0	16	0	0.8125	255	NE
BOV_0320		Deoxycytidine triphosphate deaminase (EC 3.5.4.13)	0	20	20	1014	1	E	20	20	0	0	0	0	0	ES
BOV_0321		Transcriptional regulator containing an amidase domain and an AraC-type DNA-binding HTH domain	12	15	1	2	0	NE	15	0	0	15	0	0.6667	300.7	NE
BOV_0322		FIG00450046: hypothetical protein	13	14	1	2	0	NE	14	0	0	14	0	0.9286	177.23	NE
BOV_0323		FIG00985384: hypothetical protein	8	9	1	2	0	NE	10	0	0	10	0	0.9	119.44	NE
BOV_0324		DNA-damage-inducible multidrug and toxic compound extrusion protein DinF	27	31	1	2	0	NE	31	0	0	31	0	0.8065	354.28	NE
BOV_0325	pyrD	Dihydroorotate dehydrogenase (quinone) (EC 1.3.5.2)	10	16	2	61	0	NE	17	0	0	17	0	0.5294	63.44	NE
BOV_0326		FIG005495: hypothetical protein	9	9	0	0	0	NE	9	0	0	9	0	0.8889	174.12	NE
BOV_0327		Mobile element protein	8	8	0	0	0	NE	8	0	0	8	0	1	257.75	NE
BOV_0329		FIG00450254: hypothetical protein	7	9	1	2	0	NE	9	0	0	9	0	0.5556	325.2	NE
BOV_0330	pip	Proline iminopeptidase (EC 3.4.11.5)	18	23	1	2	0	NE	24	0	0	24	0	0.75	236.72	NE
BOV_0331		Proline sensor-regulator PrlR	7	12	2	35	0	NE	12	0	0	12	0	0.5833	225.29	NE
BOV_0333		hypothetical protein	1	2	1	2	-1	S	3	0	0	3	0	0.3333	1	NE
BOV_0334	mscL	Large-conductance mechanosensitive channel	7	10	2	17	0	NE	10	0	0	10	0	0.7	31.57	NE
BOV_0335	hemA	5-aminolevulinate synthase (EC 2.3.1.37)	2	34	24	719	0.9792	U	34	33	0	1	0	0.0294	7	ES
BOV_0336		Polysaccharide deacetylase	14	21	2	88	0	NE	22	0	0	22	0	0.6364	89.86	NE
BOV_0337		LPS-core biosynthesis glycosyltransferase WadB	12	14	1	2	0	NE	14	0	0	14	0	0.7857	107.55	NE
BOV_0338		hypothetical protein co-occurring with urease in Rhizobiales	12	14	1	2	0	NE	14	0	0	14	0	0.8571	183.33	NE
BOV_0339		FIG00450448: hypothetical protein	6	9	2	8	-1	S	9	0	0	9	0	0.6667	100.17	NE
BOV_0340		Transcriptional regulator CidR LysR family	8	11	1	2	0	NE	11	0	0	11	0	0.7273	152.5	NE
BOV_0341		Holin-like protein CidA	4	6	2	27	0	NE	6	0	0	6	0	0.6667	116.75	NE
BOV_0342		CidA-associated membrane protein CidB	7	11	2	160	0	NE	11	0	0	11	0	0.6364	199.57	NE
BOV_0345		Mobile element protein	8	8	0	0	0	NE	8	0	0	8	0	1	297.62	NE
BOV_0346	panC	Pantoate--beta-alanine ligase (EC 6.3.2.1)	11	13	1	2	0	NE	13	0	0	13	0	0.8462	262.27	NE
BOV_0347	panB	3-methyl-2-oxobutanoate hydroxymethyltransferase (EC 2.1.2.11)	12	15	1	2	0	NE	15	0	0	15	0	0.7333	263.27	NE
BOV_0348	fpr	Ferredoxin--NADP(+) reductase (EC 1.18.1.2) @ Flavodoxin--NADP(+) reductase (EC 1.19.1.1)	0	13	13	737	1	E	14	13	0	1	0	0.0714	106	ES
BOV_0349		hypothetical protein	6	8	1	2	-1	S	9	0	0	9	0	0.7778	144.57	NE
BOV_0350		hypothetical protein	8	9	1	2	0	NE	9	0	0	9	0	0.8889	107.62	NE
BOV_0351	nspC	Carboxynorspermidine decarboxylase (EC 4.1.1.96)	7	30	11	549	0.9999	E	30	0	30	0	0	0.2333	3.14	GD
BOV_0352		Carboxynorspermidine synthase (EC 1.5.1.43)	29	39	2	28	0	NE	39	0	0	39	0	0.6923	155.37	NE
BOV_0353		trans-3-hydroxy-L-proline dehydratase (EC 4.2.1.77)	6	9	1	2	0	NE	9	0	0	9	0	0.6667	146.67	NE
BOV_0354		hypothetical protein	2	2	0	0	-1	S	2	0	0	2	0	1	125	NE
BOV_0355		Multidrug and toxin extrusion (MATE) family efflux pump YdhE/NorM homolog	7	14	3	245	0.0006	NE	15	0	0	15	0	0.5333	188.38	NE
BOV_0356		INVASION PROTEIN B	3	4	1	2	-1	S	5	0	0	5	0	0.8	296.5	NE
BOV_0357		Two-component system sensor histidine kinase	23	28	2	50	0	NE	28	0	0	28	0	0.7857	180.14	NE
BOV_0358		Two-component transcriptional response regulator LuxR family	12	16	3	56	0	NE	17	0	0	17	0	0.7059	242.42	NE
BOV_0359		TRAP dicarboxylate transporter DctQ subunit unknown substrate 6	11	16	2	76	0	NE	16	0	0	16	0	0.6875	179.45	NE
BOV_0360		TRAP dicarboxylate transporter DctM subunit unknown substrate 6	21	24	2	55	0	NE	24	0	0	24	0	0.8333	479.6	NE
BOV_0361		TRAP transporter solute receptor unknown substrate 6	32	36	1	2	0	NE	37	0	0	37	0	0.8378	198.97	NE
BOV_0362		Ureidoglycine aminohydrolase	16	20	2	61	0	NE	21	0	0	21	0	0.7619	84.94	NE
BOV_0363		Uricase (urate oxidase) (EC 1.7.3.3) / 2-oxo-4-hydroxy-4-carboxy-5-ureidoimidazoline (OHCU) decarboxylase (EC 4.1.1.97)	29	33	1	2	0	NE	33	0	0	33	0	0.8182	191.89	NE
BOV_0364		5-hydroxyisourate hydrolase (EC 3.5.2.17)	5	8	1	2	0	NE	8	0	0	8	0	0.625	203.6	NE
BOV_0365	xdhA	Xanthine dehydrogenase iron-sulfur subunit (EC 1.17.1.4) / Xanthine dehydrogenase FAD binding subunit (EC 1.17.1.4)	21	25	1	2	0	NE	25	0	0	25	0	0.76	339.37	NE
BOV_0367	xdhC	Xanthine and CO dehydrogenases maturation factor XdhC/CoxF family	13	18	2	4	0	NE	19	0	0	19	0	0.6842	187.62	NE
BOV_0368		Transcriptional regulator LysR family	16	17	1	2	0	NE	17	0	0	17	0	0.8824	174	NE
BOV_0370	guaD	Guanine deaminase (EC 3.5.4.3)	25	28	1	2	0	NE	29	0	0	29	0	0.8966	273.58	NE
BOV_0371	ccoS	Type cbb3 cytochrome oxidase biogenesis protein CcoS involved in heme b insertion	3	4	1	2	-1	S	17	0	0	17	0	0.7059	108.92	NE
BOV_0372		D-glycerate 2-kinase (EC 2.7.1.165)	11	16	1	2	0	NE	5	0	0	5	0	0.6	197	NE
BOV_0374		Type cbb3 cytochrome oxidase biogenesis protein CcoH	7	8	1	2	0	NE	8	0	0	8	0	0.875	423.71	NE
BOV_0375	ccoG	Type cbb3 cytochrome oxidase biogenesis protein CcoG involved in Cu oxidation	32	35	2	27	0	NE	36	0	0	36	0	0.8889	370.66	NE
BOV_0376	ccoP	Cytochrome c oxidase (cbb3-type) subunit CcoP (EC 1.9.3.1)	9	11	1	2	0	NE	11	0	0	11	0	0.8182	442.33	NE
BOV_0377	ccoQ	Cytochrome c oxidase (cbb3-type) subunit CcoQ (EC 1.9.3.1)	2	3	1	2	-1	S	3	0	0	3	0	0.6667	64.5	NE
BOV_0378	ccoO	Cytochrome c oxidase (cbb3-type) subunit CcoO (EC 1.9.3.1)	14	19	2	74	0	NE	20	0	0	20	0	0.7	357.64	NE
BOV_0379	ccoN	Cytochrome c oxidase (cbb3-type) subunit CcoN (EC 1.9.3.1)	45	48	1	2	0	NE	49	0	0	49	0	0.9184	335.84	NE
BOV_0380		Iron-responsive regulator Irr	9	10	1	2	0	NE	10	0	0	10	0	0.9	335.89	NE
BOV_0381		DsbA family Com1-like subfamily	11	12	1	2	0	NE	12	0	0	12	0	0.9167	238.55	NE
BOV_0383	ada	Methylphosphotriester-DNA--protein-cysteine S-methyltransferase (EC 2.1.1.n11) / ADA regulatory protein / Methylated-DNA--protein-cysteine methyltransferase (EC 2.1.1.63)	14	22	5	300	0.447	U	22	0	0	22	0	0.5909	247.69	NE
BOV_0384		FIG138056: a glutathione-dependent thiol reductase	7	7	0	0	0	NE	8	0	0	8	0	1	242.62	NE
BOV_0385		FIG038036: Predicted membrane protein	13	19	2	101	0	NE	20	0	0	20	0	0.6	256	NE
BOV_0386		Uncharacterized MFS-type transporter	21	27	3	89	0	NE	27	0	0	27	0	0.7778	305.76	NE
BOV_0388	bacA	Bacteroid development protein BacA	32	34	1	2	0	NE	34	0	0	34	0	0.8824	350.43	NE
BOV_0389		UPF0070 protein YfgM	10	13	1	2	0	NE	14	0	0	14	0	0.6429	76.89	NE
BOV_0390	engA	GTP-binding protein EngA	0	14	14	1251	0.9997	E	14	14	0	0	0	0	0	ES
BOV_0391		Uncharacterized chaperone protein YegD	21	26	2	53	0	NE	27	0	0	27	0	0.8148	219.05	NE
BOV_0393		ATP synthase protein I	2	11	7	263	0.9756	U	12	0	12	0	0	0.25	30	GD
BOV_0394	atpB	ATP synthase F0 sector subunit a (EC 3.6.3.14)	2	12	7	234	0.2175	U	12	2	10	0	0	0.1667	5	GD
BOV_0395	atpE	ATP synthase F0 sector subunit c (EC 3.6.3.14)	0	5	5	148	-1	EB	6	6	0	0	0	0	0	ES
BOV_0396		ATP synthase F0 sector subunit b' (EC 3.6.3.14)	0	8	8	467	0.9999	E	8	8	0	0	0	0	0	ES
BOV_0397	atpF	ATP synthase F0 sector subunit b (EC 3.6.3.14)	0	8	8	331	1	E	8	8	0	0	0	0	0	ES
BOV_0398	rnhB	Ribonuclease HII (EC 3.1.26.4)	9	10	1	2	0	NE	11	0	0	11	0	0.9091	122.4	NE
BOV_0399		Radical SAM domain protein	19	25	2	34	0	NE	25	0	0	25	0	0.72	426.33	NE
BOV_0400		FIG046685: Glycosyltransferase	6	6	0	0	0	NE	6	0	0	6	0	1	307.17	NE
BOV_0401		FIG00450556: hypothetical protein	6	8	1	2	0	NE	9	0	0	9	0	0.7778	152.57	NE
BOV_0402		FIG00450556: hypothetical protein	4	6	1	2	-1	S	7	0	0	7	0	0.7143	233	NE
BOV_0403	ispE	4-diphosphocytidyl-2-C-methyl-D-erythritol kinase (EC 2.7.1.148)	0	9	9	771	1	E	9	9	0	0	0	0	0	ES
BOV_0404		Uncharacterized protein SMc00856	6	6	0	0	0	NE	6	0	0	6	0	1	136.33	NE
BOV_0405		Peptidase / Na+/H+ antiporter NhaA type	8	8	0	0	0	NE	8	0	0	8	0	1	148.62	NE
BOV_0406	nhaA	Peptidase / Na+/H+ antiporter NhaA type	0	17	17	1134	0.9998	E	18	18	0	0	0	0	0	ES
BOV_0408		tRNA(1)(Val) (adenine(37)-N(6))-methyltransferase (EC 2.1.1.223)	4	4	0	0	0	NE	5	0	0	5	0	1	133	NE
BOV_0409		hypothetical protein	4	6	1	2	0	NE	6	0	0	6	0	0.6667	384.25	NE
BOV_0410		Decaprenyl diphosphate synthase (EC 2.5.1.91)	0	11	11	791	1	E	11	11	0	0	0	0	0	ES
BOV_0411		TPR domain protein	37	39	1	2	0	NE	39	0	0	39	0	0.9487	328.81	NE
BOV_0412	glyQ	Glycyl-tRNA synthetase alpha chain (EC 6.1.1.14)	1	21	14	492	1	E	21	21	0	0	0	0	0	ES
BOV_0413	glyS	Glycyl-tRNA synthetase beta chain (EC 6.1.1.14)	1	30	20	1284	1	E	31	30	0	1	0	0.0645	16.5	ES
BOV_0414		Threonylcarbamoyl-AMP synthase (EC 2.7.7.87) / SUA5 domain with internal deletion	0	8	8	596	0.9996	E	9	0	0	9	0	0.1111	13	NE
BOV_0415		D-2-hydroxyglutarate dehydrogenase (EC 1.1.99.2)	18	27	3	23	0	NE	28	0	0	28	0	0.6429	102.22	NE
BOV_0416		Death on curing protein Doc toxin	7	9	1	2	0	NE	10	0	0	10	0	0.7	299.86	NE
BOV_0417		Helix-turn-helix protein copG family	6	6	0	0	-1	S	6	0	2	4	0	1	98.5	NE
BOV_0418		FIG00793409: hypothetical protein	6	7	1	2	0	NE	7	0	0	7	0	0.8571	158.67	NE
BOV_0419		Enoyl-CoA hydratase (EC 4.2.1.17)	5	7	1	2	0	NE	8	0	0	8	0	0.375	614	NE
BOV_0420		3-methylmercaptopropionyl-CoA dehydrogenase (DmdC)	21	25	1	2	0	NE	25	0	0	25	0	0.8	395.1	NE
BOV_0422	purD	Phosphoribosylamine--glycine ligase (EC 6.3.4.13)	18	27	2	14	0	NE	27	0	0	27	0	0.6296	222.94	NE
BOV_0423	ubiA	4-hydroxybenzoate polyprenyltransferase (EC 2.5.1.39)	3	21	18	905	1	E	21	18	0	3	0	0.1429	227.33	ES
BOV_0424	pdxH	Pyridoxamine 5'-phosphate oxidase (EC 1.4.3.5)	0	14	14	516	1	E	14	14	0	0	0	0	0	ES
BOV_0425		Common-antigen	5	6	1	2	0	NE	6	0	0	6	0	0.8333	140	NE
BOV_0426		DnaJ-class molecular chaperone CbpA	7	13	3	110	0	NE	13	0	0	13	0	0.5385	56.14	NE
BOV_0428	fabI-1	Enoyl-[acyl-carrier-protein] reductase [NADH] (EC 1.3.1.9)	3	21	6	126	0.0001	NE	21	0	21	0	0	0.0952	3.5	GD
BOV_0429		Phosphoglycerate mutase family (Rhiz)	13	16	1	2	0	NE	16	0	0	16	0	0.8125	244.69	NE
BOV_0430		Cold shock protein of CSP family	4	6	2	12	0	NE	7	0	2	5	0	0.7143	129	NE
BOV_0432		hypothetical protein	4	5	1	2	0	NE	6	0	0	6	0	0.8333	184.4	NE
BOV_0433		Protein of unknown function DUF374	11	13	1	2	0	NE	13	0	0	13	0	0.7692	135.1	NE
BOV_0434		FIG00451002: hypothetical protein	10	11	1	2	0	NE	12	0	0	12	0	0.8333	170.8	NE
BOV_0435	aroC	Chorismate synthase (EC 4.2.3.5)	1	24	12	354	0.9999	E	24	0	24	0	0	0.0417	16	GD
BOV_0436	ribAB	34-dihydroxy-2-butanone 4-phosphate synthase (EC 4.1.99.12) / GTP cyclohydrolase II (EC 3.5.4.25)	13	17	1	2	0	NE	18	0	0	18	0	0.7778	348.93	NE
BOV_0437		Acetylspermidine deacetylase (EC 3.5.1.48)%3B Deacetylases including yeast histone deacetylase and acetoin utilization protein	17	22	3	70	0	NE	22	0	0	22	0	0.7273	230.12	NE
BOV_0438	xseB	Exodeoxyribonuclease VII small subunit (EC 3.1.11.6)	4	4	0	0	-1	S	5	0	0	5	0	1	206.8	NE
BOV_0439		Alkaline phosphatase like protein	9	11	1	2	0	NE	11	0	0	11	0	0.6364	284.43	NE
BOV_0440		Transglycosylase-associated protein	6	8	1	2	0	NE	8	0	0	8	0	0.75	118.33	NE
BOV_0441		FIG00450155: hypothetical protein	1	2	1	2	-1	S	2	0	0	2	0	0.5	95	NE
BOV_0443	dxs	1-deoxy-D-xylulose 5-phosphate synthase (EC 2.2.1.7)	0	30	30	1645	1	E	30	30	0	0	0	0	0	ES
BOV_0444	tlyA	RNA binding methyltransferase FtsJ like	6	9	2	74	0	NE	9	2	0	7	0	0.6667	218	NE
BOV_0445		23S rRNA (uracil(1939)-C(5))-methyltransferase (EC 2.1.1.190)	10	11	1	2	0	NE	12	0	0	12	0	0.9167	277.82	NE
BOV_0446		Lysine decarboxylase family	11	12	1	2	0	NE	12	0	0	12	0	0.8333	103.2	NE
BOV_0447		Inhibitor of vertebrate c-type lysozyme outer membrane	17	17	0	0	0	NE	17	0	0	17	0	1	151.18	NE
BOV_0448		LysM domain protein	13	16	1	2	0	NE	16	0	0	16	0	0.6875	411.18	NE
BOV_0449		Efflux ABC transporter permease/ATP-binding protein mlr7818	39	45	1	2	0	NE	46	0	0	46	0	0.8261	249.74	NE
BOV_0450		Phosphatidylserine decarboxylase (EC 4.1.1.65)	8	15	3	47	0	NE	16	0	14	2	0	0.5625	18.89	GD
BOV_0451		CDP-diacylglycerol--serine O-phosphatidyltransferase (EC 2.7.8.8) @ Archaetidylserine synthase (EC 2.7.8.38)	12	16	2	74	0	NE	16	0	0	16	0	0.6875	12.09	NE
BOV_0452		putative oxoacyl-(acyl carrier protein) reductase	13	16	2	11	0	NE	16	0	0	16	0	0.75	313.75	NE
BOV_0453	purF	Amidophosphoribosyltransferase (EC 2.4.2.14)	31	37	2	15	0	NE	37	0	0	37	0	0.7568	278.71	NE
BOV_0454		Colicin V production protein	10	11	1	2	0	NE	12	0	0	12	0	0.8333	220.7	NE
BOV_0455	radA	DNA repair protein RadA	16	18	1	2	0	NE	19	0	0	19	0	0.8947	211.18	NE
BOV_0456	dnaB	Replicative DNA helicase (DnaB) (EC 3.6.4.12)	3	33	30	1407	0.9999	E	34	30	0	4	0	0.1176	134.5	ES
BOV_0457	cfa	Cyclopropane-fatty-acyl-phospholipid synthase (EC 2.1.1.79)	32	37	1	2	0	NE	37	0	0	37	0	0.8378	196.81	NE
BOV_0458	rplI	LSU ribosomal protein L9p	0	4	4	428	0.9627	EB	4	0	0	4	0	0	0	NE
BOV_0459		FIG003573: hypothetical protein	3	14	9	431	0.9996	E	15	12	0	3	0	0.2	50.67	ES
BOV_0460	rpsR	SSU ribosomal protein S18p @ SSU ribosomal protein S18p zinc-independent	1	5	4	131	0.0116	NE	6	4	0	2	0	0.3333	31	ES
BOV_0461	rpsF	SSU ribosomal protein S6p	1	5	4	66	0.0055	NE	6	6	0	0	0	0.1667	1	ES
BOV_0462	fabD	Malonyl CoA-acyl carrier protein transacylase (EC 2.3.1.39)	1	14	13	875	1	E	14	14	0	0	0	0.0714	1	ES
BOV_0463	fabG	3-oxoacyl-[acyl-carrier protein] reductase (EC 1.1.1.100) FadG	0	10	10	604	1	E	10	10	0	0	0	0	0	ES
BOV_0464	acpP	Acyl carrier protein	0	4	4	215	0.9947	E	4	4	0	0	0	0	0	ES
BOV_0465	fabF	3-oxoacyl-[acyl-carrier-protein] synthase KASII (EC 2.3.1.179)	0	17	17	1146	1	E	17	17	0	0	0	0	0	ES
BOV_0466		Murein endolytic transglycosylase MltG	13	23	2	15	0	NE	24	0	0	24	0	0.5417	34.08	NE
BOV_0468		UPF0701 protein YicC	11	15	2	49	0	NE	16	0	0	16	0	0.75	230.33	NE
BOV_0469	gmk	Guanylate kinase (EC 2.7.4.8)	0	10	10	376	1	E	10	10	0	0	0	0	0	ES
BOV_0470		TldD protein part of TldE/TldD proteolytic complex	18	28	3	129	0	NE	29	0	0	29	0	0.6207	488.83	NE
BOV_0471		Signal recognition particle GTPase	0	8	8	574	0.9996	E	8	8	0	0	0	0	0	ES
BOV_0474	ctaD	Cytochrome c oxidase polypeptide I (EC 1.9.3.1)	31	37	1	2	0	NE	38	0	0	16	22	0.7632	451.34	GA
BOV_0475	cyoE	Heme O synthase protoheme IX farnesyltransferase COX10-CtaB	16	21	1	2	0	NE	21	0	21	0	0	0.619	8.38	GD
BOV_0476		Cytochrome oxidase locus protein CoxF	1	1	0	0	-1	S	1	0	0	1	0	1	86	NE
BOV_0477	ctaG	Cytochrome oxidase biogenesis protein Cox11-CtaG copper delivery to Cox1	14	16	1	2	0	NE	16	0	0	16	0	0.8125	229.23	NE
BOV_0478	coxC	Cytochrome c oxidase polypeptide III (EC 1.9.3.1)	25	28	1	2	0	NE	28	0	0	28	0	0.8929	379.64	NE
BOV_0479		Cytochrome oxidase biogenesis protein Surf1 facilitates heme A insertion	13	17	2	63	0	NE	17	0	0	17	0	0.7647	368.69	NE
BOV_0480	ispH	4-hydroxy-3-methylbut-2-enyl diphosphate reductase (EC 1.17.7.4)	4	15	10	874	1	E	16	11	0	5	0	0.25	82.75	ES
BOV_0481	thrB	Homoserine kinase (EC 2.7.1.39)	1	26	24	836	0.9993	E	26	26	0	0	0	0.0385	2	ES
BOV_0482	rnhA	Ribonuclease HI (EC 3.1.26.4)	6	7	1	2	0	NE	8	0	0	8	0	0.875	190.71	NE
BOV_0483		Peroxiredoxin	5	8	2	43	0	NE	9	0	0	9	0	0.6667	304.33	NE
BOV_0484		THIO:disulfide Interchange Protein	9	13	1	2	0	NE	13	0	0	13	0	0.6923	149.11	NE
BOV_0485		UPF0301 protein YqgE	10	15	1	2	0	NE	15	0	0	15	0	0.6667	272.6	NE
BOV_0486		Diguanylate cyclase/phosphodiesterase domain 2 (EAL)	33	43	2	14	0	NE	43	0	0	43	0	0.6977	63.47	NE
BOV_0487		Ribosomal-protein-S5p-alanine acetyltransferase (EC 2.3.1.128)	16	22	2	101	0	NE	22	0	0	22	0	0.6818	154.93	NE
BOV_0488		Mitochondrial processing peptidase-like protein (EC 3.4.24.64)	21	30	3	135	0	NE	31	0	0	31	0	0.7097	136.77	NE
BOV_0489	thrC	Threonine synthase (EC 4.2.3.1)	0	22	22	1280	1	E	22	22	0	0	0	0	0	ES
BOV_0490		FIG00984616: hypothetical protein	14	15	1	2	0	NE	16	0	0	16	0	0.9375	177.2	NE
BOV_0492		FIG00450514: hypothetical protein	5	5	0	0	-1	S	5	0	0	5	0	0.8	147.5	NE
BOV_0493		Phosphatase/phosphohexomutase	7	10	2	58	0	NE	10	0	0	10	0	0.7	240.57	NE
BOV_0495	babI	Type II restriction adenine-specific methylase (EC 2.1.1.72)	0	17	17	1045	1	E	18	17	0	1	0	0.0556	122	ES
BOV_0496		Hydrolase	9	11	1	2	0	NE	11	0	0	11	0	0.8182	122.33	NE
BOV_0497	mutY	A/G-specific adenine glycosylase (EC 3.2.2.-)	16	19	1	2	0	NE	19	0	0	19	0	0.7895	208.93	NE
BOV_0498		Zn-ribbon-containing possibly RNA-binding protein and truncated derivatives	1	8	7	356	0.9985	E	8	0	0	8	0	0.125	4	NE
BOV_0499		Periplasmic thiol:disulfide interchange protein DsbA	10	16	3	28	0	NE	16	0	0	16	0	0.625	26.4	NE
BOV_0500	smc	Chromosome partition protein smc	31	41	3	42	0	NE	41	0	0	41	0	0.7317	181.17	NE
BOV_0501		Cobalt/zinc/cadmium resistance protein CzcD	15	17	1	2	0	NE	17	0	0	17	0	0.8235	586.36	NE
BOV_0502		Glyoxalase family protein	9	10	1	2	0	NE	11	0	0	11	0	0.9091	188.8	NE
BOV_0503	ppdK	Pyruvatephosphate dikinase (EC 2.7.9.1)	34	44	2	15	0	NE	45	0	0	45	0	0.7778	266.46	NE
BOV_0505		Polysaccharide deacetylase	15	21	1	2	0	NE	21	0	0	21	0	0.7143	225.4	NE
BOV_0506		FIG00451047: hypothetical protein	3	3	0	0	0	NE	3	0	0	3	0	1	18	NE
BOV_0508		MBL-fold metallo-hydrolase superfamily	16	20	2	20	0	NE	20	0	0	20	0	0.8	444.06	NE
BOV_0509		Substrate-specific component BioY of biotin ECF transporter	11	12	1	2	0	NE	12	0	0	12	0	0.9167	303.91	NE
BOV_0510		Ureidoglycolate lyase (EC 4.3.2.3)	13	13	0	0	0	NE	13	0	0	13	0	1	201.08	NE
BOV_0511	uraH	5-hydroxyisourate hydrolase (EC 3.5.2.17)	5	10	3	69	0	NE	10	0	0	10	0	0.5	240.8	NE
BOV_0512		FIG00451437: hypothetical protein	15	16	1	2	0	NE	16	0	0	16	0	0.9375	310.87	NE
BOV_0513		Undecaprenyl-glycosyltransferase WbkF	24	31	2	24	0	NE	48	0	0	48	0	0.875	209.83	NE
BOV_0514		Epimerase/dehydratase WbkD	44	48	1	2	0	NE	31	0	0	31	0	0.7742	191.08	NE
BOV_0521		UDP-4-amino-4-deoxy-L-arabinose formyltransferase (EC 2.1.2.13) @ Formyltransferase WbkC	33	47	3	36	0	NE	48	0	0	48	0	0.6875	85.48	NE
BOV_0522		hypothetical protein	39	55	2	16	0	NE	56	0	0	56	0	0.7143	93.3	NE
BOV_0523		O-antigen export system ATP-binding protein	35	41	1	2	0	NE	42	0	0	42	0	0.8095	113.88	NE
BOV_0524		O-antigen export system permease protein Wzm	36	59	5	28	0	NE	59	0	0	59	0	0.5763	132.29	NE
BOV_0526	gmd-2	GDP-mannose 46-dehydratase (EC 4.2.1.47)	39	50	2	16	0	NE	50	0	0	50	0	0.72	135.81	NE
BOV_0527		Mobile element protein	6	6	0	0	0	NE	6	0	0	6	0	1	404.5	NE
BOV_0529		Transposase	22	24	1	2	0	NE	24	0	0	24	0	0.9167	192	NE
BOV_0531		Mobile element protein	8	8	0	0	0	NE	9	0	0	9	0	0.8889	275.88	NE
BOV_0533		Mannosyltransferase WbkA	45	75	7	71	0.0004	NE	76	0	14	62	0	0.5395	68.37	NE
BOV_0534		Mobile element protein	6	11	2	19	0	NE	11	0	0	11	0	0.3636	374.5	NE
BOV_0535		Mobile element protein	18	19	1	2	0	NE	20	0	0	20	0	0.85	304.76	NE
BOV_0536		Transposase	5	5	0	0	0	NE	5	0	0	5	0	1	431.2	NE
BOV_0537		Mobile element protein	11	13	2	12	0	NE	13	0	0	13	0	0.8462	385.64	NE
BOV_0538		Mobile element protein	10	11	1	2	0	NE	11	0	0	11	0	0.9091	418	NE
BOV_0539		Mobile element protein	7	9	1	2	0	NE	10	0	2	8	0	0.8	273.12	NE
BOV_0540		Phosphomannomutase ManB (EC 5.4.2.8)	47	57	3	50	0	NE	57	0	0	57	0	0.8246	169.45	NE
BOV_0541		Mannose-1-phosphate guanylyltransferase (EC 2.7.7.13) / Mannose-6-phosphate isomerase (EC 5.3.1.8)	28	38	3	136	0	NE	38	0	0	38	0	0.6579	232.92	NE
BOV_0544	rbsA-1	ABC transporter ATP-binding protein (cluster 2 ribose/xylose/arabinose/galactose) / ABC transporter ATP-binding protein (cluster 2 ribose/xylose/arabinose/galactose)	29	35	2	8	0	NE	35	0	0	35	0	0.8	169.11	NE
BOV_0545	rbsC-1	ABC transporter permease protein (cluster 2 ribose/xylose/arabinose/galactose)	32	36	2	32	0	NE	37	0	0	37	0	0.8378	335.87	NE
BOV_0546	rbsB-1	ABC transporter substrate-binding protein (cluster 2 ribose/xylose/arabinose/galactose)	20	23	1	2	0	NE	23	0	0	23	0	0.8261	250.42	NE
BOV_0547		Xylose isomerase-like TIM-barrel protein KPN_00539	15	21	2	44	0	NE	21	0	0	21	0	0.7143	383.33	NE
BOV_0548		Uncharacterized oxidoreductase Atu4375	15	21	2	8	0	NE	22	0	0	22	0	0.7273	228.94	NE
BOV_0549	xylA	Xylose isomerase (EC 5.3.1.5)	28	34	1	2	0	NE	34	0	0	34	0	0.7941	233.33	NE
BOV_0550	xylB	Xylulose kinase (EC 2.7.1.17)	20	29	2	8	0	NE	30	0	0	30	0	0.6667	362.2	NE
BOV_0551		Transcriptional regulator LacI/PurR family	14	19	2	13	0	NE	19	0	0	19	0	0.6316	481.25	NE
BOV_0552		Transcriptional regulator AraC family	13	15	2	68	0	NE	15	0	0	15	0	0.8667	384.08	NE
BOV_0553	betB	Betaine aldehyde dehydrogenase (EC 1.2.1.8)	24	30	1	2	0	NE	30	0	0	30	0	0.7	183.29	NE
BOV_0554	betA	Choline dehydrogenase (EC 1.1.99.1)	21	26	2	10	0	NE	27	0	0	27	0	0.7407	303.4	NE
BOV_0555	betI	Transcriptional regulator BetI TetR family	9	10	1	2	0	NE	10	0	0	10	0	0.9	453.78	NE
BOV_0556		Hypothetical protein of L-Asparaginase type 2-like superfamily	12	14	1	2	0	NE	14	0	0	14	0	0.8571	334.5	NE
BOV_0557		Death on curing protein Doc toxin	13	15	1	2	0	NE	7	0	0	7	0	0.7143	269.4	NE
BOV_0558		Transcription elongation factor GreB	5	6	1	2	0	NE	16	0	0	16	0	0.8125	184	NE
BOV_0559		Prevent host death protein Phd antitoxin	1	8	7	193	0.9995	E	8	0	0	8	0	0.125	4	NE
BOV_0560		Magnesium and cobalt transport protein CorA	22	27	2	26	0	NE	27	0	0	27	0	0.7778	208.9	NE
BOV_0561		Transcriptional regulator GntR family	8	10	1	2	0	NE	10	0	0	10	0	0.7	104	NE
BOV_0562		Uncharacterized MFS-type transporter	18	21	1	2	0	NE	22	0	0	22	0	0.8636	339.74	NE
BOV_0563		Mlr6145 protein	2	4	1	2	0	NE	4	0	0	4	0	0.5	169	NE
BOV_0564		Uncharacterized protein YjgR	22	25	2	71	0	NE	26	0	0	26	0	0.8462	162.09	NE
BOV_0566	dehII	2-haloalkanoic acid dehalogenase (EC 3.8.1.2)	17	21	1	2	0	NE	22	0	0	22	0	0.7727	187.18	NE
BOV_0567		Superoxide dismutase [Mn] (EC 1.15.1.1)	16	23	3	43	0	NE	24	0	0	24	0	0.7083	77.47	NE
BOV_0568		Putative membrane-spanning protein	9	10	1	2	0	NE	11	0	0	11	0	0.9091	144	NE
BOV_0569	ptrB	Protease II (EC 3.4.21.83)	50	56	2	8	0	NE	56	0	0	56	0	0.8571	193.65	NE
BOV_0570		Transcriptional regulatory protein MucR	1	9	6	135	0.0005	NE	9	0	9	0	0	0.1111	5	GD
BOV_0571		FIG00450281: hypothetical protein	7	7	0	0	0	NE	8	0	0	8	0	1	129.62	NE
BOV_0572		DNA-binding protein	14	14	0	0	0	NE	14	0	0	14	0	1	381.57	NE
BOV_0573		FIG00450955: hypothetical protein	10	17	5	148	0	NE	17	0	0	17	0	0.5882	312.6	NE
BOV_0575		Sulfur acceptor protein %3D> iron-sulfur cluster assembly SufE	0	8	8	249	1	E	9	0	0	9	0	0.1111	291	NE
BOV_0576		FIG00450056: hypothetical protein	4	4	0	0	0	NE	4	0	0	4	0	1	142.25	NE
BOV_0577		Two-component system sensor histidine kinase	26	30	2	8	0	NE	31	0	0	31	0	0.7419	336.48	NE
BOV_0578		Peptidoglycan-binding protein	15	18	2	37	0	NE	18	0	0	18	0	0.7778	130.64	NE
BOV_0579		FIG00791875: hypothetical protein	7	9	1	2	0	NE	10	0	0	10	0	0.8	105.75	NE
BOV_0580		FIG00450987: hypothetical protein	14	19	1	2	0	NE	20	0	0	20	0	0.75	127.2	NE
BOV_0581		FIG00450489: hypothetical protein	8	14	4	94	0	NE	15	0	0	15	0	0.6	295.56	NE
BOV_0582		FIG00450701: hypothetical protein	13	13	0	0	0	NE	14	0	0	14	0	0.8571	385.33	NE
BOV_0583		Multimodular transpeptidase-transglycosylase (EC 2.4.1.129) (EC 3.4.-.-)	40	46	2	41	0	NE	46	0	0	46	0	0.8261	239.84	NE
BOV_0584		hypothetical protein	5	6	1	2	0	NE	6	0	0	6	0	0.8333	213.8	NE
BOV_0586		Gene Transfer Agent terminase protein	9	11	1	2	0	NE	11	0	0	11	0	0.6364	692.71	NE
BOV_0587		Gene Transfer Agent portal protein	19	26	2	34	0	NE	26	0	0	26	0	0.7308	289.79	NE
BOV_0588		Gene Transfer Agent associated protein Atu0955	4	5	1	2	0	NE	5	0	0	5	0	0.8	470.25	NE
BOV_0589		Gene Transfer Agent prohead protease	11	12	1	2	0	NE	12	0	0	12	0	0.9167	215.09	NE
BOV_0591		Gene Transfer Agent (GTA) ORFG06	8	12	2	28	0	NE	12	0	0	12	0	0.6667	294	NE
BOV_0592		Gene Transfer Agent head-tail adaptor protein	1	3	2	145	0.0107	NE	3	0	0	3	0	0.3333	439	NE
BOV_0593		Gene Transfer Agent (GTA) ORFG08	1	1	0	0	-1	S	1	0	0	1	0	1	354	NE
BOV_0594		Gene Transfer Agent (GTA) ORFG08	8	10	1	2	0	NE	10	0	0	10	0	0.8	339.5	NE
BOV_0596		Gene Transfer Agent (GTA) ORFG10	3	6	3	84	-1	S	6	0	0	6	0	0.5	388	NE
BOV_0597		Gene Transfer Agent tail tape measure	6	7	1	2	0	NE	7	0	0	7	0	0.8571	472.5	NE
BOV_0599		Gene Transfer Agent NlpC/P60 family peptidase	4	4	0	0	-1	S	4	0	0	4	0	1	279.25	NE
BOV_0600		Gene Transfer Agent host specificity protein	61	78	2	92	0	NE	79	0	0	79	0	0.7595	279.32	NE
BOV_0601		FIG00450164: hypothetical protein	6	6	0	0	0	NE	7	0	0	7	0	0.8571	277.5	NE
BOV_0602		FIG00450570: hypothetical protein	1	4	2	16	0	NE	5	0	0	5	0	0.4	121.5	NE
BOV_0603		Transcriptional regulatory protein PhoP	18	20	2	26	0	NE	20	0	0	20	0	0.9	284.44	NE
BOV_0604		Two-component system sensor histidine kinase	20	24	1	2	0	NE	24	0	0	24	0	0.8333	82	NE
BOV_0605		Outer membrane lipoprotein-related protein	5	6	1	2	0	NE	6	0	0	6	0	0.8333	111	NE
BOV_0606	ccmI	Cytochrome c heme lyase subunit CcmH	10	13	2	88	0	NE	13	0	0	13	0	0.7692	251.8	NE
BOV_0607	ccmE	Cytochrome c-type biogenesis protein CcmE heme chaperone	5	8	2	99	0	NE	8	0	0	8	0	0.625	114.6	NE
BOV_0608	ccmF	Cytochrome c heme lyase subunit CcmF	17	22	1	2	0	NE	22	0	0	22	0	0.7727	151.94	NE
BOV_0609	ccmh	Cytochrome c heme lyase subunit CcmL	6	8	2	39	0	NE	9	0	0	9	0	0.7778	119	NE
BOV_0610		HtrA protease/chaperone protein	1	24	13	808	1	E	24	24	0	0	0	0.0417	5	ES
BOV_0611		Two-component transcriptional response regulator SMc02366 LuxR family	14	18	2	27	0	NE	18	0	0	18	0	0.7778	339.07	NE
BOV_0612		Two-component system sensor histidine kinase SMc02367	2	31	15	311	0.9963	E	32	0	31	1	0	0.0938	22.33	GD
BOV_0613	glnE	Glutamine synthetase adenylyl-L-tyrosine phosphorylase (EC 2.7.7.89) / Glutamate-ammonia-ligase adenylyltransferase (EC 2.7.7.42)	46	62	3	29	0	NE	62	0	0	62	0	0.7419	147.26	NE
BOV_0614		hypothetical protein	77	91	2	19	0	NE	92	0	0	92	0	0.8152	167.67	NE
BOV_0615		Two-component system sensor histidine kinase	31	41	5	134	0	NE	42	0	0	42	0	0.7143	50.03	NE
BOV_0616	pepN	Membrane alanine aminopeptidase N (EC 3.4.11.2)	39	51	2	15	0	NE	51	0	0	51	0	0.7255	210.95	NE
BOV_0617		Membrane protein	18	22	2	102	0	NE	23	0	0	23	0	0.7826	117.83	NE
BOV_0618		Uncharacterized MFS-type transporter	23	28	1	2	0	NE	29	0	0	29	0	0.8276	372.79	NE
BOV_0619		Uracil-DNA glycosylase family 4 (EC 3.2.2.27)	0	15	15	762	1	E	15	15	0	0	0	0	0	ES
BOV_0620		Electron transfer flavoprotein-ubiquinone oxidoreductase (EC 1.5.5.1)	2	32	17	726	1	E	33	32	0	1	0	0.0909	453	ES
BOV_0621		AP endonuclease family 1 domain protein	7	14	4	88	0.0001	NE	15	0	0	15	0	0.5333	220.5	NE
BOV_0622	amn	AMP nucleosidase (EC 3.2.2.4)	28	35	1	2	0	NE	35	0	0	35	0	0.7429	270.77	NE
BOV_0623		hypothetical protein	5	7	1	2	-1	S	8	0	0	8	0	0.75	136.33	NE
BOV_0624		Glutathione S-transferase (EC 2.5.1.18)	17	23	2	16	0	NE	23	0	0	23	0	0.7391	124.29	NE
BOV_0625		hypothetical protein	6	6	0	0	0	NE	7	0	0	7	0	1	295.43	NE
BOV_0626		FOG: TPR repeat SEL1 subfamily	2	2	0	0	-1	S	2	0	0	2	0	1	214.5	NE
BOV_0627		Uncharacterized UPF0750 membrane protein	20	23	2	64	0	NE	24	0	0	24	0	0.875	165.43	NE
BOV_0628		FIG00450498: hypothetical protein	11	13	1	2	0	NE	14	0	0	14	0	0.8571	94.5	NE
BOV_0629		hypothetical protein	3	3	0	0	0	NE	3	0	0	3	0	0.6667	33.5	NE
BOV_0630		Biosynthetic Aromatic amino acid aminotransferase beta (EC 2.6.1.57) @ Histidinol-phosphate aminotransferase (EC 2.6.1.9)	20	28	2	66	0	NE	28	0	0	28	0	0.7143	265.9	NE
BOV_0631		Phage integrase	23	31	2	23	0	NE	32	0	0	32	0	0.75	188.08	NE
BOV_0634		ATP/GTP-binding site motif A (P-loop) :Porin alpha proteobacteria type	27	39	8	187	0.0017	NE	40	0	0	40	0	0.65	135.62	NE
BOV_0635		hypothetical protein	9	14	2	14	0	NE	14	0	0	14	0	0.5714	205.88	NE
BOV_0636		hypothetical protein	5	6	1	2	-1	S	6	0	0	6	0	0.6667	96.75	NE
BOV_0637		Brucella protein BruAb1_0660	4	11	4	158	0	NE	11	0	0	11	0	0.3636	63.75	NE
BOV_0638		Soluble lytic murein transglycosylase (EC 4.2.2.n1)	32	42	2	86	0	NE	42	0	0	42	0	0.7619	188.25	NE
BOV_0639		hypothetical protein	2	2	0	0	-1	S	2	0	0	2	0	1	202.5	NE
BOV_0640	dapA	4-hydroxy-tetrahydrodipicolinate synthase (EC 4.3.3.7)	1	17	13	499	1	E	17	17	0	0	0	0	0	ES
BOV_0641	smpB	tmRNA-binding protein SmpB	1	11	10	144	0.5563	U	11	10	0	1	0	0.0909	4	ES
BOV_0642		Uracil-DNA glycosylase family 5 (EC 3.2.2.27)	15	15	0	0	0	NE	15	0	0	15	0	0.9333	105.07	NE
BOV_0644		DNA-directed RNA polymerase omega subunit (EC 2.7.7.6)	1	3	2	19	0	NE	3	0	0	3	0	0.3333	49	NE
BOV_0645		Guanosine-3'5'-bis(diphosphate) 3'-pyrophosphohydrolase (EC 3.1.7.2) / GTP pyrophosphokinase (EC 2.7.6.5) (p)ppGpp synthetase II	31	48	4	152	0	NE	49	0	0	49	0	0.5918	55.79	NE
BOV_0646	pyrE	Orotate phosphoribosyltransferase (EC 2.4.2.10)	13	14	1	2	0	NE	14	0	0	14	0	0.9286	149.62	NE
BOV_0647		Transcriptional regulator Crp/Fnr family	14	17	2	64	0	NE	17	0	0	17	0	0.7647	145.08	NE
BOV_0648	hemN-2	Coproporphyrinogen III oxidase oxygen-independent (EC 1.3.99.22)	18	23	2	25	0	NE	23	0	0	23	0	0.6522	251.93	NE
BOV_0649		Uncharacterized MFS-type transporter	24	28	2	68	0	NE	28	0	0	28	0	0.8571	289.92	NE
BOV_0650		Transcriptional regulator AraC family	15	19	2	10	0	NE	20	0	0	20	0	0.65	142.92	NE
BOV_0651		hypothetical protein NAS141_09886	3	5	2	9	0	NE	5	3	0	2	0	0.6	103	ES
BOV_0652	acpS	Holo-[acyl-carrier-protein] synthase (EC 2.7.8.7)	1	10	9	347	1	E	11	9	0	2	0	0.1818	39.5	ES
BOV_0653	lepB	Signal peptidase I (EC 3.4.21.89)	0	22	22	746	0.9994	E	23	22	0	1	0	0.0435	59	ES
BOV_0654	rnc	Ribonuclease III (EC 3.1.26.3)	1	8	7	568	0.9986	E	8	7	0	1	0	0.125	6	ES
BOV_0656	era	GTP-binding protein Era	1	13	12	759	1	E	13	12	0	1	0	0.0769	3	ES
BOV_0657		Protein tyrosine phosphatases	9	11	2	70	0	NE	15	0	0	15	0	0.8	77.08	NE
BOV_0658	recO	DNA recombination and repair protein RecO	13	15	1	2	0	NE	11	0	0	11	0	0.8182	222.56	NE
BOV_0659		COG1896: Predicted hydrolases of HD superfamily	10	12	1	2	0	NE	12	0	0	12	0	0.8333	165.1	NE
BOV_0660	ygfZ	tRNA-modifying protein YgfZ	1	9	8	706	0.9997	E	9	0	0	9	0	0.1111	36	NE
BOV_0661	pyrC-1	Dihydroorotase (EC 3.5.2.3)	11	21	3	137	0	NE	21	0	19	2	0	0.4762	13.1	GD
BOV_0662		FIG00451125: hypothetical protein	11	14	1	2	0	NE	15	0	0	15	0	0.8	239.67	NE
BOV_0663		FIG00450925: hypothetical protein	6	6	0	0	0	NE	7	0	0	7	0	1	13.14	NE
BOV_0665		FIG00450267: hypothetical protein	10	12	1	2	0	NE	13	0	0	13	0	0.8462	240.45	NE
BOV_0666		Nudix hydrolase	7	8	1	2	0	NE	9	0	0	9	0	0.8889	261.38	NE
BOV_0668		Arginine exporter protein ArgO	4	7	3	78	0	NE	8	0	0	8	0	0.625	97	NE
BOV_0670	cysS	Cysteinyl-tRNA synthetase (EC 6.1.1.16)	2	32	30	1435	1	E	33	30	0	3	0	0.0909	245.33	ES
BOV_0671		(R)-citramalate synthase (EC 2.3.1.182)	27	32	1	2	0	NE	33	0	0	33	0	0.7879	251.85	NE
BOV_0672	rarD	Uncharacterized inner membrane protein RarD	23	23	0	0	0.1012	U	23	0	0	23	0	1	298	NE
BOV_0673		Peptidase M23/M37 family	40	46	2	67	0	NE	47	0	0	47	0	0.8511	233	NE
BOV_0674	ksgA	SSU rRNA (adenine(1518)-N(6)/adenine(1519)-N(6))-dimethyltransferase (EC 2.1.1.182)	10	14	1	2	0	NE	15	0	0	15	0	0.6667	94.4	NE
BOV_0675	pdxA	4-hydroxythreonine-4-phosphate dehydrogenase (EC 1.1.1.262)	12	21	3	32	0	NE	21	0	0	21	0	0.5714	115.67	NE
BOV_0676		Periplasmic chaperone and peptidyl-prolyl cis-trans isomerase of outer membrane proteins SurA (EC 5.2.1.8)	2	20	18	752	1	E	20	19	0	1	0	0.05	39	ES
BOV_0677		LPS-assembly protein LptD @ Organic solvent tolerance protein precursor	3	77	65	1982	0.5103	U	78	75	0	3	0	0.0513	55.25	ES
BOV_0678		Lipopolysaccharide export system permease protein LptG	0	27	27	1076	0.9999	E	28	28	0	0	0	0	0	ES
BOV_0679		Lipopolysaccharide export system permease protein LptF	3	30	23	933	0.9999	E	30	26	0	4	0	0.1	41	ES
BOV_0680		Cytosol aminopeptidase PepA (EC 3.4.11.1)	19	25	1	2	0	NE	26	0	0	26	0	0.7692	56.55	NE
BOV_0681		DNA polymerase III chi subunit (EC 2.7.7.7)	1	8	7	397	0.9993	E	8	8	0	0	0	0.125	1	ES
BOV_0682		FIG00450436: hypothetical protein	10	14	2	9	0	NE	15	2	0	13	0	0.6667	375	NE
BOV_0683		Bis-ABC ATPase YheS	18	23	1	2	0	NE	23	0	0	23	0	0.7826	194.22	NE
BOV_0684		DinB superfamily	9	10	1	2	0	NE	10	0	0	10	0	0.9	73	NE
BOV_0685	ndk	Nucleoside diphosphate kinase (EC 2.7.4.6)	0	2	2	242	-1	S	2	0	0	2	0	0	0	NE
BOV_0686		Glycoprotein	13	17	1	2	0	NE	18	0	0	18	0	0.6667	209.25	NE
BOV_0687	moaE	Molybdopterin synthase catalytic subunit MoaE (EC 2.8.1.12)	6	11	2	33	0	NE	11	0	0	11	0	0.5455	198	NE
BOV_0688	moaD	Molybdopterin synthase sulfur carrier subunit	5	6	1	2	0	NE	6	0	0	6	0	0.8333	176.2	NE
BOV_0689	pgsA	CDP-diacylglycerol--glycerol-3-phosphate 3-phosphatidyltransferase (EC 2.7.8.5)	1	15	10	450	1	E	15	15	0	0	0	0.0667	2	ES
BOV_0690	uvrC	Excinuclease ABC subunit C	31	33	1	2	0	NE	33	0	0	33	0	0.9394	173	NE
BOV_0691		FolM Alternative dihydrofolate reductase 1	8	10	1	2	0	NE	11	0	0	11	0	0.8182	190.44	NE
BOV_0692	omp25	Outer membrane protein	18	23	1	2	0	NE	24	0	0	24	0	0.7917	223.42	NE
BOV_0693		Glutathione S-transferase family protein	6	10	1	2	0	NE	10	0	0	10	0	0.6	299.17	NE
BOV_0694		Ribonuclease I precursor (EC 3.1.27.6)	13	15	1	2	0	NE	16	0	0	16	0	0.8125	223.54	NE
BOV_0695		Bacteriophage capsid protein [General function prediction only]	11	13	1	2	0	NE	14	0	0	14	0	0.7857	297.18	NE
BOV_0696		23S rRNA (adenine(2030)-N(6))-methyltransferase (EC 2.1.1.266)	14	19	1	2	0	NE	19	0	0	19	0	0.7368	141.57	NE
BOV_0697		Integral membrane protein	20	21	1	2	0	NE	21	0	0	21	0	0.9524	211.35	NE
BOV_0698		Molybdopterin-binding oxidoreductase-like domains protein	33	41	2	26	0	NE	41	0	0	41	0	0.8049	211.24	NE
BOV_0699		FIG00450983: hypothetical protein	8	10	2	39	0	NE	11	0	0	11	0	0.7273	319.12	NE
BOV_0700	purN	Phosphoribosylglycinamide formyltransferase (EC 2.1.2.2)	11	14	1	2	0	NE	14	0	0	14	0	0.7857	155.73	NE
BOV_0701	purM	Phosphoribosylformylglycinamidine cyclo-ligase (EC 6.3.3.1)	14	17	2	171	0	NE	17	0	0	17	0	0.8235	294.64	NE
BOV_0703		Putative permease often clustered with de novo purine synthesis	21	24	1	2	0	NE	24	0	0	24	0	0.7917	333.95	NE
BOV_0704		DnaA inactivator Hda (shorter homolog of DnaA)	0	13	13	657	1	E	13	13	0	0	0	0	0	ES
BOV_0705		Hypothetical exported proline-rich protein	9	14	2	83	0	NE	17	0	0	17	0	0.8824	209.47	NE
BOV_0706		UDP-glucose 4-epimerase (EC 5.1.3.2)	14	16	1	2	0	NE	15	0	0	15	0	0.6667	293.2	NE
BOV_0707		Oxidoreductase short-chain dehydrogenase/reductase family	9	10	1	2	0	NE	10	0	0	10	0	0.8	201.62	NE
BOV_0708		FIG00450294: hypothetical protein	2	3	1	2	-1	S	4	0	0	4	0	0.75	324.67	NE
BOV_0709		hypothetical protein	4	5	1	2	-1	S	6	0	0	6	0	0.8333	17.8	NE
BOV_0710	lldP	L-lactate permease	19	32	3	69	0	NE	33	0	0	33	0	0.5152	102.88	NE
BOV_0712		ETC complex I subunit conserved region	2	9	6	139	0.5372	U	9	6	0	3	0	0.2222	4.5	ES
BOV_0714		hypothetical protein	19	20	1	2	0	NE	20	0	0	20	0	0.95	243.68	NE
BOV_0715		exonuclease putative	16	18	2	21	0	NE	19	0	0	19	0	0.8947	154.88	NE
BOV_0716		Adenylate kinase archaeal type (EC 2.7.4.3)	9	12	1	2	0	NE	13	0	0	13	0	0.7692	158.7	NE
BOV_0717		hypothetical protein	46	55	2	50	0	NE	55	0	0	55	0	0.8364	225.48	NE
BOV_0718		Antitoxin HigA	20	25	2	34	0	NE	25	0	0	25	0	0.76	179.89	NE
BOV_0719		hypothetical protein	1	1	0	0	-1	S	1	0	0	1	0	1	426	NE
BOV_0720		Mobile element protein	13	13	0	0	0	NE	12	0	0	12	0	0.9167	209.36	NE
BOV_0721		Transposase	10	11	1	2	0	NE	13	0	0	13	0	1	249.92	NE
BOV_0725		Mobile element protein	8	8	0	0	0	NE	8	0	0	8	0	1	254.75	NE
BOV_0726		transposition protein putative	19	21	1	2	0	NE	21	0	0	21	0	0.8571	187	NE
BOV_0727		hypothetical protein	44	56	2	19	0	NE	56	0	0	56	0	0.7857	146.61	NE
BOV_0728		hypothetical protein	8	10	1	2	-1	S	10	0	0	10	0	0.8	102.88	NE
BOV_0729		hypothetical protein	50	67	3	17	0	NE	67	0	0	67	0	0.6866	120.65	NE
BOV_0730		hypothetical protein	26	27	1	2	0	NE	28	0	0	28	0	0.8929	256.16	NE
BOV_0731		hypothetical protein	21	24	2	8	0	NE	25	0	0	25	0	0.84	139.76	NE
BOV_0732		hypothetical protein	3	3	0	0	-1	S	3	0	0	3	0	0.6667	182.5	NE
BOV_0733		Putative membrane-spanning protein	7	9	2	21	0	NE	9	0	0	9	0	0.6667	231.33	NE
BOV_0734	metC	Cystathionine beta-lyase (EC 4.4.1.8)	17	23	2	17	0	NE	23	0	0	23	0	0.6957	384.19	NE
BOV_0735		putative membrane-associated phospholipid phosphatase PAP2 superfamily	18	23	1	2	0	NE	23	0	0	23	0	0.7391	166.24	NE
BOV_0736		L-amino acid ABC transporter (Glu/Asp/His/...) substrate-binding protein AapJ	19	25	2	102	0	NE	26	0	0	26	0	0.7308	104.05	NE
BOV_0737		L-amino acid ABC transporter (Glu/Asp/His/...) permease protein 1 AapQ	27	34	4	38	0	NE	34	0	0	34	0	0.7353	126.64	NE
BOV_0738		L-amino acid ABC transporter (Glu/Asp/His/...) permease protein 2 AapM	18	22	1	2	0	NE	23	0	0	23	0	0.8261	170.05	NE
BOV_0739		L-amino acid ABC transporter (Glu/Asp/His/...) ATP-binding protein AapP	7	11	2	101	0	NE	11	0	0	11	0	0.4545	217.6	NE
BOV_0740		Uncharacterized oxidoreductase	4	25	10	403	0.9998	E	26	0	23	3	0	0.1538	65.25	GD
BOV_0741		FIG00450516: Zinc-finger domain protein	1	8	6	180	0.7582	U	8	0	0	8	0	0.125	235	NE
BOV_0742	ppk	Polyphosphate kinase (EC 2.7.4.1)	40	53	3	46	0	NE	53	0	0	53	0	0.717	52.45	NE
BOV_0743		Exopolyphosphatase (EC 3.6.1.11)	29	35	2	29	0	NE	35	0	0	35	0	0.8	391.75	NE
BOV_0744	rnd	Ribonuclease D (EC 3.1.26.3)	4	15	9	445	0.9993	E	16	0	13	3	0	0.1875	56.67	GD
BOV_0745	aspS	Aspartyl-tRNA synthetase (EC 6.1.1.12) @ Aspartyl-tRNA(Asn) synthetase (EC 6.1.1.23)	0	29	29	1577	1	E	30	29	0	1	0	0.0333	133	ES
BOV_0748		Mobile element protein	13	13	0	0	0	NE	13	0	0	13	0	1	240	NE
BOV_0749	parC	DNA topoisomerase IV subunit A (EC 5.99.1.3)	2	35	23	904	0.9999	E	35	23	12	0	0	0.0571	7.5	ES
BOV_0750		Arginyl-tRNA--protein transferase (EC 2.3.2.8)	15	18	1	2	0	NE	19	0	0	19	0	0.8421	336.38	NE
BOV_0751		FIG00451006: hypothetical protein	10	11	1	2	0	NE	12	0	0	12	0	0.75	436.89	NE
BOV_0752	hemB	Porphobilinogen synthase (EC 4.2.1.24)	0	20	20	980	1	E	20	20	0	0	0	0	0	ES
BOV_0753		3-hydroxyisobutyryl-CoA hydrolase (EC 3.1.2.4)	20	26	1	2	0	NE	26	0	0	26	0	0.6923	142.61	NE
BOV_0754		Uncharacterized MFS-type transporter	8	9	1	2	0	NE	9	0	0	9	0	0.8889	221.38	NE
BOV_0755		Transcriptional regulator MarR family	9	11	1	2	0	NE	12	0	0	12	0	0.8333	156.7	NE
BOV_0756		hypothetical protein	3	3	0	0	-1	S	3	0	0	3	0	0.6667	114.5	NE
BOV_0757		FIG00984076: hypothetical protein	0	25	25	1142	0.9999	E	25	25	0	0	0	0	0	ES
BOV_0758	glyA	Serine hydroxymethyltransferase (EC 2.1.2.1)	13	21	2	74	0	NE	22	0	0	22	0	0.6364	196.43	NE
BOV_0759	nrdR	Ribonucleotide reductase transcriptional regulator NrdR	4	10	3	92	0	NE	11	0	0	11	0	0.3636	144.25	NE
BOV_0760	ribD	Diaminohydroxyphosphoribosylaminopyrimidine deaminase (EC 3.5.4.26) / 5-amino-6-(5-phosphoribosylamino)uracil reductase (EC 1.1.1.193)	1	16	15	1034	1	E	16	15	0	0	1	0.0625	820	ES
BOV_0761	ribE	Riboflavin synthase eubacterial/eukaryotic (EC 2.5.1.9)	0	9	9	594	0.9999	E	10	9	0	1	0	0.1	247	ES
BOV_0762	ribH	67-dimethyl-8-ribityllumazine synthase (EC 2.5.1.78)	7	9	1	2	0	NE	9	0	0	9	0	0.7778	205.14	NE
BOV_0763	nusB	Transcription termination protein NusB	2	12	7	277	0.9728	U	12	0	0	12	0	0.1667	357.5	NE
BOV_0764	hppA	Pyrophosphate-energized proton pump (EC 3.6.1.1)	45	52	2	59	0	NE	52	0	0	52	0	0.8462	250.02	NE
BOV_0765		Outer membrane beta-barrel assembly protein BamE	1	7	6	223	0.9988	E	8	0	0	8	0	0.25	23.5	NE
BOV_0766		Ubiquinol-cytochrome C chaperone	14	17	1	2	0	NE	17	0	0	17	0	0.7059	258.08	NE
BOV_0767		FIG01269488: protein clustered with ribosomal protein L32p	6	10	2	81	0	NE	11	0	0	11	0	0.4545	92.8	NE
BOV_0768	plsX	Phosphate:acyl-ACP acyltransferase PlsX (EC 2.3.1.n2)	0	16	16	868	1	E	17	16	0	1	0	0.0588	26	ES
BOV_0769	fabH	3-oxoacyl-[acyl-carrier-protein] synthase KASIII (EC 2.3.1.180)	0	14	14	884	1	E	15	15	0	0	0	0	0	ES
BOV_0771	ihfA	Integration host factor alpha subunit	0	10	10	302	1	E	10	10	0	0	0	0	0	ES
BOV_0772		Transcriptional regulator PA2737 MerR family	0	9	9	374	1	E	9	9	0	0	0	0	0	ES
BOV_0773	sugE	small multidrug resistance family (SMR) protein	9	10	1	2	0	NE	11	0	0	11	0	0.9091	484.8	NE
BOV_0775		Bacterial sugar transferase	26	38	4	187	0	NE	38	0	0	38	0	0.6579	205.32	NE
BOV_0776		Polysaccharide export protein	20	24	1	2	0	NE	25	0	0	25	0	0.84	106.86	NE
BOV_0778		hypothetical protein	7	9	1	2	0	NE	10	0	0	10	0	0.7	56.14	NE
BOV_0779		hypothetical protein	3	5	1	2	0	NE	5	0	0	5	0	0.6	81.33	NE
BOV_0781		Mobile element protein	8	8	0	0	0	NE	8	0	0	8	0	1	271.12	NE
BOV_0782		Heme A synthase cytochrome oxidase biogenesis protein Cox15-CtaA	19	22	1	2	0	NE	23	0	0	23	0	0.8696	278.2	NE
BOV_0783	argC	N-acetyl-gamma-glutamyl-phosphate reductase (EC 1.2.1.38)	0	16	16	592	1	E	17	16	0	1	0	0.0588	62	ES
BOV_0784	speB	Agmatinase (EC 3.5.3.11)	15	15	0	0	0	NE	16	0	0	16	0	1	224.94	NE
BOV_0785		hypothetical protein	0	0	0	0	-1	S	0	0	0	0	0	0	0	N/A
BOV_0786	rpsI	SSU ribosomal protein S9p (S16e)	3	8	5	251	0.5476	U	9	5	0	4	0	0.3333	36.67	ES
BOV_0787	rplM	LSU ribosomal protein L13p (L13Ae)	0	8	8	173	1	E	9	9	0	0	0	0	0	ES
BOV_0788		Phenylacetic acid degradation-related protein	8	10	1	2	0	NE	11	1	0	10	0	0.7273	182.5	NE
BOV_0790		O-acetylhomoserine sulfhydrylase (EC 2.5.1.49) @ O-succinylhomoserine sulfhydrylase (EC 2.5.1.48)	20	26	2	29	0	NE	26	0	0	26	0	0.7308	294.32	NE
BOV_0791		hypothetical protein	16	19	1	2	0	NE	19	0	0	19	0	0.7895	169.87	NE
BOV_0792		hypothetical protein	4	5	1	2	-1	S	6	0	0	6	0	0.8333	159.6	NE
BOV_0794		hypothetical protein	4	4	0	0	-1	S	5	0	0	5	0	1	75.4	NE
BOV_0796		hypothetical protein	6	6	0	0	-1	S	6	0	0	6	0	1	171	NE
BOV_0797	nuoA	NADH ubiquinone oxidoreductase chain A (EC 1.6.5.3)	0	9	9	319	1	E	9	9	0	0	0	0	0	ES
BOV_0798	nuoB	NADH-ubiquinone oxidoreductase chain B (EC 1.6.5.3)	0	17	17	535	1	E	17	17	0	0	0	0	0	ES
BOV_0799	nuoC	NADH-ubiquinone oxidoreductase chain C (EC 1.6.5.3)	3	16	7	259	0.7968	U	16	0	15	1	0	0.125	124.5	GD
BOV_0800	nuoD	NADH-ubiquinone oxidoreductase chain D (EC 1.6.5.3)	2	30	18	681	1	E	30	7	22	0	1	0.0667	373	GD
BOV_0801	nuoE	NADH-ubiquinone oxidoreductase chain E (EC 1.6.5.3)	4	11	4	135	0	NE	11	8	0	3	0	0.3636	33.25	ES
BOV_0802	nuoF	NADH-ubiquinone oxidoreductase chain F (EC 1.6.5.3)	1	22	20	1226	1	E	23	22	0	1	0	0.0435	55	ES
BOV_0803	nuoG	NADH-ubiquinone oxidoreductase chain G (EC 1.6.5.3)	2	31	21	1321	1	E	32	32	0	0	0	0.0312	6	ES
BOV_0804	nuoH	NADH-ubiquinone oxidoreductase chain H (EC 1.6.5.3)	0	20	20	923	1	E	21	20	0	1	0	0.0476	145	ES
BOV_0805	nuoI	NADH-ubiquinone oxidoreductase chain I (EC 1.6.5.3)	0	11	11	380	1	E	11	11	0	0	0	0	0	ES
BOV_0806	nuoJ	NADH-ubiquinone oxidoreductase chain J (EC 1.6.5.3)	0	9	9	554	1	E	9	9	0	0	0	0	0	ES
BOV_0807	nuoK	NADH-ubiquinone oxidoreductase chain K (EC 1.6.5.3)	0	5	5	287	0.998	E	5	5	0	0	0	0	0	ES
BOV_0808	nuoL	NADH-ubiquinone oxidoreductase chain L (EC 1.6.5.3)	1	45	39	1677	0.9977	E	45	45	0	0	0	0.0222	2	ES
BOV_0809	nuoM	NADH-ubiquinone oxidoreductase chain M (EC 1.6.5.3)	0	37	37	1408	0.9186	EB	38	38	0	0	0	0	0	ES
BOV_0810	nuoN	NADH-ubiquinone oxidoreductase chain N (EC 1.6.5.3)	1	33	24	774	0.996	E	34	34	0	0	0	0.0294	2	ES
BOV_0811		Biotin--protein ligase (EC 6.3.4.9)(EC 6.3.4.10)(EC 6.3.4.11)(EC 6.3.4.15)	4	15	9	562	0.9997	E	16	9	0	7	0	0.3125	118.6	ES
BOV_0812		Ribonuclease J (endonuclease and 5' exonuclease)	23	34	3	83	0	NE	35	0	0	35	0	0.6571	207.43	NE
BOV_0813	mce	Methylmalonyl-CoA epimerase (EC 5.1.99.1) @ Ethylmalonyl-CoA epimerase	5	8	2	52	0	NE	8	0	0	8	0	0.625	304.8	NE
BOV_0814		FIG00450035: hypothetical protein	8	8	0	0	0	NE	9	0	0	9	0	1	311.33	NE
BOV_0815		hypothetical protein	1	2	1	2	-1	S	2	0	1	1	0	0.5	63	NE
BOV_0816	proS	Prolyl-tRNA synthetase (EC 6.1.1.15) bacterial type	2	27	21	695	0.9995	E	27	24	0	3	0	0.037	4	ES
BOV_0817		Lipoprotein releasing system transmembrane protein LolC/LolE	1	22	20	999	1	E	23	22	0	0	1	0.0435	485	ES
BOV_0818	lolD	Lipoprotein-releasing system ATP-binding protein LolD	0	11	11	642	1	E	12	11	0	1	0	0.0833	49	ES
BOV_0819	dnaE	DNA polymerase III alpha subunit (EC 2.7.7.7)	5	82	34	1480	0.9988	E	83	78	4	1	0	0.0361	31	ES
BOV_0820		Msr0042 protein	1	1	0	0	-1	S	1	0	0	1	0	1	330	NE
BOV_0821		FIG00450941: hypothetical protein	12	15	1	2	0	NE	16	0	0	16	0	0.6875	202.91	NE
BOV_0822		RNA binding S1 domain protein	10	15	2	71	0	NE	16	0	0	16	0	0.5	63.62	NE
BOV_0823	rpsD	SSU ribosomal protein S4p (S9e) @ SSU ribosomal protein S4p (S9e) zinc-independent	1	14	7	360	0.996	E	15	0	15	0	0	0.1333	12	GD
BOV_0824		tRNA-(cytosine32)-2-thiocytidine synthetase TtcA	15	17	1	2	0	NE	17	0	0	17	0	0.8824	301.13	NE
BOV_0825		Inositol monophosphatase and related sulfite synthesis enzyme	18	21	2	23	0	NE	21	0	0	21	0	0.7619	163.88	NE
BOV_0826		MFS family multidrug efflux protein similarity to bicyclomycin resistance protein Bcr	24	27	2	46	0	NE	28	0	0	28	0	0.8929	438.12	NE
BOV_0827		Uncharacterized monothiol glutaredoxin ycf64-like	5	8	1	2	0	NE	8	0	0	8	0	0.5	35	NE
BOV_0828		YrbA protein	5	6	1	2	0	NE	7	0	0	7	0	0.8571	150.33	NE
BOV_0829	purL	Phosphoribosylformylglycinamidine synthase synthetase subunit (EC 6.3.5.3)	30	35	2	4	0	NE	35	0	0	35	0	0.7714	180.52	NE
BOV_0830		putative lipoprotein	4	5	1	2	0	NE	6	0	0	6	0	0.5	145.67	NE
BOV_0831		Glutathione S-transferase family protein	8	12	2	61	0	NE	12	0	0	12	0	0.6667	216.25	NE
BOV_0832	purQ	Phosphoribosylformylglycinamidine synthase glutamine amidotransferase subunit (EC 6.3.5.3)	8	10	1	2	0	NE	10	0	0	10	0	0.8	113.38	NE
BOV_0833	purS	Phosphoribosylformylglycinamidine synthase PurS subunit (EC 6.3.5.3)	3	3	0	0	0	NE	3	0	0	3	0	1	146	NE
BOV_0834	purC	Phosphoribosylaminoimidazole-succinocarboxamide synthase (EC 6.3.2.6)	11	13	1	2	0	NE	14	0	0	14	0	0.7857	268.64	NE
BOV_0835		2-dehydro-3-deoxyglucarate aldolase (EC 4.1.2.20)	13	15	1	2	0	NE	16	0	0	16	0	0.8125	194.38	NE
BOV_0836		Hydrolase alpha/beta fold family	6	10	2	52	0	NE	10	0	0	10	0	0.5	151	NE
BOV_0838		Mobile element protein	7	7	0	0	0	NE	7	0	0	7	0	1	286.86	NE
BOV_0840		Glyoxalase family protein	13	17	1	2	0	NE	18	0	0	18	0	0.7222	248.08	NE
BOV_0841	purB	Adenylosuccinate lyase (EC 4.3.2.2) @ SAICAR lyase (EC 4.3.2.2)	0	15	15	1264	0.9999	E	15	15	0	0	0	0	0	ES
BOV_0842	rpe	Ribulose-phosphate 3-epimerase (EC 5.1.3.1)	6	10	2	280	0.0246	NE	11	0	0	11	0	0.6364	29.71	NE
BOV_0843		Lipid A biosynthesis lauroyl acyltransferase (EC 2.3.1.241)	1	20	11	364	1	E	21	21	0	0	0	0.0476	1	ES
BOV_0844		Alcohol dehydrogenase (EC 1.1.1.1)	0	8	8	914	0.9995	E	8	8	0	0	0	0	0	ES
BOV_0845		3-oxoacyl-[acyl-carrier-protein] synthase KASII (EC 2.3.1.179)	1	16	15	1235	0.9995	E	17	16	0	1	0	0.0588	203	ES
BOV_0846		3-oxoacyl-[acyl-carrier-protein] synthase (EC 2.3.1.41)	0	19	19	963	1	E	20	19	0	0	1	0.05	640	ES
BOV_0847		Acyl carrier protein	0	4	4	213	0.9945	E	4	4	0	0	0	0	0	ES
BOV_0848		Lysozyme (N-acetylmuramidase) family (EC 3.2.1.17)	20	23	1	2	0	NE	23	1	0	22	0	0.7826	246.89	NE
BOV_0849		2-dehydro-3-deoxygluconokinase (EC 2.7.1.45)	15	20	2	125	0	NE	32	0	0	32	0	0.75	244.83	NE
BOV_0850	galM	Aldose 1-epimerase (EC 5.1.3.3)	23	31	5	144	0	NE	21	0	0	21	0	0.7619	239	NE
BOV_0851		Uncharacterized protein Atu0170 clustered with phosphonate utilization	9	11	1	2	0	NE	12	0	0	12	0	0.8333	208.4	NE
BOV_0852		Putative phosphatase YfbT	8	9	1	2	0	NE	22	0	0	22	0	0.7727	189.24	NE
BOV_0853	phnM	Alpha-D-ribose 1-methylphosphonate 5-triphosphate diphosphatase (EC 3.6.1.63)	16	21	1	2	0	NE	10	0	0	10	0	0.9	144.44	NE
BOV_0854		ABC transporter substrate-binding protein (cluster 3 basic aa/glutamine/opines)	12	16	1	2	0	NE	16	0	0	16	0	0.6875	171.91	NE
BOV_0855		CblY a non-orthologous displacement for alpha-ribazole-5'-phosphate phosphatase	9	14	1	2	0	NE	20	0	0	20	0	0.65	318.77	NE
BOV_0856		tRNA-dihydrouridine(20/20a) synthase (EC 1.3.1.91)	14	19	1	2	0	NE	15	0	0	15	0	0.6667	118.6	NE
BOV_0857		CblX a non-orthologous displasment for Alpha-ribazole-5'-phosphate phosphatase	5	5	0	0	-1	S	5	0	0	5	0	1	239.6	NE
BOV_0858	cobS	Cobalamin synthase (EC 2.7.8.26)	10	11	1	2	0	NE	11	0	0	11	0	0.9091	174.5	NE
BOV_0859	cobT	Nicotinate-nucleotide--dimethylbenzimidazole phosphoribosyltransferase (EC 2.4.2.21)	10	12	1	2	0	NE	13	0	0	13	0	0.8462	171.09	NE
BOV_0860		Transcriptional regulator AsnC family	9	10	1	2	0	NE	11	0	0	11	0	0.9091	262.7	NE
BOV_0861		Hypothetical protein VC0266 (sugar utilization related?)	7	11	2	67	0	NE	12	0	0	12	0	0.5833	152.43	NE
BOV_0862		Nuclease	9	11	1	2	0	NE	11	0	0	11	0	0.8182	195	NE
BOV_0863		Exopolysacchride production negative regulator ExoR	4	20	10	420	1	E	20	17	0	3	0	0.2	31	ES
BOV_0864	xth	Exodeoxyribonuclease III (EC 3.1.11.2)	13	15	2	52	0	NE	16	0	0	16	0	0.75	68.25	NE
BOV_0865		putative membrane protein	15	19	2	21	0	NE	19	0	0	19	0	0.7895	205.47	NE
BOV_0866		probable iron binding protein from the HesB_IscA_SufA family	1	7	6	204	0.9998	E	7	0	0	7	0	0.1429	3	NE
BOV_0867	dgt	dNTP triphosphohydrolase broad substrate specificity	20	26	3	180	0	NE	27	0	0	27	0	0.7037	208.42	NE
BOV_0868	argS	Arginyl-tRNA synthetase (EC 6.1.1.19)	2	42	15	563	1	E	43	0	43	0	0	0.0465	10.5	GD
BOV_0869		Soluble lytic murein transglycosylase (EC 3.2.1.-)	12	66	51	2276	0.9754	U	67	51	0	16	0	0.1791	76.5	ES
BOV_0870		beta-N-acetylglucosaminidase (EC 3.2.1.52)	15	21	1	2	0	NE	22	0	0	22	0	0.6818	245.87	NE
BOV_0871	scpA	Segregation and condensation protein A	11	15	1	2	0	NE	15	0	0	15	0	0.7333	270.55	NE
BOV_0872	scpB	Segregation and condensation protein B	6	10	2	15	0	NE	11	0	0	11	0	0.5455	298.17	NE
BOV_0873	tatA	Twin-arginine translocation protein TatA	2	3	1	2	0	NE	3	0	0	3	0	0	0	NE
BOV_0874	tatB	Twin-arginine translocation protein TatB	3	6	2	26	0	NE	7	0	4	3	0	0.4286	85	GD
BOV_0875	tatC	Twin-arginine translocation protein TatC	9	13	2	78	0	NE	13	0	13	0	0	0.5385	13.14	GD
BOV_0876	serS	Seryl-tRNA synthetase (EC 6.1.1.11)	0	20	20	929	1	E	20	20	0	0	0	0	0	ES
BOV_0877	surE	5'-nucleotidase SurE (EC 3.1.3.5)	11	11	0	0	0	NE	11	0	0	11	0	1	220.64	NE
BOV_0878	pcm	Protein-L-isoaspartate O-methyltransferase (EC 2.1.1.77)	6	10	1	2	0	NE	11	0	0	11	0	0.6364	253.57	NE
BOV_0879		Mobile element protein	13	13	0	0	0	NE	13	0	0	13	0	1	235.62	NE
BOV_0881		Mobile element protein	13	13	0	0	0	NE	13	0	0	13	0	1	295.85	NE
BOV_0884		Peptidase family M23	0	22	22	948	1	E	23	23	0	0	0	0	0	ES
BOV_0885		ATP-DEPENDENT PROTEASE SUBUNIT	22	25	1	2	0	NE	25	0	0	25	0	0.88	229.86	NE
BOV_0886	yajC	Protein translocase subunit YajC	4	5	1	2	0	NE	6	0	0	6	0	0.8333	167.4	NE
BOV_0887		Protein translocase subunit SecD / Protein translocase subunit SecF	32	43	3	56	0	NE	43	0	0	43	0	0.6744	186.03	NE
BOV_0888		FIG020313: hypothetical protein	10	11	1	2	0	NE	11	0	0	11	0	0.9091	79.9	NE
BOV_0889		Phytoene synthase (EC 2.5.1.32)	0	17	17	745	1	E	17	17	0	0	0	0	0	ES
BOV_0890	trmFO	Methylenetetrahydrofolate--tRNA-(uracil-5-)-methyltransferase TrmFO (EC 2.1.1.74)	22	31	2	242	0	NE	31	0	0	31	0	0.6774	115.19	NE
BOV_0891		Uncharacterized protein SMc02051	2	3	1	2	-1	S	4	0	0	4	0	0.5	28.5	NE
BOV_0892		Membrane protein	24	28	1	2	0	NE	28	0	0	28	0	0.8571	203.29	NE
BOV_0893		FIG00450330: hypothetical protein	20	23	1	2	0	NE	23	0	0	23	0	0.8696	124.35	NE
BOV_0895	tig	Cell division trigger factor (EC 5.2.1.8)	9	13	1	2	0	NE	13	0	0	13	0	0.6923	69.22	NE
BOV_0896	gatB	Aspartyl-tRNA(Asn) amidotransferase subunit B (EC 6.3.5.6) @ Glutamyl-tRNA(Gln) amidotransferase subunit B (EC 6.3.5.7)	0	26	26	1310	1	E	27	26	0	1	0	0.037	305	ES
BOV_0897		Acetyltransferase GNAT family	8	12	2	17	0	NE	13	0	0	13	0	0.6923	220.56	NE
BOV_0898		NADH:ubiquinone oxidoreductase 17.2 kD subunit	0	9	9	372	0.9999	E	9	9	0	0	0	0	0	ES
BOV_0899		hypothetical protein	2	4	2	13	-1	S	5	0	0	5	0	0.6	175.67	NE
BOV_0900		FIG167255: hypothetical protein	3	10	5	153	0.0001	NE	11	0	0	11	0	0.3636	16	NE
BOV_0902	accC	Biotin carboxylase of acetyl-CoA carboxylase (EC 6.3.4.14)	2	29	23	991	0.9999	E	29	23	0	6	0	0.069	32.5	ES
BOV_0903	accB	Biotin carboxyl carrier protein of acetyl-CoA carboxylase	1	7	6	359	0.9961	E	8	7	1	0	0	0.125	2	ES
BOV_0904	aroQ	3-dehydroquinate dehydratase II (EC 4.2.1.10)	1	10	7	237	0.4921	U	10	0	10	0	0	0.1	13	GD
BOV_0905		Protein-disulfide isomerase	17	23	2	13	0	NE	24	0	0	24	0	0.7083	176.24	NE
BOV_0906		Putative Zn-dependent protease contains TPR repeats	29	33	1	2	0	NE	34	0	0	34	0	0.8529	207.66	NE
BOV_0907		Valine--pyruvate aminotransferase (EC 2.6.1.66)	21	29	2	16	0	NE	29	0	0	29	0	0.6207	245.94	NE
BOV_0908		Ribonuclease E (EC 3.1.26.12)	9	49	32	1617	1	E	50	34	0	16	0	0.18	77.89	ES
BOV_0910		N-acetylmuramoyl-L-alanine amidase (EC 3.5.1.28)	18	24	2	104	0	NE	25	0	0	25	0	0.64	87	NE
BOV_0911		Multimodular transpeptidase-transglycosylase (EC 2.4.1.129) (EC 3.4.-.-)	12	70	13	417	0.9999	E	70	0	67	3	0	0.1571	19.64	GD
BOV_0912	prfB	Peptide chain release factor 2 @ programmed frameshift-containing	0	21	21	929	1	E	21	21	0	0	0	0	0	ES
BOV_0914		Mobile element protein	8	8	0	0	0	NE	8	0	0	8	0	1	264	NE
BOV_0916		Peptidase M23/M37 family	4	4	0	0	0	NE	4	0	0	4	0	1	108.75	NE
BOV_0919		Large exoproteins involved in heme utilization or adhesion	58	76	5	269	0.0056	NE	77	0	1	76	0	0.7532	178.45	NE
BOV_0920	tyrS	Tyrosyl-tRNA synthetase (EC 6.1.1.1)	0	22	22	1074	0.9999	E	23	22	0	1	0	0.0435	3	ES
BOV_0921	qacH	small multidrug resistance family (SMR) protein	7	9	1	2	0	NE	18	0	0	18	0	0.8889	220.25	NE
BOV_0922	anmK	Anhydro-N-acetylmuramic acid kinase (EC 2.7.1.170)	15	17	1	2	0	NE	10	0	2	8	0	0.8	93	NE
BOV_0923		Hydrolase SMc00528 alpha/beta fold family	2	14	8	272	0.9783	U	15	0	15	0	0	0.1333	51.5	GD
BOV_0924		Cysteine desulfurase (EC 2.8.1.7)	6	27	8	104	0.0031	NE	27	0	27	0	0	0.2222	26.17	GD
BOV_0925	sufB	Iron-sulfur cluster assembly protein SufB	0	37	37	1339	0.6929	EB	38	37	0	1	0	0.0263	25	ES
BOV_0926	sufC	Iron-sulfur cluster assembly ATPase protein SufC	0	17	17	700	1	E	17	17	0	0	0	0	0	ES
BOV_0927	sufD	Iron-sulfur cluster assembly protein SufD	0	13	13	1125	1	E	13	13	0	0	0	0	0	ES
BOV_0928		Cysteine desulfurase (EC 2.8.1.7) %3D> SufS	0	31	31	1167	0.9957	E	31	31	0	0	0	0	0	ES
BOV_0929		PaaD-like protein (DUF59) involved in Fe-S cluster assembly	5	10	2	6	0	NE	11	1	0	10	0	0.4545	35.2	NE
BOV_0930		Glycosyl transferase group 2 family	22	29	2	9	0	NE	30	0	5	25	0	0.7667	54.22	NE
BOV_0932	ppnK	NAD kinase (EC 2.7.1.23)	0	17	17	654	1	E	18	17	0	1	0	0.0556	131	ES
BOV_0933		ATP-dependent RNA helicase Atu1833	18	24	2	135	0	NE	24	0	0	24	0	0.75	157.22	NE
BOV_0934		Iron-sulfur cluster assembly iron binding protein SufA	2	6	4	107	0	NE	6	0	0	6	0	0.1667	308	NE
BOV_0935		hypothetical protein	16	18	2	73	0	NE	18	0	0	18	0	0.8333	95.27	NE
BOV_0936		Copper chaperone	1	3	2	10	-1	S	4	0	0	4	0	0.5	27.5	NE
BOV_0937		Protein-L-isoaspartate O-methyltransferase (EC 2.1.1.77)	5	14	4	144	0	NE	15	0	15	0	0	0.3333	12	GD
BOV_0938		Type I secretion outer membrane protein TolC family	34	38	1	2	0	NE	38	0	0	38	0	0.8421	198.5	NE
BOV_0939		Cell division organizing protein PopZ	3	7	2	128	0	NE	8	0	0	8	0	0.375	29	NE
BOV_0940	valS	Valyl-tRNA synthetase (EC 6.1.1.9)	0	51	51	2575	1	E	51	51	0	0	0	0	0	ES
BOV_0941		Membrane protein involved in aromatic hydrocarbon degradation	7	8	1	2	0	NE	9	0	0	9	0	0.8889	63.12	NE
BOV_0942		Membrane protein involved in aromatic hydrocarbon degradation	22	25	1	2	0	NE	26	0	0	26	0	0.8846	137.83	NE
BOV_0943		2-hydroxy-3-oxopropionate reductase (EC 1.1.1.60)	16	20	2	116	0	NE	21	0	0	21	0	0.7619	149.88	NE
BOV_0944		Glutathione S-transferase (EC 2.5.1.18)	6	7	1	2	-1	S	7	0	0	7	0	0.8571	179.83	NE
BOV_0945		ABC transporter substrate-binding protein (cluster 3 basic aa/glutamine/opines)	7	10	2	8	0	NE	10	0	0	10	0	0.6	103	NE
BOV_0946	mobB	Molybdopterin-guanine dinucleotide biosynthesis protein MobB	9	13	1	2	0	NE	13	0	0	13	0	0.6923	153.11	NE
BOV_0947	mobA	Molybdenum cofactor guanylyltransferase (EC 2.7.7.77)	11	13	1	2	0	NE	13	0	0	13	0	0.6923	151	NE
BOV_0948	moaA	GTP 3'8-cyclase (EC 4.1.99.22)	18	19	1	2	0	NE	19	0	0	19	0	0.8947	302.47	NE
BOV_0949		FIG00899427: hypothetical protein	5	6	1	2	0	NE	6	0	0	6	0	0.8333	210	NE
BOV_0950		Uncharacterized oxidoreductase	15	19	3	88	0	NE	19	0	0	19	0	0.7368	181.57	NE
BOV_0951	fumB	Fumarate hydratase class I (EC 4.2.1.2)	22	29	2	38	0	NE	29	0	0	29	0	0.7586	301.82	NE
BOV_0952		hypothetical protein	44	50	1	2	0	NE	51	0	0	51	0	0.8039	177.46	NE
BOV_0957	arsC	Arsenate reductase (EC 1.20.4.1) glutaredoxin-coupled glutaredoxin-like family	10	11	1	2	0	NE	12	0	0	12	0	0.8333	182.4	NE
BOV_0958		Septum-associated rare lipoprotein A	34	36	1	2	0	NE	36	0	0	36	0	0.9444	124.65	NE
BOV_0959		D-alanyl-D-alanine carboxypeptidase (EC 3.4.16.4)	17	20	2	127	0	NE	20	0	0	20	0	0.85	183.65	NE
BOV_0960	tmk	Thymidylate kinase (EC 2.7.4.9)	2	11	6	263	0.6485	U	11	10	0	1	0	0.0909	137	ES
BOV_0961		DNA polymerase III delta prime subunit (EC 2.7.7.7)	0	21	21	949	0.9999	E	21	21	0	0	0	0	0	ES
BOV_0962	metG	Methionyl-tRNA synthetase (EC 6.1.1.10)	2	41	30	1070	0.9788	U	41	40	0	1	0	0.0488	5	ES
BOV_0963		Uncharacterized metal-dependent hydrolase YcfH	14	20	2	8	0	NE	21	0	0	21	0	0.7143	158.33	NE
BOV_0964		Metal-dependent hydrolases of the beta-lactamase superfamily I%3B PhnP protein	20	27	5	146	0	NE	28	0	0	28	0	0.6429	117.06	NE
BOV_0965		Beta-(1-->2)glucan export ATP-binding/permease protein NdvA (EC 3.6.3.42)	16	28	3	101	0	NE	29	0	0	29	0	0.4828	58.79	NE
BOV_0966	rluC	LSU rRNA pseudouridine(955/2504/2580) synthase (EC 5.4.99.24)	14	17	2	215	0	NE	18	0	0	18	0	0.7778	117.79	NE
BOV_0967		Carboxylate/Amino Acid/Amine Transporter membrane protein	15	19	2	51	0	NE	19	0	0	19	0	0.7895	187.07	NE
BOV_0968		Similar to phosphoglycolate phosphatase clustered with ribosomal large subunit pseudouridine synthase C	14	18	1	2	0	NE	18	0	0	18	0	0.7778	225.43	NE
BOV_0969		Chaperone required for the assembly of the mitochondrial F1-ATPase	2	8	5	326	0.9509	U	9	7	0	2	0	0.1111	15	ES
BOV_0970	glnA	Glutamine synthetase type I (EC 6.3.1.2)	8	28	11	312	0.9999	E	29	0	28	1	0	0.2759	51.12	GD
BOV_0971	glnB	Nitrogen regulatory protein P-II	6	8	2	12	0	NE	9	0	0	9	0	0.7778	52.57	NE
BOV_0973		NAD(P)H-hydrate epimerase (EC 5.1.99.6) / ADP-dependent (S)-NAD(P)H-hydrate dehydratase (EC 4.2.1.136)	28	36	3	77	0	NE	37	0	0	37	0	0.7838	189.69	NE
BOV_0974		hypothetical protein	2	2	0	0	-1	S	2	0	0	2	0	1	64	NE
BOV_0975	gph	Phosphoglycolate phosphatase (EC 3.1.3.18)	12	14	2	19	0	NE	14	0	0	14	0	0.8571	58.83	NE
BOV_0976	rpiA	Ribose-5-phosphate isomerase A (EC 5.3.1.6)	0	12	12	625	1	E	12	12	0	0	0	0	0	ES
BOV_0977		FIG00450672: hypothetical protein	1	4	3	216	0.0022	NE	5	3	0	2	0	0.4	358.5	ES
BOV_0978	gor	Glutathione reductase (EC 1.8.1.7)	29	32	1	2	0	NE	32	0	0	32	0	0.875	126.54	NE
BOV_0979		2-keto-3-deoxy-D-arabino-heptulosonate-7-phosphate synthase II (EC 2.5.1.54)	3	24	15	596	1	E	24	0	23	1	0	0.125	22.33	GD
BOV_0980	dgkA	Diacylglycerol kinase (EC 2.7.1.107)	6	6	0	0	-1	S	6	0	0	6	0	1	189.17	NE
BOV_0981	nadE	NAD synthetase (EC 6.3.1.5) / Glutamine amidotransferase chain of NAD synthetase	1	39	38	1614	0.9977	E	39	38	0	0	1	0.0256	312	ES
BOV_0983	gltX-1	Glutamyl-tRNA(Gln) synthetase (EC 6.1.1.24)	1	33	32	1255	0.9972	E	33	33	0	0	0	0	0	ES
BOV_0984	maeB	NAD-dependent malic enzyme (EC 1.1.1.38)	9	43	9	389	0.9914	E	44	22	19	3	0	0.1818	78.38	ES
BOV_0985		L-alanine-DL-glutamate epimerase (EC 5.1.1.n1)	16	17	1	2	0	NE	17	0	0	17	0	0.9412	93.19	NE
BOV_0986		ABC transporter permease protein (cluster 9 phospholipid)	21	28	2	66	0	NE	29	0	0	29	0	0.7241	115.62	NE
BOV_0987		ABC-type transport system involved in resistance to organic solvents ATPase component	11	16	2	86	0	NE	17	0	0	17	0	0.7059	71.25	NE
BOV_0988		ABC transporter involved in resistance to organic solvents substrate-binding protein 2	22	29	2	20	0	NE	29	0	0	29	0	0.6897	118.55	NE
BOV_0989		Membrane lipoprotein lipid attachment site containing protein	10	16	2	24	0	NE	17	0	0	17	0	0.6471	112.45	NE
BOV_0990		Kinesin-like protein	11	66	54	4298	0.5	U	67	54	0	13	0	0.1642	80.73	ES
BOV_0991		hypothetical protein	6	8	1	2	0	NE	8	0	0	8	0	0.5	100.25	NE
BOV_0992		Ferredoxin 2Fe-2S	5	9	2	46	0	NE	9	0	0	9	0	0.5556	278.2	NE
BOV_0993		Thioredoxin reductase (EC 1.8.1.9)	12	15	1	2	0	NE	15	0	0	15	0	0.8	203.17	NE
BOV_0994		Mlr0789 protein	7	12	2	19	0	NE	12	0	0	12	0	0.5833	271.57	NE
BOV_0995	folP	Dihydropteroate synthase (EC 2.5.1.15)	1	19	18	722	1	E	20	18	0	0	2	0.1	324.5	ES
BOV_0996	folB	Dihydroneopterin aldolase (EC 4.1.2.25)	0	9	9	347	1	E	9	9	0	0	0	0	0	ES
BOV_0997	folK	2-amino-4-hydroxy-6-hydroxymethyldihydropteridine pyrophosphokinase (EC 2.7.6.3)	0	9	9	374	1	E	10	9	0	1	0	0.1	21	ES
BOV_0998		Mlr0777 protein	8	13	2	14	0	NE	14	0	0	14	0	0.5714	220.75	NE
BOV_0999		GTP-binding protein	7	14	2	19	0	NE	15	0	0	15	0	0.4	177.5	NE
BOV_1000		Amino acid regulated cytosolic protein	22	35	6	106	0	NE	35	0	0	35	0	0.5714	161.45	NE
BOV_1002	dksA	DksA family protein PA5536 (no Zn-finger)	2	5	1	2	0	NE	5	0	0	5	0	0.2	288	NE
BOV_1003		Flagellar biosynthesis protein FliO / Domain of unknown function RL2641.C	19	23	2	83	0	NE	24	0	0	24	0	0.7917	143.47	NE
BOV_1004		Two-component system sensor histidine kinase	3	49	34	1822	1	E	49	46	0	3	0	0.0612	46.33	ES
BOV_1005		NAD(FAD)-utilizing dehydrogenases	18	24	1	2	0	NE	24	0	0	24	0	0.75	102.28	NE
BOV_1007		Beta-lactamase class C-like and penicillin binding proteins (PBPs) superfamily	32	40	4	79	0	NE	40	0	0	40	0	0.8	168.47	NE
BOV_1008		Ribonucleotide reductase of class II (coenzyme B12-dependent) (EC 1.17.4.1)	60	85	4	257	0.0004	NE	85	0	0	85	0	0.6706	65.7	NE
BOV_1009		Bis(5'-nucleosyl)-tetraphosphatase (asymmetrical) (EC 3.6.1.17)	10	10	0	0	0	NE	11	0	0	11	0	0.7273	79.75	NE
BOV_1011		hypothetical protein	3	3	0	0	-1	S	3	0	0	3	0	1	66.67	NE
BOV_1012		Universal stress protein UspA and related nucleotide-binding proteins	12	18	2	14	0	NE	19	0	0	19	0	0.6316	353	NE
BOV_1013		ADP-ribose pyrophosphatase of COG1058 family (EC 3.6.1.13)	9	16	4	221	0.0011	NE	16	0	0	16	0	0.5	418.75	NE
BOV_1014	wrbA	NAD(P)H dehydrogenase (quinone) Type IV (EC 1.6.5.2)	11	15	3	35	0	NE	15	0	0	15	0	0.7333	135	NE
BOV_1017		ATP-dependent RNA helicase RhlE (EC 3.6.4.13)	11	14	1	2	0	NE	14	0	0	14	0	0.7857	131.55	NE
BOV_1018		Cystathionine beta-synthase (EC 4.2.1.22)	18	24	2	101	0	NE	25	0	0	25	0	0.72	183.56	NE
BOV_1019		Ser-tRNA(Ala) deacylase @ Gly-tRNA(Ala) deacylase	15	17	1	2	0	NE	17	0	0	17	0	0.8235	155.36	NE
BOV_1020		3-mercaptopyruvate sulfurtransferase (EC 2.8.1.2)	19	23	1	2	0	NE	23	0	0	23	0	0.7826	153.33	NE
BOV_1021		Acetyltransferase GNAT family	9	14	2	12	0	NE	15	0	0	15	0	0.6667	146.1	NE
BOV_1022		Diguanylate cyclase/phosphodiesterase domain 1 (GGDEF)	14	18	1	2	0	NE	19	0	0	19	0	0.7895	129.13	NE
BOV_1023		Acetyl-CoA hydrolase/transferase family protein	42	49	2	77	0	NE	50	0	0	50	0	0.76	188.79	NE
BOV_1024		Inner-membrane proton/drug antiporter (MSF type) of tripartite multidrug efflux system	31	36	1	2	0	NE	37	0	0	37	0	0.8649	219.81	NE
BOV_1026		Alcohol dehydrogenase (EC 1.1.1.1)	11	15	1	2	0	NE	16	0	0	16	0	0.75	152.5	NE
BOV_1028		Ser-tRNA(Ala) deacylase @ Gly-tRNA(Ala) deacylase	20	23	1	2	0	NE	23	0	0	23	0	0.8696	290.55	NE
BOV_1029		Sodium/bile acid symporter family	12	14	1	2	0	NE	14	0	0	14	0	0.8571	214.25	NE
BOV_1030	galE-2	UDP-glucose 4-epimerase (EC 5.1.3.2)	23	27	1	2	0	NE	28	0	0	28	0	0.7857	182.5	NE
BOV_1031	mazG	Nucleoside triphosphate pyrophosphohydrolase MazG (EC 3.6.1.8)	10	12	1	2	0	NE	13	0	0	13	0	0.7692	109.8	NE
BOV_1032		Nitrilotriacetate monooxygenase component B (EC 1.14.13.-)	16	19	1	2	0	NE	20	0	0	20	0	0.8	198.5	NE
BOV_1033		Nitroreductase family protein	11	14	2	73	0	NE	15	0	0	15	0	0.8	110.42	NE
BOV_1034		FIG00450738: hypothetical protein	18	24	2	22	0	NE	24	0	0	24	0	0.75	70.06	NE
BOV_1035	thrS	Threonyl-tRNA synthetase (EC 6.1.1.3)	2	44	23	836	0.9994	E	44	44	0	0	0	0.0227	2	ES
BOV_1037		Mobile element protein	8	8	0	0	0	NE	8	0	0	8	0	1	281.38	NE
BOV_1039		Membrane protein insertion efficiency factor YidD	11	12	1	2	0	NE	13	0	0	13	0	0.8462	219	NE
BOV_1040		Putative iron-sulfur cluster assembly scaffold protein for SUF system SufE2	10	12	1	2	0	NE	12	0	0	12	0	0.8333	78.3	NE
BOV_1041	folE	GTP cyclohydrolase I (EC 3.5.4.16) type 1	0	12	12	557	1	E	12	12	0	0	0	0	0	ES
BOV_1042	hisI	Phosphoribosyl-AMP cyclohydrolase (EC 3.5.4.19)	7	7	0	0	0	NE	8	0	0	8	0	1	131.75	NE
BOV_1043		Patatin-like phospholipase domain protein	14	17	1	2	0	NE	17	0	0	17	0	0.8235	216.5	NE
BOV_1045		CaiB/BaiF family protein	25	34	3	100	0	NE	34	0	0	34	0	0.7353	127.08	NE
BOV_1047		Luciferase-like monooxygenase YhbW	21	23	1	2	0	NE	16	0	0	16	0	0.8125	311.77	NE
BOV_1048		Transcriptional regulator LysR family	13	15	1	2	0	NE	23	0	0	23	0	0.913	211.33	NE
BOV_1050		RND efflux system membrane fusion protein	19	24	1	2	0	NE	25	0	0	25	0	0.76	181.16	NE
BOV_1051		Transcriptional regulator AcrR family	12	17	2	38	0	NE	18	0	0	18	0	0.6667	197.75	NE
BOV_1052	tgt	Queuine tRNA-ribosyltransferase (EC 2.4.2.29)	21	26	1	2	0	NE	27	0	0	27	0	0.7407	122.65	NE
BOV_1053	queA	S-adenosylmethionine:tRNA ribosyltransferase-isomerase (EC 2.4.99.17)	20	29	3	53	0	NE	29	0	0	29	0	0.6897	284.25	NE
BOV_1054		Peptidyl-prolyl cis-trans isomerase (EC 5.2.1.8)	6	9	2	48	0	NE	9	0	0	9	0	0.6667	132.83	NE
BOV_1055		Peptidyl-prolyl cis-trans isomerase (EC 5.2.1.8)	9	10	1	2	0	NE	11	0	0	11	0	0.9091	209.6	NE
BOV_1056	coaD	Phosphopantetheine adenylyltransferase (EC 2.7.7.3)	0	11	11	379	1	E	11	11	0	0	0	0	0	ES
BOV_1057		FIG00450510: hypothetical protein	3	4	1	2	-1	S	4	0	0	4	0	0.75	301.33	NE
BOV_1058	gyrA	DNA gyrase subunit A (EC 5.99.1.3)	3	64	42	1881	0.9983	E	65	62	0	3	0	0.0615	26.5	ES
BOV_1059		MarC family integral membrane protein	11	15	1	2	0	NE	16	0	0	16	0	0.75	105.17	NE
BOV_1060	phnN	Ribose 15-bisphosphate phosphokinase PhnN (EC 2.7.4.23)	6	10	1	2	0	NE	11	2	0	9	0	0.5455	26.5	NE
BOV_1061	phnF	Transcriptional regulator PhnF	14	17	2	21	0	NE	18	3	0	15	0	0.6111	155.36	NE
BOV_1062		Single-stranded DNA-binding protein	0	7	7	405	0.9992	E	7	7	0	0	0	0	0	ES
BOV_1063	uvrA	Excinuclease ABC subunit A	58	62	1	2	0	NE	63	0	0	63	0	0.9048	218.7	NE
BOV_1064		DNA-binding protein HU-beta	4	5	1	2	0	NE	6	0	0	6	0	0.8333	86.6	NE
BOV_1065	lon	ATP-dependent protease La (EC 3.4.21.53) Type I	3	49	28	1247	0.9998	E	50	42	8	0	0	0.06	5.33	ES
BOV_1066	clpX	ATP-dependent Clp protease ATP-binding subunit ClpX	4	24	11	596	0.9999	E	24	21	0	3	0	0.1667	176.5	ES
BOV_1068	clpP	ATP-dependent Clp protease proteolytic subunit ClpP (EC 3.4.21.92)	1	14	13	434	1	E	15	14	0	1	0	0.0667	369	ES
BOV_1069	hflX	Ribosome LSU-associated GTP-binding protein HflX	13	17	1	2	0	NE	18	0	0	18	0	0.6667	211	NE
BOV_1070	hfq	RNA-binding protein Hfq	2	8	5	102	0.0782	U	8	0	0	8	0	0.25	6.5	NE
BOV_1071		hypothetical protein	23	28	1	2	0	NE	28	0	0	28	0	0.7143	102.35	NE
BOV_1072	trkA	Trk potassium uptake system protein TrkA	39	46	1	2	0	NE	46	0	0	46	0	0.8478	153.67	NE
BOV_1073	ntrX	Nitrogen regulation protein NtrX	2	22	18	947	0.9999	E	23	21	0	2	0	0.1304	136.33	ES
BOV_1074	ntrY	Nitrogen regulation protein NtrY (EC 2.7.3.-)	30	50	4	155	0	NE	50	0	25	25	0	0.54	47.7	NE
BOV_1075	ntrC	Nitrogen regulation protein NR(I) GlnG (%3DNtrC)	28	32	2	9	0	NE	33	0	0	33	0	0.8485	225.61	NE
BOV_1076	ntrB	Nitrogen regulation protein NtrB (EC 2.7.13.3)	15	19	2	55	0	NE	19	0	0	19	0	0.7895	235.67	NE
BOV_1077	nifR3	tRNA-dihydrouridine synthase DusB	16	22	3	7	0	NE	22	0	0	22	0	0.6364	100.86	NE
BOV_1078	ispDF	2-C-methyl-D-erythritol 4-phosphate cytidylyltransferase (EC 2.7.7.60) / 2-C-methyl-D-erythritol 24-cyclodiphosphate synthase (EC 4.6.1.12)	5	25	19	1097	1	E	25	20	0	5	0	0.2	67.2	ES
BOV_1079	cinA	Nicotinamide-nucleotide amidase (EC 3.5.1.42)	3	6	1	2	0	NE	7	1	0	6	0	0.5714	219.25	NE
BOV_1080		Oxidoreductase short-chain dehydrogenase/reductase family	15	20	2	20	0	NE	21	0	0	21	0	0.7619	196.38	NE
BOV_1081		Ribosome association toxin RatA	1	10	9	263	0.9983	E	10	9	0	1	0	0.1	195	ES
BOV_1082	lipA	Lipoyl synthase (EC 2.8.1.8)	1	18	17	794	1	E	19	18	0	1	0	0.0526	222	ES
BOV_1083		FIG00450177: hypothetical protein	1	1	0	0	-1	S	1	0	0	1	0	1	336	NE
BOV_1084	lpdA-2	Dihydrolipoamide dehydrogenase of pyruvate dehydrogenase complex (EC 1.8.1.4)	8	24	7	438	0.9591	U	24	0	21	3	0	0.2917	15	GD
BOV_1085		Dihydrolipoamide acetyltransferase component of pyruvate dehydrogenase complex (EC 2.3.1.12)	2	23	15	968	1	E	23	22	0	1	0	0.087	6.5	ES
BOV_1086	pdhB	Pyruvate dehydrogenase E1 component beta subunit (EC 1.2.4.1)	3	24	12	687	1	E	25	25	0	0	0	0.12	1	ES
BOV_1087	pdhA	Pyruvate dehydrogenase E1 component alpha subunit (EC 1.2.4.1)	2	27	11	448	0.9996	E	28	12	16	0	0	0.0714	14	GD
BOV_1088		Cell division protein DivIC (FtsB) stabilizes FtsL against RasP cleavage	2	13	6	157	0.0055	NE	14	12	0	2	0	0.0714	234	ES
BOV_1089		SAM-dependent methyltransferase	19	21	1	2	0	NE	21	0	0	21	0	0.9048	174.32	NE
BOV_1092	eno	Enolase (EC 4.2.1.11)	19	24	1	2	0	NE	25	0	0	25	0	0.76	38.47	NE
BOV_1093	kdsA	2-Keto-3-deoxy-D-manno-octulosonate-8-phosphate synthase (EC 2.5.1.55)	0	16	16	737	1	E	17	16	0	1	0	0.0588	251	ES
BOV_1094	pyrG	CTP synthase (EC 6.3.4.2)	0	49	49	1585	0.5055	EB	49	49	0	0	0	0	0	ES
BOV_1095		LD-transpeptidase	15	17	1	2	0	NE	18	0	0	18	0	0.8333	250.2	NE
BOV_1096	secG	Protein translocase membrane subunit SecG	1	7	5	216	0.9604	U	8	0	0	8	0	0.125	44	NE
BOV_1097	tpiA	Triosephosphate isomerase (EC 5.3.1.1)	8	12	2	9	0	NE	13	0	0	13	0	0.6154	701.5	NE
BOV_1098		Peptidyl-prolyl cis-trans isomerase PpiD (EC 5.2.1.8)	25	31	2	163	0	NE	32	0	0	32	0	0.8125	84.77	NE
BOV_1099	trpD	Anthranilate phosphoribosyltransferase (EC 2.4.2.18)	9	13	2	10	0	NE	13	0	0	13	0	0.6923	311.11	NE
BOV_1100	trpC	Indole-3-glycerol phosphate synthase (EC 4.1.1.48)	11	13	1	2	0	NE	13	0	0	13	0	0.7692	297.3	NE
BOV_1101	moaC	Cyclic pyranopterin monophosphate synthase (EC 4.6.1.17)	6	6	0	0	0	NE	7	0	0	7	0	0.7143	139.8	NE
BOV_1102	moeA	Molybdopterin molybdenumtransferase (EC 2.10.1.1)	17	26	2	17	0	NE	27	0	0	27	0	0.6296	234.06	NE
BOV_1104	lexA	SOS-response repressor and protease LexA (EC 3.4.21.88)	5	12	5	263	0.1909	U	12	0	0	12	0	0.4167	83.2	NE
BOV_1105	gltX	Glutamyl-tRNA synthetase (EC 6.1.1.17)	0	28	28	1351	1	E	29	29	0	0	0	0	0	ES
BOV_1106	gltA	Citrate synthase (si) (EC 2.3.3.1)	0	32	32	1260	0.9979	E	33	32	0	1	0	0.0303	39	ES
BOV_1107	lpxB	Lipid-A-disaccharide synthase (EC 2.4.1.182)	2	17	6	312	0.9381	U	18	17	0	1	0	0.1667	34.67	ES
BOV_1108		UDP-23-diacylglucosamine pyrophosphatase	1	16	13	682	1	E	16	16	0	0	0	0.0625	2	ES
BOV_1109	lpxA	Acyl-[acyl-carrier-protein]--UDP-N-acetylglucosamine O-acyltransferase (EC 2.3.1.129)	0	21	21	672	0.9993	E	21	21	0	0	0	0	0	ES
BOV_1110	fabZ	3-hydroxyacyl-[acyl-carrier-protein] dehydratase FabZ form (EC 4.2.1.59)	1	12	11	379	0.9999	E	12	12	0	0	0	0.0833	1	ES
BOV_1111	lpxD	UDP-3-O-[3-hydroxymyristoyl] glucosamine N-acyltransferase (EC 2.3.1.191)	1	27	18	639	1	E	27	27	0	0	0	0	0	ES
BOV_1112	yaeT	Outer membrane protein assembly factor YaeT	2	82	70	1867	0.4973	U	82	70	12	0	0	0.0244	7	ES
BOV_1113	rseP	Intramembrane protease RasP/YluC implicated in cell division based on FtsL cleavage	16	26	3	86	0	NE	27	0	0	27	0	0.6296	124.59	NE
BOV_1114	cdsA	Phosphatidate cytidylyltransferase (EC 2.7.7.41)	2	14	12	676	1	E	14	12	0	2	0	0.1429	38.5	ES
BOV_1115	uppS	Undecaprenyl diphosphate synthase (EC 2.5.1.31)	2	18	16	637	1	E	19	16	0	3	0	0.1579	113	ES
BOV_1116	frr	Ribosome recycling factor	0	9	9	385	1	E	10	10	0	0	0	0	0	ES
BOV_1117	pyrH	Uridylate kinase (EC 2.7.4.22)	1	16	14	634	1	E	16	16	0	0	0	0.0625	5	ES
BOV_1118	tsf	Translation elongation factor Ts	0	8	8	761	0.9998	E	8	8	0	0	0	0	0	ES
BOV_1119	rpsB	SSU ribosomal protein S2p (SAe)	0	8	8	542	0.9998	E	8	8	0	0	0	0	0	ES
BOV_1120		hypothetical protein	10	13	2	41	0	NE	14	1	0	13	0	0.7143	308.5	NE
BOV_1121		ATP/GTP-binding site motif A	19	22	1	2	0	NE	23	0	1	22	0	0.8261	198.53	NE
BOV_1122		RidA/YER057c/UK114 superfamily group 1	8	11	1	2	0	NE	12	0	0	12	0	0.75	457.56	NE
BOV_1123		Glycerophosphoryl diester phosphodiesterase (EC 3.1.4.46)	4	12	7	266	0.8666	U	12	0	0	12	0	0.3333	47.25	NE
BOV_1124		FIG110192: hypothetical protein	29	38	4	53	0	NE	39	0	0	39	0	0.7436	228	NE
BOV_1125		Bis(5'-nucleosyl)-tetraphosphatase (asymmetrical) (EC 3.6.1.17)	7	7	0	0	0	NE	7	0	0	7	0	0.8571	215.17	NE
BOV_1126	clpA	ATP-dependent Clp protease ATP-binding subunit ClpA	24	47	4	188	0	NE	48	0	24	24	0	0.4583	25.18	NE
BOV_1127	clpS	ATP-dependent Clp protease adaptor protein ClpS	5	6	1	2	0	NE	6	0	0	6	0	0.8333	13.6	NE
BOV_1128		hypothetical protein	2	2	0	0	-1	S	2	0	0	2	0	1	359	NE
BOV_1129		D-alanyl-D-alanine carboxypeptidase (EC 3.4.16.4)	10	32	18	755	1	E	32	19	0	13	0	0.2812	64.67	ES
BOV_1130		FIG00450349: hypothetical protein	3	5	2	33	0.0001	NE	5	0	0	5	0	0.6	54.67	NE
BOV_1131		FIG00450205: hypothetical protein	12	13	1	2	0	NE	14	0	0	14	0	0.9286	201.92	NE
BOV_1132		Mobile element protein	13	13	0	0	0	NE	13	0	0	13	0	1	242.46	NE
BOV_1134	sdaA	L-serine dehydratase beta subunit (EC 4.3.1.17) / L-serine dehydratase alpha subunit (EC 4.3.1.17)	19	24	1	2	0	NE	24	0	0	24	0	0.7083	113.53	NE
BOV_1135		FIG00450111: hypothetical protein	4	5	1	2	-1	S	5	0	0	5	0	0.8	285.5	NE
BOV_1136		putative membrane protein	17	19	1	2	0	NE	19	0	0	19	0	0.8421	121.19	NE
BOV_1137		putative membrane protein	21	22	1	2	0	NE	22	0	0	22	0	0.9091	228.9	NE
BOV_1138		Transcriptional regulator MerR family	10	12	1	2	0	NE	12	0	0	12	0	0.75	101	NE
BOV_1139		hypothetical protein	9	12	1	2	0	NE	13	0	0	13	0	0.7692	125.4	NE
BOV_1140		FIG00451263: hypothetical protein	6	6	0	0	0	NE	7	0	0	7	0	1	163	NE
BOV_1142		Mobile element protein	8	8	0	0	0	NE	8	0	0	8	0	1	269.38	NE
BOV_1143		ElaB protein	1	2	1	2	-1	S	2	0	0	2	0	0.5	227	NE
BOV_1144	queF	NADPH-dependent 7-cyano-7-deazaguanine reductase (EC 1.7.1.13)	7	12	2	7	0	NE	13	0	0	13	0	0.5385	90.43	NE
BOV_1145		hypothetical protein	1	2	1	2	-1	S	3	0	0	3	0	0.6667	1.5	NE
BOV_1146		FIG027190: Putative transmembrane protein	8	8	0	0	0	NE	8	0	0	8	0	1	273.62	NE
BOV_1147		Transcriptional regulator Xre family	25	40	5	62	0	NE	41	0	0	41	0	0.5854	199.75	NE
BOV_1149	pccA	Propionyl-CoA carboxylase biotin-containing subunit (EC 6.4.1.3)	25	32	1	2	0	NE	33	0	0	33	0	0.697	213.7	NE
BOV_1154		Mobile element protein	8	8	0	0	0	NE	8	0	0	8	0	1	297.75	NE
BOV_1155		hypothetical protein	4	5	1	2	-1	S	6	0	0	6	0	0.5	29.67	NE
BOV_1156		TRAP transporter solute receptor TAXI family precursor	27	30	1	2	0	NE	30	0	2	28	0	0.9	171.96	NE
BOV_1157	murI	Glutamate racemase (EC 5.1.1.3)	2	20	10	311	1	E	21	0	21	0	0	0.0476	11	GD
BOV_1158		tRNA (cytidine(32)/uridine(32)-2'-O)-methyltransferase (EC 2.1.1.200)	9	14	2	107	0	NE	14	0	1	13	0	0.6429	160.44	NE
BOV_1159		Intracellular protease	16	18	1	2	0	NE	18	0	0	18	0	0.8889	149.5	NE
BOV_1160		FIG00450531: hypothetical protein	6	6	0	0	0.0001	NE	7	0	0	7	0	0.7143	164.2	NE
BOV_1161		Isocitrate dehydrogenase [NADP] (EC 1.1.1.42)	1	23	11	353	0.9998	E	23	23	0	0	0	0	0	ES
BOV_1162		hypothetical protein	4	4	0	0	-1	S	4	0	0	4	0	1	315.75	NE
BOV_1163	phoA	Alkaline phosphatase (EC 3.1.3.1)	21	24	1	2	0	NE	25	0	0	25	0	0.8	251.3	NE
BOV_1164	alaS	Alanyl-tRNA synthetase (EC 6.1.1.7)	1	49	25	1343	1	E	49	49	0	0	0	0.0204	2	ES
BOV_1165	recA	RecA protein	11	18	2	38	0	NE	19	0	0	19	0	0.6316	27.33	NE
BOV_1166		hypothetical protein	4	5	1	2	-1	S	6	0	0	6	0	0.8333	79	NE
BOV_1167		Outer membrane porin OmpA family	17	23	2	8	0	NE	23	0	0	23	0	0.6957	223.5	NE
BOV_1168		putative lipoprotein	19	22	1	2	0	NE	23	0	0	23	0	0.8261	99.58	NE
BOV_1169		Replication-associated recombination protein RarA	25	31	2	10	0	NE	31	0	0	31	0	0.8065	170.44	NE
BOV_1170		Serine protease	25	34	2	47	0	NE	35	0	0	35	0	0.6857	157.42	NE
BOV_1171	rplQ	LSU ribosomal protein L17p	1	10	5	77	0	NE	11	10	0	1	0	0.0909	33	ES
BOV_1172	rpoA	DNA-directed RNA polymerase alpha subunit (EC 2.7.7.6)	0	18	18	765	1	E	18	18	0	0	0	0	0	ES
BOV_1173	rpsK	SSU ribosomal protein S11p (S14e)	1	6	5	296	0.9972	E	7	7	0	0	0	0.1429	5	ES
BOV_1174	rpsM	SSU ribosomal protein S13p (S18e)	1	10	5	173	0.0022	NE	11	11	0	0	0	0	0	ES
BOV_1175	adk	Adenylate kinase (EC 2.7.4.3)	0	10	10	484	1	E	10	10	0	0	0	0	0	ES
BOV_1176	secY	Protein translocase subunit SecY	1	48	41	1120	0.507	U	48	48	0	0	0	0	0	ES
BOV_1177	rplO	LSU ribosomal protein L15p (L27Ae)	0	5	5	254	0.9982	E	6	6	0	0	0	0	0	ES
BOV_1178	rpmD	LSU ribosomal protein L30p (L7e)	0	4	4	107	-1	EB	4	4	0	0	0	0	0	ES
BOV_1179	rpsE	SSU ribosomal protein S5p (S2e)	2	12	7	265	0.9137	U	13	13	0	0	0	0	0	ES
BOV_1180	rplR	LSU ribosomal protein L18p (L5e)	0	5	5	262	0.9987	E	6	6	0	0	0	0	0	ES
BOV_1181	rplF	LSU ribosomal protein L6p (L9e)	0	9	9	483	0.9999	E	10	10	0	0	0	0	0	ES
BOV_1182	rpsH	SSU ribosomal protein S8p (S15Ae)	0	8	8	237	1	E	8	8	0	0	0	0	0	ES
BOV_1183	rpsN	SSU ribosomal protein S14p (S29e) @ SSU ribosomal protein S14p (S29e) zinc-independent	0	5	5	68	-1	EB	6	6	0	0	0	0	0	ES
BOV_1184	rplE	LSU ribosomal protein L5p (L11e)	0	11	11	440	0.9999	E	12	12	0	0	0	0	0	ES
BOV_1185	rplX	LSU ribosomal protein L24p (L26e)	0	5	5	82	-1	EB	5	5	0	0	0	0	0	ES
BOV_1186	rplN	LSU ribosomal protein L14p (L23e)	0	11	11	331	1	E	12	12	0	0	0	0	0	ES
BOV_1187	rpsQ	SSU ribosomal protein S17p (S11e)	0	4	4	120	-1	EB	5	5	0	0	0	0	0	ES
BOV_1188	rpmC	LSU ribosomal protein L29p (L35e)	0	3	3	167	0.9837	U	4	4	0	0	0	0.25	2	ES
BOV_1189	rplP	LSU ribosomal protein L16p (L10e)	0	10	10	383	1	E	11	11	0	0	0	0	0	ES
BOV_1190	rpsC	SSU ribosomal protein S3p (S3e)	0	13	13	569	1	E	14	14	0	0	0	0	0	ES
BOV_1191	rplV	LSU ribosomal protein L22p (L17e)	0	7	7	293	1	E	8	8	0	0	0	0	0	ES
BOV_1192	rpsS	SSU ribosomal protein S19p (S15e)	0	5	5	89	-1	EB	6	6	0	0	0	0	0	ES
BOV_1193	rplB	LSU ribosomal protein L2p (L8e)	0	19	19	740	1	E	20	20	0	0	0	0	0	ES
BOV_1194	rplW	LSU ribosomal protein L23p (L23Ae)	0	4	4	232	0.996	E	4	4	0	0	0	0	0	ES
BOV_1195	rplD	LSU ribosomal protein L4p (L1e)	0	8	8	534	0.9999	E	8	8	0	0	0	0	0	ES
BOV_1196	rplC	LSU ribosomal protein L3p (L3e)	0	14	14	420	1	E	15	15	0	0	0	0	0	ES
BOV_1197	rpsJ	SSU ribosomal protein S10p (S20e)	0	3	3	134	-1	S	4	4	0	0	0	0	0	ES
BOV_1198	tuf-1	Translation elongation factor Tu	16	23	3	65	0	NE	24	1	0	23	0	0.7083	28.59	NE
BOV_1199	fusA	Translation elongation factor G	1	38	33	1935	1	E	39	39	0	0	0	0.0256	1	ES
BOV_1200	rpsG	SSU ribosomal protein S7p (S5e)	0	7	7	447	0.9993	E	8	8	0	0	0	0	0	ES
BOV_1201	rpsL	SSU ribosomal protein S12p (S23e)	0	3	3	68	-1	S	4	4	0	0	0	0	0	ES
BOV_1203		FIG01306805: hypothetical protein	3	3	0	0	-1	S	4	0	0	4	0	0.75	190.67	NE
BOV_1204	rpoC	DNA-directed RNA polymerase beta' subunit (EC 2.7.7.6)	3	76	37	1931	0.9999	E	77	75	0	2	0	0.039	39.33	ES
BOV_1205	rpoB	DNA-directed RNA polymerase beta subunit (EC 2.7.7.6)	1	78	76	3933	0.9998	E	79	76	0	3	0	0.0127	11	ES
BOV_1206	rplL	LSU ribosomal protein L7p/L12p (P1/P2)	0	1	1	2	-1	S	2	2	0	0	0	0	0	ES
BOV_1207	rplJ	LSU ribosomal protein L10p (P0)	0	15	15	489	1	E	16	16	0	0	0	0	0	ES
BOV_1208	rplA	LSU ribosomal protein L1p (L10Ae)	0	11	11	613	1	E	11	11	0	0	0	0	0	ES
BOV_1209	rplK	LSU ribosomal protein L11p (L12e)	1	7	5	180	0.385	U	7	7	0	0	0	0.1429	2	ES
BOV_1210	nusG	Transcription antitermination protein NusG	0	11	11	491	1	E	11	11	0	0	0	0	0	ES
BOV_1211	secE	Protein translocase subunit SecE	0	4	4	23	-1	EB	5	0	0	5	0	0.2	6	NE
BOV_1213	tuf-2	Translation elongation factor Tu	15	23	3	65	0	NE	24	0	0	24	0	0.6667	32.19	NE
BOV_1216		23S rRNA (guanosine(2251)-2'-O)-methyltransferase (EC 2.1.1.185)	13	15	1	2	0	NE	15	0	0	15	0	0.8	216.75	NE
BOV_1217		CBS domain protein	6	7	1	2	0	NE	8	0	0	8	0	0.875	130.43	NE
BOV_1218		FIG056164: rhomboid family serine protease	17	20	2	103	0	NE	21	0	0	21	0	0.8095	205.35	NE
BOV_1219		FIG00450785: hypothetical protein	6	8	2	60	0	NE	8	0	0	8	0	0.75	83	NE
BOV_1220		Transglutaminase-like cysteine peptidase	12	13	1	2	0	NE	14	0	0	14	0	0.8571	343.92	NE
BOV_1221		Carbonic anhydrase gamma class (EC 4.2.1.1)	10	14	3	50	0	NE	14	0	0	14	0	0.5714	370.25	NE
BOV_1223		Uncharacterized protein SMc02112	5	6	1	2	-1	S	6	0	0	6	0	0.8333	24	NE
BOV_1224		Serine acetyltransferase (EC 2.3.1.30)	20	23	1	2	0	NE	24	0	0	24	0	0.8333	253.75	NE
BOV_1226		Hydrolase alpha/beta fold family	12	16	3	39	0	NE	17	0	0	17	0	0.7059	106.33	NE
BOV_1227		FIG007785: exported protein	6	8	1	2	0	NE	8	0	0	8	0	0.75	315.67	NE
BOV_1228		Cold shock protein of CSP family %3D> dimer	6	7	1	2	0	NE	8	0	0	8	0	0.75	171.83	NE
BOV_1229	gloA	Lactoylglutathione lyase (EC 4.4.1.5)	12	14	1	2	0	NE	14	0	0	14	0	0.8571	192.58	NE
BOV_1231	recJ	Single-stranded-DNA-specific exonuclease RecJ	8	18	5	714	0.8827	U	19	0	16	3	0	0.4211	23	GD
BOV_1232	ddlA	D-alanine--D-alanine ligase (EC 6.3.2.4)	27	29	1	2	0	NE	29	0	0	29	0	0.8621	220	NE
BOV_1233		hypothetical protein	7	8	1	2	-1	S	8	0	0	8	0	0.875	173.14	NE
BOV_1234		Mobile element protein	8	8	0	0	0	NE	8	0	0	8	0	1	286.62	NE
BOV_1236	glpX	Fructose-16-bisphosphatase GlpX type (EC 3.1.3.11)	13	18	2	44	0	NE	19	0	0	19	0	0.6316	78.83	NE
BOV_1237	hom	Homoserine dehydrogenase (EC 1.1.1.3)	3	26	14	468	1	E	26	25	0	1	0	0.1154	2	ES
BOV_1238		Aspartate aminotransferase (EC 2.6.1.1)	22	24	1	2	0	NE	25	0	0	25	0	0.84	296.62	NE
BOV_1239		FIG00450920: hypothetical protein	5	6	1	2	0	NE	7	0	0	7	0	0.7143	136.2	NE
BOV_1240		hypothetical protein	0	0	0	0	-1	S	0	0	0	0	0	0	0	N/A
BOV_1243		hypothetical protein	3	3	0	0	0	NE	4	0	0	4	0	1	240.75	NE
BOV_1244	sfsA	Sugar fermentation stimulation protein SfsA	12	18	2	67	0	NE	18	1	0	17	0	0.6667	120.75	NE
BOV_1245	map	Methionine aminopeptidase (EC 3.4.11.18)	2	21	14	373	1	E	21	20	0	1	0	0.0952	60.5	ES
BOV_1246	radC	UPF0758 family protein	10	15	2	95	0	NE	15	0	0	15	0	0.6667	222.9	NE
BOV_1247		Outer membrane protein	13	16	1	2	0	NE	17	0	0	17	0	0.8235	254.71	NE
BOV_1248	cobL	Precorrin-6Y C(515)-methyltransferase [decarboxylating] (EC 2.1.1.132)	7	12	2	9	0	NE	12	0	0	12	0	0.5833	189.14	NE
BOV_1249	cobG	Precorrin-3B synthase	14	20	2	26	0	NE	21	0	0	21	0	0.7143	274	NE
BOV_1250	cobH	Precorrin-8X methylmutase (EC 5.4.99.61)	7	9	2	221	0	NE	10	0	0	10	0	0.7	452.71	NE
BOV_1251	cobI	Precorrin-2 C(20)-methyltransferase (EC 2.1.1.130)	14	19	1	2	0	NE	19	0	0	19	0	0.7368	309.14	NE
BOV_1252		Proposed precorrin-4 hydrolase (analogous to cobalt-precorrin-5A hydrolase) / Precorrin-3B C(17)-methyltransferase (EC 2.1.1.131)	23	27	1	2	0	NE	28	0	0	28	0	0.8571	261.21	NE
BOV_1253		FIG00450116: hypothetical protein	6	6	0	0	0	NE	6	0	0	6	0	1	270.33	NE
BOV_1255		4-hydroxyphenylacetate 3-monooxygenase reductase component (EC 1.6.8.-)	8	12	1	2	0	NE	12	0	0	12	0	0.6667	21	NE
BOV_1256	cobD	Adenosylcobinamide-phosphate synthase (EC 6.3.1.10)	16	20	1	2	0	NE	24	0	0	24	0	0.75	270.5	NE
BOV_1257		Branched-chain amino acid ABC transporter substrate-binding protein LivJ (TC 3.A.1.4.1)	18	23	1	2	0	NE	21	0	0	21	0	0.8095	322.41	NE
BOV_1258	cobD-2	L-threonine 3-O-phosphate decarboxylase (EC 4.1.1.81)	13	17	1	2	0	NE	17	0	0	17	0	0.7059	399.08	NE
BOV_1259	cobB	Hydrogenobyrinic acid ac-diamide synthase (glutamine-hydrolyzing) (EC 6.3.5.9)	12	18	2	57	0	NE	18	0	0	18	0	0.6667	371.58	NE
BOV_1260	cobA	Uroporphyrinogen-III methyltransferase (EC 2.1.1.107)	11	12	1	2	0	NE	12	0	0	12	0	0.9167	429.45	NE
BOV_1261	cbiD	Proposed precorrin-5* (C1)-methyltransferase @ Cobalt-precorrin-5B (C1)-methyltransferase (EC 2.1.1.195)	20	22	1	2	0	NE	22	0	0	22	0	0.8636	229	NE
BOV_1262	cobM	Precorrin-4 C(11)-methyltransferase (EC 2.1.1.133)	10	12	1	2	0	NE	8	0	0	8	0	0.875	236.43	NE
BOV_1263	cobK	Precorrin-6A reductase (EC 1.3.1.54)	8	8	0	0	0	NE	13	0	0	13	0	0.8462	232.45	NE
BOV_1264		Cobalamin biosynthesis protein CobE	5	7	1	2	0	NE	8	0	0	8	0	0.75	199.67	NE
BOV_1265		FIG00451099: hypothetical protein	6	7	1	2	0	NE	7	0	0	7	0	0.8571	309.17	NE
BOV_1266		FIG00450352: hypothetical protein	3	4	1	2	0	NE	15	0	0	15	0	0.8	244.33	NE
BOV_1267		Transmembrane protein YfcA	11	14	1	2	0	NE	5	0	0	5	0	0.8	149.5	NE
BOV_1268	cobO	Cob(I)alamin adenosyltransferase (EC 2.5.1.17) @ Cob(I)alamin adenosyltransferase (EC 2.5.1.17) clustered with cobalamin synthesis	12	14	2	110	0	NE	14	0	0	14	0	0.8571	235.5	NE
BOV_1269	cobN	Aerobic cobaltochelatase CobN subunit (EC 6.6.1.2)	52	66	2	47	0	NE	66	0	0	66	0	0.7727	289.59	NE
BOV_1270	cobW	CobW GTPase involved in cobalt insertion for B12 biosynthesis	7	10	1	2	0	NE	10	0	0	10	0	0.7	406.14	NE
BOV_1271	cobU	Adenosylcobinamide kinase (EC 2.7.1.156) / Adenosylcobinamide-phosphate guanylyltransferase (EC 2.7.7.62)	5	6	1	2	0	NE	7	0	0	7	0	0.7143	177.6	NE
BOV_1272		Predicted cobalt transporter CbtA	12	12	0	0	0	NE	12	0	0	12	0	1	173.08	NE
BOV_1273		FIG00450125: hypothetical protein	4	5	1	2	0	NE	5	0	0	5	0	0.8	486	NE
BOV_1274	cobQ	Cobyric acid synthase (EC 6.3.5.10)	19	24	2	23	0	NE	24	0	0	24	0	0.7083	276.24	NE
BOV_1275		Branched-chain acyl-CoA dehydrogenase (EC 1.3.99.12)	19	26	2	101	0	NE	27	0	0	27	0	0.7037	217.58	NE
BOV_1276	mmsB	3-hydroxyisobutyrate dehydrogenase (EC 1.1.1.31)	12	12	0	0	0	NE	12	0	0	12	0	0.9167	130.09	NE
BOV_1277		hypothetical protein	6	7	1	2	-1	S	8	0	0	8	0	0.75	35.5	NE
BOV_1278		Transcriptional regulator LysR family	13	20	5	314	0.6444	U	20	0	7	13	0	0.55	266.55	NE
BOV_1281		FIG00450072: hypothetical protein	3	4	1	2	0	NE	5	0	0	5	0	0.6	164.67	NE
BOV_1283		FIG00450853: hypothetical protein	2	3	1	2	0	NE	3	0	0	3	0	0.6667	464.5	NE
BOV_1284		Protein translocase subunit SecD / Protein translocase subunit SecF	0	38	38	2408	1	E	39	39	0	0	0	0	0	ES
BOV_1285		Inner membrane protein YbaL KefB/KefC family	17	24	2	213	0	NE	25	1	0	24	0	0.68	97.41	NE
BOV_1286		putative membrane protein	3	27	18	705	1	E	28	25	0	3	0	0.1429	14.25	ES
BOV_1288	cysW-2	Sulfate transport system permease protein CysW	16	19	1	2	0	NE	20	0	0	20	0	0.85	232.12	NE
BOV_1289	cysT-2	Sulfate transport system permease protein CysT	9	11	2	95	0	NE	11	0	0	11	0	0.7273	182.88	NE
BOV_1290		Sulfate and thiosulfate binding protein CysP	18	24	2	7	0	NE	25	2	0	23	0	0.76	244.26	NE
BOV_1292		UPF0053 inner membrane protein YoaE	18	22	1	2	0	NE	23	0	0	23	0	0.7826	199.78	NE
BOV_1293		DedA-family integral membrane protein	11	16	2	44	0	NE	17	0	0	17	0	0.7059	96.83	NE
BOV_1296		acid-shock protein putative	8	13	3	24	0	NE	14	0	0	14	0	0.6429	117.33	NE
BOV_1297	fucU	Uncharacterized mutarotase-like protein	9	10	1	2	0	NE	10	0	0	10	0	0.8	104.5	NE
BOV_1298		Oxidoreductase short-chain dehydrogenase/reductase family	14	15	1	2	0	NE	15	0	0	15	0	0.8667	179.46	NE
BOV_1300		Inositol transport system permease protein	13	16	2	50	0	NE	16	0	0	16	0	0.6875	270.64	NE
BOV_1302		Vitamin B12 ABC transporter ATP-binding protein BtuD	10	10	0	0	0	NE	17	0	0	17	0	0.5294	261.11	NE
BOV_1303		Myo-inositol 2-dehydrogenase 2 (EC 1.1.1.18)	11	16	2	33	0	NE	11	0	0	11	0	0.9091	242.8	NE
BOV_1304		Vitamin B12 ABC transporter permease protein BtuC	9	12	3	99	0	NE	12	0	0	12	0	0.75	257.67	NE
BOV_1305		Vitamin B12 ABC transporter substrate-binding protein BtuF	13	15	2	54	0	NE	15	0	0	15	0	0.8	483.92	NE
BOV_1306		Outer membrane vitamin B12 receptor BtuB	55	69	3	92	0	NE	69	0	0	69	0	0.7391	236.29	NE
BOV_1307		Inner membrane transport permease YhhJ	18	22	2	73	0	NE	23	0	0	23	0	0.7391	255.94	NE
BOV_1309		HlyD-like membrane fusion protein YhiI	16	17	1	2	0	NE	17	0	0	17	0	0.8235	413.14	NE
BOV_1310		COG1649 predicted glycoside hydrolase	31	41	3	185	0	NE	42	0	0	42	0	0.7381	234.97	NE
BOV_1311		hypothetical protein	0	0	0	0	-1	S	1	0	0	1	0	1	433	NE
BOV_1312	ureA	Urease gamma subunit (EC 3.5.1.5)	9	9	0	0	0	NE	9	0	0	9	0	1	457.78	NE
BOV_1313	ureB	Urease beta subunit (EC 3.5.1.5)	5	7	2	58	0	NE	8	0	0	8	0	0.75	151.5	NE
BOV_1314	ureC	Urease alpha subunit (EC 3.5.1.5)	36	41	1	2	0	NE	41	0	0	41	0	0.8537	298.31	NE
BOV_1315		Urease accessory protein UreE	6	8	2	242	0.0011	NE	8	0	0	8	0	0.75	339.17	NE
BOV_1317	ureG-2	Urease accessory protein UreG	6	6	0	0	0	NE	7	0	0	7	0	1	366.57	NE
BOV_1318	ureD-2	Urease accessory protein UreD	16	16	0	0	0	NE	17	0	0	17	0	0.9412	145.5	NE
BOV_1320		Additional periplasmic component NikK of nickel ECF transporter	11	13	1	2	0	NE	14	0	0	14	0	0.7143	324	NE
BOV_1321	cbiM	Substrate-specific component NikM of nickel ECF transporter	9	10	1	2	0	NE	10	0	0	10	0	0.8	256.88	NE
BOV_1322		Additional component NikL of nickel ECF transporter	3	6	1	2	0	NE	6	0	0	6	0	0.3333	1019	NE
BOV_1323	cbiQ	Transmembrane component NikQ of energizing module of nickel ECF transporter	9	10	1	2	0	NE	10	0	0	10	0	0.9	258.78	NE
BOV_1324		ATPase component NikO of energizing module of nickel ECF transporter	7	10	1	2	0	NE	10	0	0	10	0	0.7	279.29	NE
BOV_1325	ccrB	Fluoride ion transporter CrcB / protein of unknown function DUF302	14	16	1	2	0	NE	16	0	0	16	0	0.8125	250.08	NE
BOV_1326	crcB	Fluoride ion transporter CrcB	9	12	1	2	0	NE	12	0	0	12	0	0.6667	303.38	NE
BOV_1327		hypothetical protein	26	33	2	135	0	NE	34	0	0	34	0	0.7353	255.68	NE
BOV_1328		Pyridoxamine 5'-phosphate oxidase-related FMN-binding	10	15	2	105	0	NE	15	0	0	15	0	0.6667	216.6	NE
BOV_1330		Mobile element protein	13	13	0	0	0	NE	14	0	0	14	0	0.9286	218.85	NE
BOV_1331		Phenazine biosynthesis protein PhzF like	10	15	2	29	0	NE	15	0	0	15	0	0.6	368.33	NE
BOV_1332		NTP pyrophosphohydrolases including oxidative damage repair enzymes	11	15	1	2	0	NE	15	0	0	15	0	0.7333	193.55	NE
BOV_1335		hypothetical protein	11	12	1	2	0	NE	13	0	0	13	0	0.8462	163.36	NE
BOV_1336		Alpha-aminoadipate aminotransferase (EC 2.6.1.39) @ Leucine transaminase (EC 2.6.1.6) @ Valine transaminase	28	32	1	2	0	NE	33	0	0	33	0	0.8788	196.17	NE
BOV_1337	ilvC	Ketol-acid reductoisomerase (NADP(+)) (EC 1.1.1.86)	12	18	3	39	0	NE	19	0	0	19	0	0.6842	184.38	NE
BOV_1338		Transcriptional regulator AcrR family	6	8	2	101	0	NE	8	0	0	8	0	0.75	306.83	NE
BOV_1339		Kup system potassium uptake protein	40	54	5	71	0	NE	55	0	0	55	0	0.6909	119.71	NE
BOV_1341		Pyridoxine 5'-phosphate synthase (EC 2.6.99.2)	8	20	4	49	0	NE	21	0	0	21	0	0.4286	70	NE
BOV_1342		hypothetical protein	8	13	2	47	0	NE	13	0	0	13	0	0.5385	106.57	NE
BOV_1343		RecD-like DNA helicase Atu2026	16	20	2	46	0	NE	21	0	0	21	0	0.7143	139.53	NE
BOV_1344		hypothetical protein	1	2	1	2	-1	S	2	0	0	2	0	0.5	20	NE
BOV_1345	ilvH	Acetolactate synthase small subunit (EC 2.2.1.6)	7	10	1	2	0	NE	11	0	0	11	0	0.6364	306.57	NE
BOV_1346	ilvB	Acetolactate synthase large subunit (EC 2.2.1.6)	30	38	2	155	0	NE	38	0	0	38	0	0.7632	376.55	NE
BOV_1347	miaA	tRNA dimethylallyltransferase (EC 2.5.1.75)	12	14	1	2	0	NE	15	0	0	15	0	0.6667	199.3	NE
BOV_1348	serB	Phosphoserine phosphatase (EC 3.1.3.3)	4	19	8	425	0.9982	E	20	0	19	1	0	0.25	53.6	GD
BOV_1349		Uncharacterized protein YhiN	16	21	2	47	0	NE	21	0	0	21	0	0.7619	206.56	NE
BOV_1350		HtrA protease/chaperone protein	15	19	1	2	0	NE	19	0	0	19	0	0.7895	126.27	NE
BOV_1351		Putative inner membrane protein YjeT (clustered with HflC)	2	6	3	46	0	NE	7	0	0	7	0	0.4286	14.67	NE
BOV_1352	hflC	HflC protein	14	19	2	50	0	NE	20	0	0	20	0	0.7	252.71	NE
BOV_1353		HflK protein	21	25	1	2	0	NE	26	0	0	26	0	0.7692	195	NE
BOV_1354	folA	Dihydrofolate reductase (EC 1.5.1.3)	0	13	13	432	1	E	14	13	0	1	0	0.0714	5	ES
BOV_1355	thyA	Thymidylate synthase (EC 2.1.1.45)	2	22	18	685	1	E	23	21	0	1	1	0.1304	199.33	ES
BOV_1356		FIG00450668: hypothetical protein	5	5	0	0	0	NE	5	0	0	5	0	1	304.4	NE
BOV_1358	tcaB	Multidrug resistance transporter Bcr/CflA family	20	26	4	67	0	NE	26	1	0	25	0	0.6538	267.29	NE
BOV_1359		hypothetical protein	5	5	0	0	-1	S	5	0	0	5	0	1	67	NE
BOV_1360		Transcriptional regulator AcrR family	11	18	3	73	0	NE	18	0	0	18	0	0.6111	206.55	NE
BOV_1361		ClpXP protease specificity-enhancing factor SspBalpha	10	11	1	2	0	NE	12	0	0	12	0	0.9167	112.64	NE
BOV_1362		FIG00450376: hypothetical protein	2	3	1	2	-1	S	4	0	0	4	0	0.75	21.33	NE
BOV_1363		Uncharacterized coiled-coil protein CC_1530	3	3	0	0	0	NE	3	0	0	3	0	1	129	NE
BOV_1364		FIG00450918: hypothetical protein	3	3	0	0	-1	S	3	0	0	3	0	1	117.33	NE
BOV_1365		FIG00450199: hypothetical protein	39	51	3	53	0	NE	51	0	0	51	0	0.7059	152.94	NE
BOV_1366		D-Lactate dehydrogenase cytochrome c-dependent (EC 1.1.2.4)	25	31	1	2	0	NE	31	0	0	31	0	0.7419	318.61	NE
BOV_1367		FIG00451164: hypothetical protein	6	7	1	2	0	NE	7	0	0	7	0	0.7143	150.2	NE
BOV_1368		Serine/threonine protein kinase	4	16	4	111	0	NE	17	0	16	1	0	0.2941	53.4	GD
BOV_1369		ATP-dependent DNA helicase UvrD/PcrA (EC 3.6.4.12)	40	53	2	32	0	NE	54	0	0	54	0	0.7407	138.7	NE
BOV_1370		Conserved uncharacterized protein CreA	12	13	1	2	0	NE	14	0	0	14	0	0.7857	281.09	NE
BOV_1372		Cytochrome oxidase biogenesis protein Sco1/SenC/PrrC thiol-disulfide reductase involved in Cu(I) insertion into CoxII Cu(A) center	10	14	2	19	0	NE	15	0	0	15	0	0.7333	196.91	NE
BOV_1374		Xaa-Pro aminopeptidase (EC 3.4.11.9)	12	25	6	217	0.0007	NE	26	0	23	3	0	0.4231	70.45	GD
BOV_1375		FIG00450539: hypothetical protein	7	8	1	2	-1	S	8	0	0	8	0	0.875	90.14	NE
BOV_1376	ligA	DNA ligase (NAD(+)) (EC 6.5.1.2)	1	40	25	1115	1	E	40	40	0	0	0	0	0	ES
BOV_1377	recN	DNA repair protein RecN	13	16	1	2	0	NE	16	0	0	16	0	0.8125	141.15	NE
BOV_1378		DNA uptake lipoprotein ComL	2	28	26	628	0.5425	U	29	26	0	3	0	0.1034	359	ES
BOV_1379	lpxC	UDP-3-O-[3-hydroxymyristoyl] N-acetylglucosamine deacetylase (EC 3.5.1.108)	1	18	17	816	1	E	19	17	0	2	0	0.1053	182.5	ES
BOV_1381		Mobile element protein	8	8	0	0	0	NE	8	0	0	8	0	1	273.75	NE
BOV_1382		Cell division protein FtsZ	0	14	14	1587	0.5541	EB	14	14	0	0	0	0	0	ES
BOV_1383	ftsA	Cell division protein FtsA	1	29	15	818	1	E	29	29	0	0	0	0.0345	6	ES
BOV_1384		Cell division protein FtsQ	0	20	20	903	1	E	20	20	0	0	0	0	0	ES
BOV_1385	ddl	D-alanine--D-alanine ligase (EC 6.3.2.4)	0	21	21	766	1	E	21	21	0	0	0	0	0	ES
BOV_1386	murB	UDP-N-acetylenolpyruvoylglucosamine reductase (EC 1.3.1.98)	2	12	8	511	0.9989	E	13	10	0	3	0	0.0769	10	ES
BOV_1387	murC	UDP-N-acetylmuramate--L-alanine ligase (EC 6.3.2.8)	0	25	25	1359	1	E	26	25	0	1	0	0.0385	83	ES
BOV_1388	murG	UDP-N-acetylglucosamine--N-acetylmuramyl-(pentapeptide) pyrophosphoryl-undecaprenol N-acetylglucosamine transferase (EC 2.4.1.227)	1	14	13	806	1	E	14	14	0	0	0	0.0714	1	ES
BOV_1389	ftsW	Peptidoglycan glycosyltransferase FtsW (EC 2.4.1.129)	0	20	20	1110	1	E	20	20	0	0	0	0	0	ES
BOV_1390	murD	UDP-N-acetylmuramoyl-L-alanine--D-glutamate ligase (EC 6.3.2.9)	1	22	16	830	1	E	22	22	0	0	0	0.0455	1	ES
BOV_1391	mraY	Phospho-N-acetylmuramoyl-pentapeptide-transferase (EC 2.7.8.13)	1	21	13	577	1	E	22	22	0	0	0	0.0455	4	ES
BOV_1392	murF	UDP-N-acetylmuramoyl-tripeptide--D-alanyl-D-alanine ligase (EC 6.3.2.10)	0	21	21	1337	0.9999	E	22	22	0	0	0	0	0	ES
BOV_1393	murE	UDP-N-acetylmuramoyl-dipeptide--26-diaminopimelate ligase (EC 6.3.2.13)	0	19	19	1403	0.9999	E	19	19	0	0	0	0	0	ES
BOV_1394		Cell division protein FtsI [Peptidoglycan synthetase] (EC 2.4.1.129)	1	33	32	1568	1	E	33	32	0	1	0	0.0303	425	ES
BOV_1395		Cell division protein FtsL	1	8	7	290	0.9983	E	8	0	0	8	0	0.125	102	NE
BOV_1396	mraW	16S rRNA (cytosine(1402)-N(4))-methyltransferase (EC 2.1.1.199)	6	13	3	395	0.2891	U	13	0	0	13	0	0.3846	120.6	NE
BOV_1397		Manganese transport protein MntH	14	29	3	205	0.0001	NE	30	0	0	30	0	0.5	45.07	NE
BOV_1399		FIG016425: Soluble lytic murein transglycosylase and related regulatory proteins (some contain LysM/invasin domains)	15	17	1	2	0	NE	18	0	0	18	0	0.8333	199.2	NE
BOV_1400		FIG001385: N-acetylmuramoyl-L-alanine amidase (EC 3.5.1.28)	20	28	3	23	0	NE	28	0	0	28	0	0.6429	118.28	NE
BOV_1401		DnaJ-like protein DjlA	17	22	1	2	0	NE	22	0	0	22	0	0.7727	176.41	NE
BOV_1402		FIG00450637: Antifreeze protein type I	2	3	1	2	-1	S	4	0	0	4	0	0.75	276.67	NE
BOV_1403		Lyzozyme M1 (14-beta-N-acetylmuramidase) (EC 3.2.1.17)	14	17	1	2	0	NE	18	0	0	18	0	0.7778	155.43	NE
BOV_1404		FIG004335: Membrane-bound lytic murein transglycosylase B precursor (EC 3.2.1.-)	10	12	2	54	0	NE	12	0	0	12	0	0.75	73.56	NE
BOV_1405		FIG040954: Transporter	16	19	1	2	0	NE	19	0	0	19	0	0.7895	343.87	NE
BOV_1406	metF	510-methylenetetrahydrofolate reductase (EC 1.5.1.20)	18	24	3	59	0	NE	24	0	0	24	0	0.7083	176.47	NE
BOV_1407		Transcriptional regulator ArsR family / Methyltransferase fusion	9	10	1	2	0	NE	11	0	0	11	0	0.7273	229.5	NE
BOV_1408		FIG00450434: hypothetical protein	8	8	0	0	0	NE	8	0	0	8	0	0.875	160.43	NE
BOV_1410	tam	Trans-aconitate 2-methyltransferase (EC 2.1.1.144)	16	20	1	2	0	NE	21	0	0	21	0	0.7619	241.19	NE
BOV_1411		Energy-dependent translational throttle protein EttA	25	36	2	37	0	NE	36	0	0	36	0	0.6667	52.58	NE
BOV_1412		hypothetical protein	1	2	1	2	-1	S	3	0	0	3	0	0.6667	161	NE
BOV_1413		Lysophospholipase (EC 3.1.1.5)%3B Monoglyceride lipase (EC 3.1.1.23)	16	22	2	17	0	NE	23	0	0	23	0	0.6957	50.75	NE
BOV_1415		protein of unknown function DUF1498	13	18	2	9	0	NE	19	0	0	19	0	0.6316	241.08	NE
BOV_1416		GbcA family protein putative N1-methylnicotinamide or trigonelline demethylase	29	37	1	2	0	NE	37	0	0	37	0	0.7568	303	NE
BOV_1419		Integral membrane protein TerC family	2	34	31	993	0.7139	U	14	0	0	14	0	0.7857	232.91	NE
BOV_1420	pncA	Nicotinamidase (EC 3.5.1.19)	12	13	1	2	0	NE	35	33	0	2	0	0.0857	23	ES
BOV_1421		FIG00450647: hypothetical protein	5	7	2	31	0	NE	7	0	0	7	0	0.7143	203.4	NE
BOV_1422		Choloylglycine hydrolase (EC 3.5.1.24)	26	30	1	2	0	NE	31	0	2	29	0	0.8387	271.54	NE
BOV_1423		FIG00450481: hypothetical protein	21	29	2	20	0	NE	30	0	0	30	0	0.7	297.52	NE
BOV_1424		hypothetical protein	3	3	0	0	-1	S	4	0	0	4	0	0.75	203.33	NE
BOV_1426		hypothetical protein	3	5	2	34	0	NE	6	0	0	6	0	0.6667	78.75	NE
BOV_1427		hypothetical protein	8	12	3	148	0	NE	13	0	0	13	0	0.5385	331.43	NE
BOV_1428		Phage integrase	7	8	1	2	0	NE	9	1	0	8	0	0.7778	183.71	NE
BOV_1430	omp28	Protein of unknown function DUF541	14	15	1	2	0	NE	16	0	0	16	0	0.8125	199.46	NE
BOV_1432		UPF0260 protein YcgN	9	13	2	32	0	NE	14	0	0	14	0	0.7143	53.4	NE
BOV_1433		hypothetical protein	6	6	0	0	0	NE	6	0	0	6	0	0.8333	163.2	NE
BOV_1434	rpoD	RNA polymerase sigma factor RpoD	2	39	27	1114	0.9996	E	39	38	0	1	0	0.0256	7	ES
BOV_1436	dnaG	DNA primase DnaG	0	31	31	1740	1	E	31	31	0	0	0	0	0	ES
BOV_1437		Sodium-dependent phosphate transporter	18	22	2	73	0	NE	22	0	0	22	0	0.8182	260.11	NE
BOV_1438		Transamidase GatB domain protein	9	10	1	2	0	NE	10	0	0	10	0	0.9	244.33	NE
BOV_1439	carA	Carbamoyl-phosphate synthase small chain (EC 6.3.5.5)	0	16	16	1146	1	E	16	16	0	0	0	0	0	ES
BOV_1441		putative membrane protein	9	12	2	27	0	NE	12	0	0	12	0	0.6667	69	NE
BOV_1442		hypothetical protein	12	18	3	57	0	NE	19	0	0	19	0	0.6842	128.77	NE
BOV_1443	carB	Carbamoyl-phosphate synthase large chain (EC 6.3.5.5)	1	58	57	3386	1	E	59	57	0	2	0	0.0339	160	ES
BOV_1444		Efflux ABC transporter permease/ATP-binding protein	26	34	3	83	0	NE	34	0	0	34	0	0.7353	263.6	NE
BOV_1445		MutT/Nudix family protein	6	8	1	2	0	NE	9	0	0	9	0	0.7778	281.29	NE
BOV_1446		Cold shock protein of CSP family	1	1	0	0	-1	S	2	0	0	2	0	1	879.5	NE
BOV_1447		Glutathione S-transferase unnamed subgroup (EC 2.5.1.18)	19	21	1	2	0	NE	22	0	0	22	0	0.8636	353.37	NE
BOV_1448	aspC	Aspartate aminotransferase (EC 2.6.1.1)	11	19	3	58	0	NE	19	0	0	19	0	0.5263	44.7	NE
BOV_1449		Transcriptional regulator RL3429 LysR family	22	27	1	2	0	NE	27	0	0	27	0	0.7407	73.35	NE
BOV_1450	trxB	Thioredoxin reductase (EC 1.8.1.9)	5	20	7	361	0.9788	U	21	0	20	1	0	0.2381	28	GD
BOV_1451		Trk potassium uptake system protein TrkH	21	30	3	103	0	NE	30	0	0	30	0	0.6667	310.15	NE
BOV_1452	lrp-1	Leucine-responsive regulatory protein regulator for leucine (or lrp) regulon and high-affinity branched-chain amino acid transport system	1	4	2	64	0	NE	4	0	0	4	0	0.25	54	NE
BOV_1453	lpcC	Lipopolysaccharide core biosynthesis mannosyltransferase WadC	13	17	2	104	0	NE	18	0	0	18	0	0.7222	274.31	NE
BOV_1454	greA	Transcription elongation factor GreA	3	7	2	60	0	NE	7	0	0	7	0	0.2857	72	NE
BOV_1455		hypothetical protein	18	24	1	2	0	NE	24	0	0	24	0	0.75	195.11	NE
BOV_1456		hypothetical protein	8	9	1	2	0	NE	10	0	0	10	0	0.9	110.78	NE
BOV_1457		Permease of the drug/metabolite transporter (DMT) superfamily	11	14	1	2	0	NE	15	0	0	15	0	0.8	357.42	NE
BOV_1458		Uncharacterized membrane protein PA1577	6	6	0	0	0	NE	6	0	0	6	0	1	269	NE
BOV_1459		RNA binding S1 domain protein	12	15	1	2	0	NE	16	0	0	16	0	0.75	263.75	NE
BOV_1460		Acyl-CoA hydrolase (EC 3.1.2.20)	11	12	1	2	0	NE	13	0	0	13	0	0.9231	120.17	NE
BOV_1461		FIG00450058: hypothetical protein	12	18	3	119	0	NE	19	2	0	17	0	0.6316	311.75	NE
BOV_1462		Excinuclease ABC subunit B	44	57	2	18	0	NE	58	0	0	58	0	0.7069	212.61	NE
BOV_1463		SLT domain (EC 3.2.1.-)	12	15	1	2	0	NE	16	0	0	16	0	0.8125	328.31	NE
BOV_1464		Cold shock protein of CSP family	2	3	1	2	-1	S	3	0	0	3	0	0.6667	106	NE
BOV_1465		hypothetical protein	1	3	2	7	-1	S	4	0	0	4	0	0.5	18.5	NE
BOV_1466		FIG00983573: hypothetical protein	6	11	3	30	0	NE	11	0	0	11	0	0.5455	174.67	NE
BOV_1467		Hypothetical metal-binding enzyme YcbL homolog	6	10	2	77	0	NE	10	0	0	10	0	0.6	162.83	NE
BOV_1468		putative membrane protein	4	5	1	2	-1	S	5	0	0	5	0	0.8	83.75	NE
BOV_1469		hypothetical protein	2	7	5	70	-1	S	7	0	0	7	0	0.2857	435.5	NE
BOV_1470		HTH-type transcriptional regulator PetP	16	19	1	2	0	NE	19	0	0	19	0	0.7895	229.27	NE
BOV_1472		DNA-binding response regulator PetR	7	11	2	63	0	NE	12	0	0	12	0	0.5833	33.43	NE
BOV_1473		Osmolarity sensor protein EnvZ (EC 2.7.3.-)	15	24	4	134	0	NE	24	0	0	24	0	0.625	77	NE
BOV_1474	csaA	Protein secretion chaperonin CsaA	5	6	1	2	0	NE	7	0	0	7	0	0.8571	238.17	NE
BOV_1475		hypothetical protein	6	7	1	2	0	NE	7	0	0	7	0	0.8571	61.83	NE
BOV_1476		FIG018229: hypothetical protein	1	2	1	2	-1	S	2	0	0	2	0	0.5	2	NE
BOV_1477	lgt	Prolipoprotein diacylglyceryl transferase	1	16	8	240	0.5903	U	16	16	0	0	0	0.0625	1	ES
BOV_1478		SAM-dependent methyltransferase MidA	1	13	12	819	1	E	14	13	0	1	0	0.1429	7	ES
BOV_1479		FIG00003370: Multicopper polyphenol oxidase	17	19	1	2	0	NE	20	0	0	20	0	0.9	181.33	NE
BOV_1480		Xaa-Pro aminopeptidase (EC 3.4.11.9)	22	27	1	2	0	NE	27	0	0	27	0	0.8148	226.05	NE
BOV_1481		putative lipoprotein	9	10	1	2	0	NE	10	0	0	10	0	0.9	251.56	NE
BOV_1482	prsA	Ribose-phosphate pyrophosphokinase (EC 2.7.6.1)	1	13	10	598	1	E	14	14	0	0	0	0	0	ES
BOV_1483		FIG00450420: hypothetical protein	12	17	3	116	0	NE	18	0	0	18	0	0.6667	688.83	NE
BOV_1484		LSU ribosomal protein L25p	1	8	7	227	0.2921	U	9	7	0	2	0	0.2222	31	ES
BOV_1485	pth	Peptidyl-tRNA hydrolase (EC 3.1.1.29)	3	17	14	457	1	E	18	14	0	4	0	0.1667	176.67	ES
BOV_1486		GTP-binding and nucleic acid-binding protein YchF	13	20	3	83	0	NE	20	0	0	20	0	0.6	69.25	NE
BOV_1487		MaoC-like dehydratase	5	6	1	2	0	NE	6	0	0	6	0	0.8333	394.8	NE
BOV_1489	apt	Adenine phosphoribosyltransferase (EC 2.4.2.7)	9	11	1	2	0	NE	11	0	0	11	0	0.7273	282.88	NE
BOV_1490		Ubiquinol-cytochrome C reductase cytochrome C1 subunit	17	22	2	62	0	NE	23	0	0	23	0	0.7826	243.17	NE
BOV_1491	petB	Ubiquinol-cytochrome C reductase cytochrome B subunit (EC 1.10.2.2)	31	33	1	2	0	NE	33	0	0	33	0	0.9394	401.77	NE
BOV_1492	petA	Ubiquinol-cytochrome C reductase iron-sulfur subunit (EC 1.10.2.2)	11	13	1	2	0	NE	14	0	0	14	0	0.7143	117.3	NE
BOV_1493		Efflux ABC transporter permease/ATP-binding protein Atu2241	35	42	1	2	0	NE	42	0	0	42	0	0.8333	269.57	NE
BOV_1494		Efflux ABC transporter permease/ATP-binding protein Atu2242	33	37	1	2	0	NE	38	0	0	38	0	0.8421	388.56	NE
BOV_1495		tRNA (cytidine(34)-2'-O)-methyltransferase (EC 2.1.1.207)	7	12	2	14	0	NE	13	0	0	13	0	0.6154	116.62	NE
BOV_1496		Purine nucleoside permease	17	20	2	8	0	NE	21	0	0	21	0	0.8095	256.18	NE
BOV_1497		Mll2721 protein	2	2	0	0	-1	S	3	0	0	3	0	1	214.67	NE
BOV_1498	hemF	Coproporphyrinogen III oxidase aerobic (EC 1.3.3.3)	1	19	18	786	1	E	19	18	0	1	0	0.0526	2	ES
BOV_1499		Acetyltransferase GNAT family	8	12	3	42	0	NE	12	0	0	12	0	0.6667	223.88	NE
BOV_1501		CCA tRNA nucleotidyltransferase (EC 2.7.7.72)	4	24	16	762	1	E	24	16	0	8	0	0.1667	14.25	ES
BOV_1502		Uncharacterized Nudix hydrolase NudL	8	10	2	17	0	NE	10	0	0	10	0	0.6	98.67	NE
BOV_1503		FIG003620: Proteophosphoglycan precursor (Fragment)	8	9	1	2	0	NE	9	0	0	9	0	0.8889	396.12	NE
BOV_1504	moxR	FIG017823: ATPase MoxR family	12	15	1	2	0	NE	15	0	0	15	0	0.7333	297.55	NE
BOV_1505		FIG139612: Possible conserved membrane protein	11	14	3	187	0	NE	14	0	0	14	0	0.7143	335.8	NE
BOV_1506		FIG003603: membrane protein putative	33	42	2	94	0	NE	43	0	0	43	0	0.7674	240.67	NE
BOV_1507		FIG003492: Threonine dehydrogenase and related Zn-dependent dehydrogenases	28	41	3	298	0.0118	NE	42	0	0	42	0	0.5952	240.6	NE
BOV_1508		Acetyltransferase	8	8	0	0	0	NE	8	0	0	8	0	1	149.88	NE
BOV_1509		Glutathione S-transferase omega (EC 2.5.1.18)	25	31	2	121	0	NE	31	0	0	31	0	0.7742	190.83	NE
BOV_1510		Outer membrane protein W precursor	16	20	2	27	0	NE	20	0	0	20	0	0.75	143.6	NE
BOV_1511		MutT/Nudix family protein	9	9	0	0	0	NE	9	0	0	9	0	1	148.56	NE
BOV_1512		putative phosphohydrolases Icc family	5	22	10	383	0.9999	E	22	17	0	5	0	0.2273	196.6	ES
BOV_1513	leuA	2-isopropylmalate synthase (EC 2.3.3.13)	28	35	2	14	0	NE	36	0	0	36	0	0.75	302.63	NE
BOV_1514		Cobalt-zinc-cadmium resistance protein	13	18	3	250	0.0016	NE	18	0	0	18	0	0.6667	180	NE
BOV_1516		Anthranilate synthase aminase component (EC 4.1.3.27) / Anthranilate synthase amidotransferase component (EC 4.1.3.27)	38	48	2	17	0	NE	48	0	0	48	0	0.7917	231.53	NE
BOV_1518	lrp-2	Leucine-responsive regulatory protein regulator for leucine (or lrp) regulon and high-affinity branched-chain amino acid transport system	10	12	1	2	0	NE	12	0	0	12	0	0.8333	144.7	NE
BOV_1519		Transcriptional regulator MarR family	3	3	0	0	0	NE	3	0	0	3	0	1	271.67	NE
BOV_1520		SAM-dependent methyltransferase	13	16	1	2	0	NE	16	0	0	16	0	0.75	218.33	NE
BOV_1521		Uncharacterized MFS-type transporter	11	15	2	15	0	NE	16	0	0	16	0	0.8125	259.92	NE
BOV_1522		hypothetical protein	23	28	1	2	0	NE	29	0	0	29	0	0.8276	204.92	NE
BOV_1523		hypothetical protein	3	3	0	0	-1	S	3	0	0	3	0	1	87.33	NE
BOV_1524		Choline binding ABC transport system substrate-binding protein ChoX	16	19	2	25	0	NE	19	0	0	19	0	0.8421	173.06	NE
BOV_1525		Choline binding ABC transport system permease protein ChoW	9	12	3	165	0	NE	13	0	0	13	0	0.6923	157.78	NE
BOV_1526		Choline binding ABC transport system ATP-binding protein ChoV	10	14	2	197	0	NE	14	0	0	14	0	0.7143	266.8	NE
BOV_1528		Dipeptide ABC transporter ATP-binding protein DppD (TC 3.A.1.5.2)	15	23	3	56	0	NE	23	0	0	23	0	0.5217	225.67	NE
BOV_1529		Dipeptide ABC transporter permease protein DppC (TC 3.A.1.5.2)	13	18	2	28	0	NE	18	0	0	18	0	0.6111	225	NE
BOV_1530		Dipeptide ABC transporter permease protein DppB (TC 3.A.1.5.2)	20	23	1	2	0	NE	23	0	0	23	0	0.8261	190.63	NE
BOV_1532		Transcriptional regulator ArsR family	6	6	0	0	0	NE	7	0	0	7	0	1	409.29	NE
BOV_1533		23S ribosomal RNA methyltransferase	15	17	1	2	0	NE	18	0	0	18	0	0.8333	263.6	NE
BOV_1534	mnmA	tRNA-specific 2-thiouridylase MnmA (EC 2.8.1.13)	3	27	16	384	0.9989	E	27	25	0	2	0	0.1111	5	ES
BOV_1535		hypothetical protein	3	3	0	0	-1	S	3	0	0	3	0	1	98	NE
BOV_1536		FIG01031092: hypothetical protein	0	9	9	253	1	E	10	0	10	0	0	0.1	9	GD
BOV_1537		Acetyltransferase	4	6	1	2	0	NE	7	0	0	7	0	0.7143	105.8	NE
BOV_1538		Chromosome segregation ATPases	12	15	1	2	0	NE	16	0	0	16	0	0.6875	177.09	NE
BOV_1540		FIG00450386: hypothetical protein	16	19	2	15	0	NE	20	0	0	20	0	0.8	33.88	NE
BOV_1541		Two-component system sensor histidine kinase	0	11	11	596	1	E	11	11	0	0	0	0	0	ES
BOV_1542	ctrA	Cell cycle transcriptional regulator CtrA	1	19	9	197	0.1025	U	19	19	0	0	0	0	0	ES
BOV_1543		Flagellar protein FliJ	0	3	3	127	-1	S	3	3	0	0	0	0	0	ES
BOV_1544		DegT/DnrJ/EryC1/StrS aminotransferase	2	26	18	839	1	E	26	26	0	0	0	0.0769	1	ES
BOV_1545		Oxidoreductase Gfo/Idh/MocA family	1	18	16	797	1	E	18	0	18	0	0	0.0556	6	GD
BOV_1547		Glycosyltransferase	15	23	2	18	0	NE	24	0	0	24	0	0.6667	87.06	NE
BOV_1549		Cell-division control histidine kinase PdhS	2	45	17	934	1	E	45	0	45	0	0	0.0444	6.5	GD
BOV_1551		Mobile element protein	13	13	0	0	0	NE	13	0	0	13	0	1	239.69	NE
BOV_1552		AsmA family protein	18	34	3	150	0	NE	35	0	0	35	0	0.4857	45.41	NE
BOV_1556		Putrescine ABC transporter putrescine-binding protein PotF (TC 3.A.1.11.2)	28	30	1	2	0	NE	31	0	0	31	0	0.871	160.07	NE
BOV_1557		Transcriptional regulator	15	20	1	2	0	NE	21	0	0	21	0	0.619	102.92	NE
BOV_1558	aceA	Isocitrate lyase (EC 4.1.3.1)	17	22	2	209	0	NE	23	0	0	23	0	0.7826	150.28	NE
BOV_1559		FIG00984811: hypothetical protein	3	3	0	0	-1	S	3	0	0	3	0	1	426.67	NE
BOV_1561		7-alpha-hydroxysteroid dehydrogenase (EC 1.1.1.159)	15	18	1	2	0	NE	18	0	0	18	0	0.8333	126.67	NE
BOV_1562		Oxidoreductase short-chain dehydrogenase/reductase family	15	19	2	8	0	NE	19	0	0	19	0	0.7895	259.27	NE
BOV_1563		hypothetical protein	30	40	5	164	0	NE	41	0	0	41	0	0.7317	141.3	NE
BOV_1564		MarC family integral membrane protein	8	10	1	2	0	NE	10	0	0	10	0	0.7	258.57	NE
BOV_1566		hypothetical protein	29	40	3	95	0	NE	41	0	0	41	0	0.7317	188.3	NE
BOV_1567		hypothetical protein	1	2	1	2	-1	S	3	0	0	3	0	0.3333	182	NE
BOV_1568		hypothetical protein	2	2	0	0	-1	S	3	0	0	3	0	0.6667	65.5	NE
BOV_1569		Putative dihydroxyacetone kinase (EC 2.7.1.29) ADP-binding subunit	10	13	2	25	0	NE	13	0	0	13	0	0.6923	162.56	NE
BOV_1570		Putative DAK transcriptional regulator / Putative dihydroxyacetone kinase (EC 2.7.1.29) dihydroxyacetone binding subunit	49	61	1	2	0.0001	NE	61	0	0	61	0	0.7541	197.11	NE
BOV_1571		Putative dihydroxyacetone kinase (EC 2.7.1.29) ADP-binding subunit	8	9	1	2	0	NE	10	0	0	10	0	0.9	110.44	NE
BOV_1572		Putative dihydroxyacetone kinase (EC 2.7.1.29) dihydroxyacetone binding subunit	18	22	2	35	0	NE	22	0	0	22	0	0.8182	162.83	NE
BOV_1573		Oxidoreductase short-chain dehydrogenase/reductase family	12	15	2	35	0	NE	15	0	0	15	0	0.7333	181.82	NE
BOV_1574		ABC transporter substrate-binding protein (cluster 2 ribose/xylose/arabinose/galactose)	14	19	2	74	0	NE	20	0	0	20	0	0.75	231.6	NE
BOV_1575	rbsC-2	ABC transporter permease protein (cluster 2 ribose/xylose/arabinose/galactose)	20	27	2	35	0	NE	28	0	0	28	0	0.7143	260.2	NE
BOV_1576	rbsA-2	ABC transporter ATP-binding protein (cluster 2 ribose/xylose/arabinose/galactose) / ABC transporter ATP-binding protein (cluster 2 ribose/xylose/arabinose/galactose)	29	34	2	10	0	NE	34	0	0	34	0	0.8529	263.79	NE
BOV_1577		hypothetical protein	5	6	1	2	0	NE	7	0	0	7	0	0.7143	72.6	NE
BOV_1578		FIG00450423: hypothetical protein	1	1	0	0	-1	S	2	0	0	2	0	0.5	60	NE
BOV_1579		Oxidoreductase GMC family	37	45	2	13	0	NE	46	0	0	46	0	0.8043	206.54	NE
BOV_1587		Transcriptional repressor with succinate semialdehyde inducer IclR family	15	20	2	10	0	NE	20	0	0	20	0	0.7	241.57	NE
BOV_1588	gabD	Succinate-semialdehyde dehydrogenase [NAD(P)+] (EC 1.2.1.16)	25	30	2	12	0	NE	30	0	0	30	0	0.8333	212.72	NE
BOV_1589		FIG139438: lipoprotein B	10	12	1	2	0	NE	12	0	0	12	0	0.8333	295.2	NE
BOV_1590		Periplasmic thiol:disulfide oxidoreductase DsbB required for DsbA reoxidation	14	17	1	2	0	NE	18	0	0	18	0	0.8333	96.47	NE
BOV_1591		HNH endonuclease family protein	11	14	1	2	0	NE	14	0	0	14	0	0.7857	221	NE
BOV_1593		HhH-GPD base excision DNA repair family protein%3B Probable 3-methyladenine DNA glycosylase/8-oxoguanine DNA glycosylase	8	11	2	53	0	NE	12	0	0	12	0	0.75	306.44	NE
BOV_1594		Glutamyl-Q tRNA(Asp) synthetase	14	20	2	31	0	NE	21	0	0	21	0	0.7143	130.87	NE
BOV_1595	glcB	Malate synthase G (EC 2.3.3.9)	34	37	1	2	0	NE	37	0	0	37	0	0.8649	184.06	NE
BOV_1596		L-amino acid N-acyltransferase MnaT	6	6	0	0	0	NE	6	0	0	6	0	0.8333	254.8	NE
BOV_1597	rpoH	RNA polymerase sigma factor RpoH	6	14	3	110	0	NE	14	0	14	0	0	0.2857	7	GD
BOV_1598		LSU rRNA pseudouridine(1911/1915/1917) synthase (EC 5.4.99.23)	17	18	1	2	0	NE	19	0	0	19	0	0.8421	340.06	NE
BOV_1599		putative fimbrial subunit PilA	4	14	4	44	0	NE	15	0	12	3	0	0.2667	35.25	GD
BOV_1601		Manganese uptake regulation protein MUR	10	10	0	0	0	NE	10	0	0	10	0	1	134.1	NE
BOV_1602		Two-component system sensor histidine kinase	13	22	4	175	0	NE	23	0	0	23	0	0.5652	89.08	NE
BOV_1603		UPF0391 membrane protein RGE_28580	6	7	1	2	-1	S	7	0	0	7	0	0.7143	42.2	NE
BOV_1604		Two-component transcriptional response regulator LuxR family	14	17	1	2	0	NE	17	0	0	17	0	0.8235	190.5	NE
BOV_1605		RNA polymerase ECF-type sigma factor	6	7	1	2	0	NE	7	0	0	7	0	0.7143	142.4	NE
BOV_1607		Two-component system sensor histidine kinase	19	27	2	19	0	NE	27	0	0	27	0	0.7037	218.42	NE
BOV_1608		FIG00450725: hypothetical protein	6	6	0	0	0	NE	7	0	0	7	0	1	123.29	NE
BOV_1609		ElaB protein	5	5	0	0	0	NE	5	0	0	5	0	1	261.8	NE
BOV_1610		hypothetical protein	10	13	1	2	0	NE	14	0	0	14	0	0.7857	266	NE
BOV_1611		FIG00450408: hypothetical protein	4	4	0	0	-1	S	4	0	0	4	0	1	534.25	NE
BOV_1612		TonB-ExbBD energy transducing system ExbB subunit	7	11	1	2	0	NE	12	0	0	12	0	0.5833	190.86	NE
BOV_1613	exbD	TonB-ExbBD energy transducing system ExbD subunit	6	8	1	2	0	NE	8	0	0	8	0	0.75	211.67	NE
BOV_1614		TonB-dependent receptor	8	9	1	2	0	NE	10	0	0	10	0	0.9	414.11	NE
BOV_1615		FIG00451283: hypothetical protein	13	17	2	32	0	NE	18	0	0	18	0	0.7778	184.14	NE
BOV_1616		Macrolide export ATP-binding/permease protein MacB	34	39	1	2	0	NE	40	0	0	40	0	0.875	246.69	NE
BOV_1617		Macrolide-specific efflux protein MacA	20	23	2	149	0	NE	23	0	0	23	0	0.8696	330.9	NE
BOV_1619	dut	Deoxyuridine 5'-triphosphate nucleotidohydrolase (EC 3.6.1.23)	0	8	8	345	1	E	8	0	0	8	0	0	0	NE
BOV_1620		Transcriptional regulator AsnC family	11	13	1	2	0	NE	14	0	0	14	0	0.7857	116.55	NE
BOV_1621		Type 1 capsular polysaccharide biosynthesis protein J	8	11	2	14	0	NE	11	0	0	11	0	0.7273	35.75	NE
BOV_1622		Glutamine amidotransferases class-II	15	21	2	56	0	NE	21	0	0	21	0	0.6667	176.64	NE
BOV_1623		Hypothetical transmembrane iron-regulated protein	17	20	2	58	0	NE	20	0	0	20	0	0.75	220.8	NE
BOV_1624		L-Proline/Glycine betaine transporter ProP	22	25	1	2	0	NE	25	0	0	25	0	0.88	216.05	NE
BOV_1625		FIG065752: hypothetical protein	16	25	2	18	0	NE	25	0	0	25	0	0.64	41.88	NE
BOV_1626		hypothetical protein	0	0	0	0	-1	S	0	0	0	0	0	0	0	N/A
BOV_1627	purA	Adenylosuccinate synthetase (EC 6.3.4.4)	0	27	27	1173	1	E	27	27	0	0	0	0	0	ES
BOV_1628		Acetyltransferase GNAT family	9	12	2	192	0	NE	13	0	0	13	0	0.6923	369	NE
BOV_1629	serA	D-3-phosphoglycerate dehydrogenase (EC 1.1.1.95)	9	25	15	892	1	E	25	0	15	10	0	0.36	111.67	GD
BOV_1630		hypothetical protein	1	1	0	0	-1	S	1	0	1	0	0	1	6	GD
BOV_1631		Phosphoserine aminotransferase (EC 2.6.1.52)	2	18	12	618	1	E	18	0	18	0	0	0.1111	6	GD
BOV_1632		Uncharacterized sodium-dependent transporter YocS	11	13	1	2	0	NE	14	0	0	14	0	0.7857	458.64	NE
BOV_1633		Outer surface protein	28	34	1	2	0	NE	35	0	0	35	0	0.8	308	NE
BOV_1634	glmM	Phosphoglucosamine mutase (EC 5.4.2.10)	1	30	25	1159	1	E	30	30	0	0	0	0	0	ES
BOV_1635	ftsH	Cell division-associated ATP-dependent zinc metalloprotease FtsH	3	30	27	1766	1	E	31	28	0	3	0	0.0968	177	ES
BOV_1636	tilS	tRNA(Ile)-lysidine synthetase (EC 6.3.4.19)	4	24	15	754	1	E	25	24	0	1	0	0.16	3.25	ES
BOV_1637		Cell division coordinator CpoB	15	21	1	2	0	NE	21	0	0	21	0	0.7143	90.67	NE
BOV_1638		Tol-Pal system peptidoglycan-associated lipoprotein PAL	0	10	10	410	1	E	11	11	0	0	0	0	0	ES
BOV_1639	tolB	Tol-Pal system beta propeller repeat protein TolB	1	25	16	749	1	E	26	26	0	0	0	0	0	ES
BOV_1640	tolA	TolA protein	0	9	9	900	0.9999	E	9	9	0	0	0	0	0	ES
BOV_1641	tolR	Tol biopolymer transport system TolR protein	0	11	11	323	1	E	11	11	0	0	0	0	0	ES
BOV_1642	tolQ	Tol-Pal system protein TolQ	0	12	12	653	1	E	13	12	0	1	0	0.0769	22	ES
BOV_1644		Tol-Pal system-associated acyl-CoA thioesterase	12	14	1	2	0	NE	14	0	0	14	0	0.7143	126.5	NE
BOV_1645	ruvB	Holliday junction ATP-dependent DNA helicase RuvB (EC 3.6.4.12)	14	21	2	59	0	NE	21	0	0	21	0	0.6667	82.79	NE
BOV_1646	ruvA	Holliday junction ATP-dependent DNA helicase RuvA (EC 3.6.4.12)	4	9	4	214	0.001	NE	9	0	0	9	0	0.4444	39	NE
BOV_1647	ruvC	Crossover junction endodeoxyribonuclease RuvC (EC 3.1.22.4)	7	8	1	2	0	NE	9	0	0	9	0	0.7778	82.43	NE
BOV_1648		FIG00480696: hypothetical protein	7	8	1	2	0	NE	9	0	0	9	0	0.8889	451.12	NE
BOV_1649		OpgC protein	27	28	1	2	0	NE	28	0	0	28	0	0.9643	370.22	NE
BOV_1650		thiamine-phosphate pyrophosphorylase putative	2	4	2	137	0.0001	NE	4	0	0	4	0	0.5	40	NE
BOV_1651		FOG: TPR repeat SEL1 subfamily	2	21	19	892	1	E	21	19	0	2	0	0.0952	48	ES
BOV_1652	efp	Translation elongation factor P	5	13	4	136	0.0001	NE	13	0	0	13	0	0.3846	17.4	NE
BOV_1653		Inositol-1-monophosphatase (EC 3.1.3.25)	1	15	14	669	1	E	15	14	0	1	0	0.0667	6	ES
BOV_1654		hypothetical protein	2	3	1	2	-1	S	4	0	0	4	0	0.5	166	NE
BOV_1656		MotB-like protein Atu3746	9	12	2	138	0	NE	13	0	0	13	0	0.7692	89.8	NE
BOV_1657		Homodimeric efflux ABC transporter ATP-binding/permease protein	31	39	2	29	0	NE	39	0	0	39	0	0.7436	245.17	NE
BOV_1659	rpmE	LSU ribosomal protein L31p @ LSU ribosomal protein L31p zinc-independent	4	5	1	2	-1	S	5	0	0	5	0	0.8	33.75	NE
BOV_1660		Probable transcriptional regulatory protein YebC	0	13	13	680	1	E	13	13	0	0	0	0	0	ES
BOV_1661		predicted biotin regulatory protein BioR (GntR family)	2	4	2	357	0.4134	U	5	0	0	5	0	0.4	305.5	NE
BOV_1662		Substrate-specific component BioY of biotin ECF transporter	7	7	0	0	0	NE	7	0	0	7	0	0.8571	324.83	NE
BOV_1663		2Fe-2S ferredoxins iron-sulfur binding protein	9	11	2	235	0.0008	NE	11	0	0	11	0	0.7273	233	NE
BOV_1664		Membrane protein TerC possibly involved in tellurium resistance	14	16	1	2	0	NE	16	0	0	16	0	0.875	431.21	NE
BOV_1665		2'3'-cyclic-nucleotide 2'-phosphodiesterase Bsub YmdB	10	15	1	2	0	NE	16	0	0	16	0	0.625	155.6	NE
BOV_1666		5-formyltetrahydrofolate cyclo-ligase (EC 6.3.3.2)	6	6	0	0	0	NE	6	0	0	6	0	1	202.5	NE
BOV_1667		Z-ring-associated protein ZapA	4	7	2	40	0	NE	7	0	0	7	0	0.5714	11	NE
BOV_1668		FIG035060: hypothetical protein	1	3	1	2	-1	S	4	0	0	4	0	0.25	6	NE
BOV_1669	tkt	Transketolase (EC 2.2.1.1)	2	29	15	1331	0.9985	E	29	29	0	0	0	0.0345	2	ES
BOV_1670	gap	NADP-dependent glyceraldehyde-3-phosphate dehydrogenase (EC 1.2.1.13) @ NAD-dependent glyceraldehyde-3-phosphate dehydrogenase (EC 1.2.1.12)	12	17	2	70	0	NE	17	0	0	17	0	0.7059	76.33	NE
BOV_1671	pgk	Phosphoglycerate kinase (EC 2.7.2.3)	8	9	1	2	0	NE	9	0	0	9	0	0.7778	138.14	NE
BOV_1672		FIG01306807: hypothetical protein	1	1	0	0	-1	S	1	0	0	1	0	1	274	NE
BOV_1673	prpE	Acetyl-CoA synthetase (EC 6.2.1.1)	40	46	1	2	0	NE	46	0	0	46	0	0.8261	363.08	NE
BOV_1674		hypothetical protein	3	4	1	2	-1	S	4	0	0	4	0	0.75	186.67	NE
BOV_1675		FIG00450051: hypothetical protein	5	6	1	2	-1	S	7	0	0	7	0	0.8571	144.83	NE
BOV_1676		Transcriptional regulator YafY family	8	11	2	37	0	NE	12	0	0	12	0	0.75	162.56	NE
BOV_1677		hypothetical protein	3	5	2	45	0	NE	6	0	0	6	0	0.6667	608.75	NE
BOV_1678		FIG00481961: hypothetical protein	2	8	4	170	0	NE	9	0	0	9	0	0.3333	29	NE
BOV_1679		Quinone oxidoreductase (EC 1.6.5.5)	13	19	2	47	0	NE	20	0	0	20	0	0.7	283.43	NE
BOV_1680		Uncharacterized DUF1192 protein RL4015	1	1	0	0	-1	S	2	0	0	2	0	0.5	23	NE
BOV_1681		Uncharacterized MFS-type transporter	23	24	1	2	0	NE	25	0	0	25	0	0.92	412.83	NE
BOV_1682		Uncharacterized protein SMc03999	5	5	0	0	0	NE	6	0	0	6	0	0.8333	166.6	NE
BOV_1683		Uncharacterized protein SMc04000	2	2	0	0	-1	S	2	0	0	2	0	1	324	NE
BOV_1684	purE	N5-carboxyaminoimidazole ribonucleotide mutase (EC 5.4.99.18)	5	6	1	2	0	NE	6	0	0	6	0	0.8333	603.6	NE
BOV_1685	purK	N5-carboxyaminoimidazole ribonucleotide synthase (EC 6.3.4.18)	15	17	1	2	0	NE	18	0	0	18	0	0.8333	214.87	NE
BOV_1686		LSU ribosomal protein L36p @ LSU ribosomal protein L36p zinc-independent	0	2	2	13	-1	S	3	0	0	3	0	0.3333	377	NE
BOV_1687		TPR domain protein	12	15	1	2	0	NE	16	0	0	16	0	0.8125	193	NE
BOV_1688	pyk	Pyruvate kinase (EC 2.7.1.40)	12	23	4	261	0.0052	NE	24	0	18	6	0	0.5	33.58	GD
BOV_1689		Predicted integral membrane protein	6	15	3	67	0	NE	15	0	15	0	0	0.2667	3.75	GD
BOV_1690		Predicted N-formylglutamate amidohydrolase	12	15	2	108	0	NE	15	0	0	15	0	0.8	158.5	NE
BOV_1691		FIG00451076: hypothetical protein	6	6	0	0	0	NE	6	0	0	6	0	1	224.5	NE
BOV_1692		Bis-ABC ATPase Uup	19	27	2	15	0	NE	28	0	0	28	0	0.6429	42.17	NE
BOV_1693		Lipoprotein VirB7-like	7	8	1	2	0	NE	9	0	0	9	0	0.8889	202.25	NE
BOV_1694		Thiamin pyrophosphokinase (EC 2.7.6.2)	2	18	16	527	1	E	19	16	0	3	0	0.1053	67	ES
BOV_1695	tbpA	Thiamin ABC transporter substrate-binding component	20	23	2	15	0	NE	23	0	0	23	0	0.8261	299.63	NE
BOV_1697		hypothetical protein	3	3	0	0	-1	S	9	0	0	9	0	0.7778	287.43	NE
BOV_1698	thiQ	Thiamin ABC transporter ATPase component	7	8	1	2	0	NE	4	0	0	4	0	1	180.5	NE
BOV_1699		Putative Zn-dependent protease	22	27	1	2	0	NE	28	0	0	28	0	0.8214	431.65	NE
BOV_1700		hypothetical protein	12	15	2	104	0	NE	15	0	0	15	0	0.7333	276.64	NE
BOV_1701	rpoH2	RNA polymerase sigma factor RpoH-related protein	17	20	1	2	0	NE	20	0	0	20	0	0.85	493.35	NE
BOV_1702		CarD-like transcriptional regulator	1	14	9	353	0.9999	E	15	0	15	0	0	0.0667	19	GD
BOV_1703	fdxA	4Fe-4S dicluster fused with DUF3470	0	9	9	302	1	E	9	9	0	0	0	0	0	ES
BOV_1704		Ribosome-associated heat shock protein implicated in the recycling of the 50S subunit (S4 paralog)	7	8	1	2	0	NE	8	0	0	8	0	0.875	262.43	NE
BOV_1705		ATP-dependent DNA helicase	37	46	2	40	0	NE	47	0	0	47	0	0.8085	309.13	NE
BOV_1706		hypothetical protein	6	12	3	95	0	NE	12	0	0	12	0	0.5	71.83	NE
BOV_1707	phbA-1	Acetyl-CoA acetyltransferase (EC 2.3.1.9)	8	11	2	49	0	NE	11	0	0	11	0	0.6364	18.14	NE
BOV_1708		hypothetical protein	2	2	0	0	-1	S	3	0	0	3	0	0.6667	43	NE
BOV_1709		GLCG PROTEIN	2	6	3	129	0	NE	6	0	0	6	0	0.3333	11.5	NE
BOV_1710	rpmF	LSU ribosomal protein L32p @ LSU ribosomal protein L32p zinc-independent	0	4	4	68	-1	EB	5	4	0	1	0	0.2	286	ES
BOV_1711	mtgA	Monofunctional biosynthetic peptidoglycan transglycosylase	14	17	2	11	0	NE	18	1	0	17	0	0.7778	363.79	NE
BOV_1712	ispA	(2E6E)-farnesyl diphosphate synthase (EC 2.5.1.10)	1	11	6	231	0.0639	U	12	0	0	12	0	0.1667	329	NE
BOV_1713	ispG	(E)-4-hydroxy-3-methylbut-2-enyl-diphosphate synthase (flavodoxin) (EC 1.17.7.3)	1	19	18	1201	1	E	19	18	0	1	0	0.0526	67	ES
BOV_1715		Uncharacterized MFS-type transporter	13	18	1	2	0	NE	19	0	0	19	0	0.7368	494	NE
BOV_1716	pyc	Pyruvate carboxylase (EC 6.4.1.1)	66	77	2	74	0	NE	78	0	0	78	0	0.7821	301.85	NE
BOV_1718		Mobile element protein	13	13	0	0	0	NE	14	0	0	14	0	0.9286	227.38	NE
BOV_1720		gamma-aminobutyric acid ABC transporter substrate-binding protein	26	32	1	2	0	NE	33	0	0	33	0	0.7576	195.44	NE
BOV_1721		FIG00792156: hypothetical protein	13	14	1	2	0	NE	15	0	0	15	0	0.7333	308.91	NE
BOV_1722		gamma-aminobutyric acid ABC transporter ATP-binding protein 2	12	14	1	2	0	NE	15	0	0	15	0	0.8	466	NE
BOV_1723		gamma-aminobutyric acid ABC transporter ATP-binding protein 1	17	20	2	59	0	NE	20	0	0	20	0	0.85	362.94	NE
BOV_1724		gamma-aminobutyric acid ABC transporter permease protein 2	19	23	1	2	0	NE	23	0	0	23	0	0.8261	364.58	NE
BOV_1725		gamma-aminobutyric acid ABC transporter permease protein 1	19	22	1	2	0	NE	23	0	0	23	0	0.8696	308.8	NE
BOV_1726		4-hydroxyproline epimerase (EC 5.1.1.8)	22	24	1	2	0	NE	25	0	0	25	0	0.88	293.95	NE
BOV_1727		D-amino acid dehydrogenase (EC 1.4.99.6)	16	24	2	15	0	NE	24	0	0	24	0	0.6667	174.38	NE
BOV_1728		Transcriptional regulator GntR family	8	10	1	2	0	NE	11	0	0	11	0	0.7273	108.38	NE
BOV_1729		Transcriptional regulator MarR family	4	4	0	0	-1	S	4	0	0	4	0	1	19	NE
BOV_1730		hypothetical protein	1	3	1	2	-1	S	3	0	0	3	0	0.3333	247	NE
BOV_1731	atpC	ATP synthase epsilon chain (EC 3.6.3.14)	2	8	6	185	0.1189	U	8	7	0	1	0	0.125	45	ES
BOV_1732	atpD	ATP synthase beta chain (EC 3.6.3.14)	1	20	16	1005	1	E	20	20	0	0	0	0.05	2	ES
BOV_1733	atpG	ATP synthase gamma chain (EC 3.6.3.14)	1	16	12	675	1	E	17	12	5	0	0	0.0588	13	ES
BOV_1734	atpA	ATP synthase alpha chain (EC 3.6.3.14)	0	22	22	1439	0.9999	E	22	22	0	0	0	0	0	ES
BOV_1735	atpH	ATP synthase delta chain (EC 3.6.3.14)	0	4	4	493	0.9516	EB	4	4	0	0	0	0	0	ES
BOV_1736		FIG00363499: hypothetical protein	7	7	0	0	0	NE	7	0	0	7	0	1	212.57	NE
BOV_1737	priA	Helicase PriA essential for oriC/DnaA-independent DNA replication	1	34	28	1856	1	E	34	34	0	0	0	0.0294	4	ES
BOV_1738		Transaldolase (EC 2.2.1.2)	8	9	1	2	0	NE	9	0	0	9	0	0.8889	188.62	NE
BOV_1739		Uncharacterized protein CC_3750	0	13	13	504	1	E	13	13	0	0	0	0	0	ES
BOV_1740	leuS	Leucyl-tRNA synthetase (EC 6.1.1.4)	0	46	46	2509	0.9999	E	46	46	0	0	0	0	0	ES
BOV_1741		Pyridoxal phosphate-containing protein YggS	6	9	1	2	0	NE	9	0	0	9	0	0.6667	289.5	NE
BOV_1742		Predicted membrane protein	6	8	2	36	0	NE	8	0	0	8	0	0.75	201.83	NE
BOV_1743		Usg protein	5	5	0	0	0	NE	5	0	0	5	0	1	339.4	NE
BOV_1744	acsA	Acetyl-CoA synthetase (EC 6.2.1.1)	46	50	1	2	0	NE	50	0	0	50	0	0.9	352.4	NE
BOV_1745		Uncharacterized protein RSP_1104	4	4	0	0	0	NE	5	0	0	5	0	0.8	205.5	NE
BOV_1746	htpX	Protease HtpX homolog	13	19	2	50	0	NE	20	0	0	20	0	0.6	315.25	NE
BOV_1747	sun	16S rRNA (cytosine(967)-C(5))-methyltransferase (EC 2.1.1.176)	11	13	1	2	0	NE	14	0	0	14	0	0.7857	291.73	NE
BOV_1748		Heparinase II/III-like	20	24	1	2	0	NE	25	0	0	25	0	0.8	159.45	NE
BOV_1749	purH	IMP cyclohydrolase (EC 3.5.4.10) / Phosphoribosylaminoimidazolecarboxamide formyltransferase (EC 2.1.2.3)	18	19	1	2	0	NE	19	0	0	19	0	0.9474	211	NE
BOV_1751		NAD-specific glutamate dehydrogenase (EC 1.4.1.2) large form	52	98	4	77	0	NE	99	0	85	14	0	0.5051	19.2	GD
BOV_1752		FIG004694: Hypothetical protein	10	10	0	0	0	NE	10	0	0	10	0	1	268.1	NE
BOV_1753		Beta-propeller domains of methanol dehydrogenase type	11	15	1	2	0	NE	16	0	0	16	0	0.6875	270.45	NE
BOV_1754		LemA family protein	12	14	1	2	0	NE	14	0	0	14	0	0.8571	385.58	NE
BOV_1755		hypothetical protein	2	3	1	2	-1	S	3	0	0	3	0	0.6667	48	NE
BOV_1756	rpsP	SSU ribosomal protein S16p	0	4	4	92	-1	EB	5	5	0	0	0	0	0	ES
BOV_1757		Chorismate mutase I (EC 5.4.99.5)	0	6	6	264	0.9996	E	7	7	0	0	0	0	0	ES
BOV_1758	ffh	Signal recognition particle protein Ffh	0	20	20	1441	0.9999	E	20	20	0	0	0	0	0	ES
BOV_1759		Membrane-bound lytic murein transglycosylase B	17	20	2	33	0	NE	21	0	0	21	0	0.8095	364.88	NE
BOV_1761		Pyridoxal kinase (EC 2.7.1.35)	8	11	1	2	0	NE	11	0	0	11	0	0.7273	185.38	NE
BOV_1762		FIG00450290: hypothetical protein	5	6	1	2	0	NE	7	0	0	7	0	0.7143	164.4	NE
BOV_1764		Mobile element protein	8	8	0	0	0	NE	8	0	0	8	0	1	258.62	NE
BOV_1765	mmsA	Methylmalonate-semialdehyde dehydrogenase (EC 1.2.1.27)	21	29	3	61	0	NE	30	0	0	30	0	0.7	361.9	NE
BOV_1766		Transcriptional regulator LysR family	13	15	2	21	0	NE	16	0	0	16	0	0.875	293.07	NE
BOV_1767		putative membrane protein	8	9	1	2	0	NE	9	0	0	9	0	0.8889	412	NE
BOV_1768		Transglycosylase associated gene	6	7	1	2	0	NE	7	0	0	7	0	0.7143	190.6	NE
BOV_1769		Adenosine (5')-pentaphospho-(5'')-adenosine pyrophosphohydrolase	6	8	2	32	0	NE	8	0	0	8	0	0.625	182.8	NE
BOV_1770		Carboxyl-terminal protease (EC 3.4.21.102)	3	22	16	1046	1	E	22	22	0	0	0	0.1364	1	ES
BOV_1771		Murein hydrolase activator EnvC	17	19	1	2	0	NE	20	2	0	18	0	0.75	122.13	NE
BOV_1772		hypothetical protein	17	18	1	2	0	NE	18	0	0	18	0	0.8889	160.19	NE
BOV_1773		23S rRNA (pseudouridine(1915)-N(3))-methyltransferase (EC 2.1.1.177)	7	7	0	0	0	NE	7	0	0	7	0	1	113.71	NE
BOV_1774		Ribosomal silencing factor RsfA	5	6	1	2	0	NE	6	0	0	6	0	0.8333	666.4	NE
BOV_1775	nadD	Nicotinate-nucleotide adenylyltransferase (EC 2.7.7.18)	0	14	14	515	1	E	14	14	0	0	0	0	0	ES
BOV_1776	proA	Gamma-glutamyl phosphate reductase (EC 1.2.1.41)	13	16	1	2	0	NE	17	1	0	16	0	0.7059	157	NE
BOV_1777	proB	Glutamate 5-kinase (EC 2.7.2.11) / RNA-binding C-terminal domain PUA	12	15	2	27	0	NE	16	0	0	16	0	0.8125	286.62	NE
BOV_1778	obgE	GTP-binding protein Obg	1	17	16	925	1	E	18	16	0	2	0	0.1111	362	ES
BOV_1779		Acetyltransferase GNAT family	14	18	2	12	0	NE	18	0	0	18	0	0.7778	353.71	NE
BOV_1780		50S ribosomal protein acetyltransferase	14	15	1	2	0	NE	16	0	0	16	0	0.8125	337.62	NE
BOV_1781	rpmA	LSU ribosomal protein L27p	1	6	4	179	0.9099	U	7	0	6	1	0	0.2857	325.5	GD
BOV_1782	rplU	LSU ribosomal protein L21p	0	3	3	247	0.9832	U	4	0	4	0	0	0.25	8	GD
BOV_1784		Mobile element protein	3	4	1	2	-1	S	4	0	0	4	0	0.75	268.67	NE
BOV_1785		Mobile element protein	3	5	1	2	-1	S	6	0	0	6	0	0.6667	436.5	NE
BOV_1786		hypothetical protein	37	45	2	50	0	NE	45	0	0	45	0	0.7333	184.85	NE
BOV_1787		hypothetical protein	22	26	3	22	0	NE	26	0	0	26	0	0.7308	102.79	NE
BOV_1795		Peptidase M23/M37 family	32	43	3	89	0	NE	43	0	0	43	0	0.6744	52.45	NE
BOV_1796		LD-transpeptidase	36	43	3	46	0	NE	44	0	0	44	0	0.75	236.36	NE
BOV_1797	clpB	Chaperone protein ClpB (ATP-dependent unfoldase)	33	37	2	12	0	NE	37	0	0	37	0	0.8649	161.69	NE
BOV_1798		hypothetical protein	7	18	9	189	0.0605	U	19	9	0	10	0	0.4211	279	NE
BOV_1799	hemK	Peptide chain release factor N(5)-glutamine methyltransferase (EC 2.1.1.297)	13	19	3	8	0	NE	19	0	16	3	0	0.6842	114.92	GD
BOV_1800	prfA	Peptide chain release factor 1	2	20	11	575	0.9999	E	20	0	19	1	0	0.1	15	GD
BOV_1801	ptsP	Phosphocarrier protein kinase/phosphorylase nitrogen regulation associated	25	32	2	40	0	NE	33	0	0	33	0	0.7879	310.77	NE
BOV_1802		Aspartokinase (EC 2.7.2.4)	1	19	15	774	1	E	20	19	0	1	0	0.1	288	ES
BOV_1803	ubiG	3-demethylubiquinol 3-O-methyltransferase (EC 2.1.1.64) @ 2-polyprenyl-6-hydroxyphenyl methylase (EC 2.1.1.222)	0	15	15	633	1	E	15	15	0	0	0	0	0	ES
BOV_1804		Permease of the drug/metabolite transporter (DMT) superfamily	10	17	3	74	0	NE	18	4	0	14	0	0.5556	111.4	NE
BOV_1805		FIG004851: hypothetical protein	2	2	0	0	-1	S	2	0	0	2	0	1	260	NE
BOV_1806		FIG147869: Carbon-nitrogen hydrolase / Aliphatic amidase AmiE (EC 3.5.1.4)	7	11	2	125	0	NE	12	0	0	12	0	0.6667	336	NE
BOV_1807	grxC	Glutaredoxin 3 (Grx2)	5	8	1	2	0	NE	9	0	0	9	0	0.5556	162.6	NE
BOV_1808		Competence protein F homolog phosphoribosyltransferase domain%3B protein YhgH required for utilization of DNA as sole source of carbon and energy	9	12	1	2	0	NE	12	0	0	12	0	0.6667	509.62	NE
BOV_1809		SAM-dependent methyltransferase BioC-like	0	6	6	549	0.9959	E	7	0	0	7	0	0.1429	98	NE
BOV_1810		Enterobactin exporter EntS	21	24	1	2	0	NE	24	0	0	24	0	0.875	324.43	NE
BOV_1811		FIG00450953: hypothetical protein	5	6	1	2	0	NE	6	0	0	6	0	0.8333	380.6	NE
BOV_1812		Uncharacterized protein EC-HemY in Proteobacteria (unrelated to HemY-type PPO in GramPositives)	20	25	1	2	0	NE	26	0	0	26	0	0.7692	264.2	NE
BOV_1813		FIG006581: hypothetical protein	13	17	3	119	0	NE	18	0	0	18	0	0.7222	383.62	NE
BOV_1814	hemD	Uroporphyrinogen-III synthase (EC 4.2.1.75)	0	14	14	683	1	E	14	14	0	0	0	0	0	ES
BOV_1815	hemC	Porphobilinogen deaminase (EC 2.5.1.61)	0	9	9	551	1	E	10	9	0	0	1	0.1	355	ES
BOV_1816	gcp	N(6)-L-threonylcarbamoyladenine synthase (EC 2.3.1.234)	0	16	16	903	1	E	16	16	0	0	0	0	0	ES
BOV_1817	gpsA	Glycerol-3-phosphate dehydrogenase [NAD(P)+] (EC 1.1.1.94)	10	10	0	0	0	NE	11	1	0	10	0	0.9091	232.7	NE
BOV_1818		YciL protein	3	3	0	0	0	NE	3	0	0	3	0	1	296.67	NE
BOV_1819		FIG006231: RNA-binding protein	5	5	0	0	0	NE	5	0	0	5	0	0.8	329	NE
BOV_1820		SAM-dependent methyltransferase	16	19	1	2	0	NE	20	0	0	20	0	0.85	210.94	NE
BOV_1822		DNA-binding transcriptional regulator MocR family / aminotransferase domain	23	27	1	2	0	NE	27	0	0	27	0	0.8148	276.91	NE
BOV_1823		DNA translocase FtsK	10	41	20	1276	1	E	42	20	9	13	0	0.2381	160.3	ES
BOV_1824		Ammonium transporter	16	18	1	2	0	NE	18	0	0	18	0	0.8333	475.87	NE
BOV_1825	tesB	Acyl-CoA thioesterase II (EC 3.1.2.-)	11	14	1	2	0	NE	14	0	0	14	0	0.7857	394.09	NE
BOV_1826		hypothetical protein	2	2	0	0	-1	S	2	0	0	2	0	1	111.5	NE
BOV_1827		2-polyprenyl-3-methyl-6-methoxy-14-benzoquinol hydroxylase	1	15	14	1196	0.9999	E	15	14	0	1	0	0.0667	87	ES
BOV_1828		PROBABLE LACTOYLGLUTATHIONE LYASE (EC 4.4.1.5)	10	13	2	39	0	NE	14	0	0	14	0	0.7857	162.91	NE
BOV_1829	sdhB	Succinate dehydrogenase iron-sulfur protein (EC 1.3.5.1)	0	21	21	653	0.9995	E	22	21	0	1	0	0.0455	311	ES
BOV_1830	sdhA	Succinate dehydrogenase flavoprotein subunit (EC 1.3.5.1)	0	33	33	1833	1	E	33	33	0	0	0	0	0	ES
BOV_1831	sdhD	Succinate dehydrogenase hydrophobic membrane anchor protein	1	11	9	311	0.9999	E	11	11	0	0	0	0	0	ES
BOV_1832		Succinate dehydrogenase cytochrome b-556 subunit	0	7	7	370	0.9995	E	8	8	0	0	0	0	0	ES
BOV_1833		Acetyltransferase GNAT family	11	11	0	0	0	NE	12	0	0	12	0	0.9167	506.91	NE
BOV_1834	leuC	3-isopropylmalate dehydratase large subunit (EC 4.2.1.33)	21	25	1	2	0	NE	25	0	0	25	0	0.84	397.38	NE
BOV_1835	rplS	LSU ribosomal protein L19p	2	12	9	300	1	E	13	9	0	4	0	0.2308	154.67	ES
BOV_1836		Cytosine/purine/uracil/thiamine/allantoin permease family protein	28	32	1	2	0	NE	32	0	0	32	0	0.8125	265.27	NE
BOV_1837		putative membrane protein	4	4	0	0	0	NE	4	0	0	4	0	1	217.25	NE
BOV_1838		hypothetical protein	4	6	1	2	0	NE	6	0	0	6	0	0.5	192.67	NE
BOV_1839		Antibiotic biosynthesis monooxygenase	5	6	1	2	0	NE	6	0	0	6	0	0.8333	233.2	NE
BOV_1840		(AF179595) Vco33	12	14	1	2	0	NE	14	0	0	14	0	0.8571	289.08	NE
BOV_1841		Transcriptional regulator ArsR family	10	15	2	10	0	NE	16	0	0	16	0	0.625	290.4	NE
BOV_1842	trmD	tRNA (guanine(37)-N(1))-methyltransferase (EC 2.1.1.228)	11	11	0	0	0	NE	12	0	0	12	0	1	123.58	NE
BOV_1843	rimM	16S rRNA processing protein RimM	1	9	8	315	0.9995	E	9	0	0	9	0	0.1111	8	NE
BOV_1844	xerC	Site-specific tyrosine recombinase XerC	11	18	3	135	0	NE	18	0	0	18	0	0.5	96.33	NE
BOV_1846		FIG00450913: hypothetical protein	9	13	1	2	0	NE	13	0	0	13	0	0.6923	202.11	NE
BOV_1847	lpdA-3	Dihydrolipoamide dehydrogenase of 2-oxoglutarate dehydrogenase (EC 1.8.1.4)	2	24	22	1234	1	E	24	22	0	2	0	0.0833	15.5	ES
BOV_1848		FIG00450068: hypothetical protein	16	16	0	0	0	NE	16	0	0	16	0	1	124.69	NE
BOV_1849		Transporter LysE family	14	16	1	2	0	NE	17	0	0	17	0	0.8824	402.4	NE
BOV_1851	sucB	Dihydrolipoamide succinyltransferase component (E2) of 2-oxoglutarate dehydrogenase complex (EC 2.3.1.61)	0	13	13	1125	0.9999	E	14	13	0	1	0	0.0714	115	ES
BOV_1852	sucA	2-oxoglutarate dehydrogenase E1 component (EC 1.2.4.2)	1	52	34	2097	1	E	52	52	0	0	0	0.0192	2	ES
BOV_1853	sucD	Succinyl-CoA ligase [ADP-forming] alpha chain (EC 6.2.1.5)	2	11	4	143	0	NE	11	0	11	0	0	0.1818	2.5	GD
BOV_1855	sucC	Succinyl-CoA ligase [ADP-forming] beta chain (EC 6.2.1.5)	2	15	10	422	1	E	16	0	16	0	0	0.125	42	GD
BOV_1856	mdh	Malate dehydrogenase (EC 1.1.1.37)	1	11	10	762	1	E	12	10	0	2	0	0.1667	183.5	ES
BOV_1857		ATPase	23	27	1	2	0	NE	27	0	0	27	0	0.8519	127.43	NE
BOV_1858	omp19	Protease inhibitor Inh	7	9	1	2	0	NE	9	0	0	9	0	0.7778	30.86	NE
BOV_1859	dapF	Diaminopimelate epimerase (EC 5.1.1.7)	0	15	15	565	1	E	15	15	0	0	0	0	0	ES
BOV_1860		tRNA t(6)A37-methylthiotransferase (EC 2.8.4.5)	7	19	5	217	0.0007	NE	20	3	0	17	0	0.4	70.62	NE
BOV_1861		Signal recognition particle receptor FtsY	0	12	12	1225	0.9981	E	12	12	0	0	0	0	0	ES
BOV_1862	ispZ	Intracellular septation protein IspA	4	6	1	2	0	NE	7	0	0	7	0	0.7143	168.2	NE
BOV_1863	gloB	Hydroxyacylglutathione hydrolase (EC 3.1.2.6)	12	13	1	2	0	NE	13	0	0	13	0	0.9231	155.5	NE
BOV_1864		FIG00450023: hypothetical protein	9	9	0	0	0	NE	10	0	0	10	0	0.8	76.88	NE
BOV_1865		FIG00450695: hypothetical protein	8	8	0	0	0	NE	8	0	0	8	0	0.875	324.86	NE
BOV_1866		5-methyl-dCTP pyrophosphohydrolase (EC 3.6.1.-)	3	4	1	2	-1	S	4	0	0	4	0	0.75	603	NE
BOV_1867		Acetyltransferase GNAT family	14	16	1	2	0	NE	16	0	0	16	0	0.875	291.71	NE
BOV_1868	argJ	Glutamate N-acetyltransferase (EC 2.3.1.35) @ N-acetylglutamate synthase (EC 2.3.1.1)	1	24	22	1134	1	E	25	24	0	1	0	0.08	116.5	ES
BOV_1870		Foldase protein PrsA precursor (EC 5.2.1.8)	11	13	2	32	0	NE	14	0	0	14	0	0.7857	197.36	NE
BOV_1871	secA	Protein translocase subunit SecA	6	54	36	1585	0.9995	E	55	49	0	6	0	0.1091	30	ES
BOV_1873		Protein involved in cellulose biosynthesis (CelD)	15	17	1	2	0	NE	18	0	0	18	0	0.8889	293.56	NE
BOV_1874		Lipid A phosphoethanolamine transferase putative	35	43	2	79	0	NE	44	0	0	44	0	0.7955	176.97	NE
BOV_1875		hypothetical protein	5	6	1	2	-1	S	6	0	0	6	0	0.6667	77.25	NE
BOV_1879		ABC transporter substrate-binding protein (cluster 3 basic aa/glutamine/opines)	13	13	0	0	0	NE	14	0	0	14	0	0.7857	415.82	NE
BOV_1880		ABC transporter permease protein (cluster 3 basic aa/glutamine/opines)	11	15	2	37	0	NE	16	0	0	16	0	0.75	325.67	NE
BOV_1881		ABC transporter permease protein (cluster 3 basic aa/glutamine/opines)	14	14	0	0	0	NE	14	0	0	14	0	1	386.29	NE
BOV_1882		ABC-type polar amino acid transport system protein ATP-binding protein	7	7	0	0	0	NE	8	0	0	8	0	0.875	342	NE
BOV_1883		Arginase/agmatinase/formimionoglutamate hydrolase arginase family	22	23	1	2	0	NE	23	0	0	23	0	0.9565	353.77	NE
BOV_1884	aspA	Aspartate ammonia-lyase (EC 4.3.1.1)	19	27	4	119	0	NE	28	0	0	28	0	0.7143	237.45	NE
BOV_1885		ABC transporter ATP-binding protein (cluster 3 basic aa/glutamine/opines)	8	10	1	2	0	NE	11	0	0	11	0	0.7273	255	NE
BOV_1886		L-asparaginase (EC 3.5.1.1)	9	12	2	140	0	NE	13	0	0	13	0	0.7692	239.8	NE
BOV_1887		Transcriptional regulator GntR family	20	21	1	2	0	NE	21	0	0	21	0	0.9524	222.85	NE
BOV_1888		L-asparaginase (EC 3.5.1.1)	26	32	1	2	0	NE	33	0	0	33	0	0.8182	192.85	NE
BOV_1889		D-galactonate transporter	42	50	1	2	0	NE	50	0	0	50	0	0.72	258.5	NE
BOV_1890		hypothetical protein	2	2	0	0	-1	S	3	0	0	3	0	1	205	NE
BOV_1892		Universal stress protein family	8	8	0	0	0	NE	9	0	0	9	0	0.8889	202.12	NE
BOV_1893	cysK	Cysteine synthase (EC 2.5.1.47)	9	15	3	188	0	NE	16	0	0	16	0	0.625	148.8	NE
BOV_1894	hbd	3-hydroxybutyryl-CoA dehydrogenase (EC 1.1.1.157)	16	21	3	80	0	NE	22	0	0	22	0	0.7727	74.47	NE
BOV_1895	etfA	Electron transfer flavoprotein alpha subunit	1	13	11	753	1	E	13	11	0	2	0	0.0769	11	ES
BOV_1896	etfB	Electron transfer flavoprotein beta subunit	1	8	7	595	0.9982	E	9	7	0	2	0	0.2222	88	ES
BOV_1897		7-cyano-7-deazaguanine synthase (EC 6.3.4.20)	7	10	2	82	0	NE	10	0	0	10	0	0.7	382.57	NE
BOV_1898	queD	6-carboxy-5678-tetrahydropterin synthase (EC 4.1.2.50)	8	8	0	0	0	NE	8	0	0	8	0	1	272.75	NE
BOV_1899	queE	7-carboxy-7-deazaguanine synthase (EC 4.3.99.3)	8	13	2	49	0	NE	14	0	0	14	0	0.5714	238.38	NE
BOV_1900		ATP:Cob(I)alamin adenosyltransferase (EC 2.5.1.17)	11	13	1	2	0	NE	13	0	0	13	0	0.7692	472.8	NE
BOV_1901		Uncharacterized protein RL4316	1	1	0	0	-1	S	2	0	0	2	0	1	237	NE
BOV_1902		Oxidoreductase short-chain dehydrogenase/reductase family	14	17	1	2	0	NE	17	0	0	17	0	0.8235	285.79	NE
BOV_1903	yihY	Inner membrane protein YihY formerly thought to be RNase BN	12	16	1	2	0	NE	17	0	0	17	0	0.7647	354.23	NE
BOV_1904		hypothetical protein	6	7	1	2	0	NE	7	0	0	7	0	0.8571	160.67	NE
BOV_1905		Thiol:disulfide oxidoreductase TlpA	6	9	2	13	0	NE	9	0	0	9	0	0.6667	350.5	NE
BOV_1906	argH	Argininosuccinate lyase (EC 4.3.2.1)	1	13	8	670	0.9993	E	13	0	13	0	0	0.0769	7	GD
BOV_1907		Diaminopimelate decarboxylase and/or diaminopimelate epimerase leader peptide	2	3	1	2	-1	S	4	0	0	0	4	0.75	464.33	GA
BOV_1908	lysA	Diaminopimelate decarboxylase (EC 4.1.1.20)	0	25	25	1208	1	E	26	25	0	1	0	0.0385	48	ES
BOV_1909		hypothetical protein	28	34	2	109	0	NE	34	0	0	34	0	0.7941	208.59	NE
BOV_1910	hpt	Hypoxanthine-guanine phosphoribosyltransferase (EC 2.4.2.8)	7	11	3	71	0	NE	12	0	0	12	0	0.6667	80.12	NE
BOV_1911		SAM-dependent methyltransferase 2 in cluster with Hydroxyacylglutathione hydrolase	9	13	2	96	0	NE	14	0	0	14	0	0.7143	78.7	NE
BOV_1912	hisC	Biosynthetic Aromatic amino acid aminotransferase beta (EC 2.6.1.57) @ Histidinol-phosphate aminotransferase (EC 2.6.1.9)	19	22	2	32	0	NE	23	0	0	23	0	0.8261	189.37	NE
BOV_1913		FIG00983982: hypothetical protein	17	22	2	63	0	NE	14	0	0	14	0	0.2857	31.75	NE
BOV_1914	tyrC	Cyclohexadienyl dehydrogenase (EC 1.3.1.12)(EC 1.3.1.43)	4	13	4	210	0.0006	NE	22	0	0	22	0	0.7727	187.65	NE
BOV_1916		Cation transport protein ChaC	13	16	2	68	0	NE	16	0	0	16	0	0.8125	342.62	NE
BOV_1918		Cell division integral membrane protein YggT and half-length relatives	7	8	1	2	0	NE	9	0	0	9	0	0.8889	200.75	NE
BOV_1919	ppa	Inorganic pyrophosphatase (EC 3.6.1.1)	0	17	17	503	1	E	18	17	0	1	0	0.0556	298	ES
BOV_1920		Acyl-CoA:1-acyl-sn-glycerol-3-phosphate acyltransferase (EC 2.3.1.51)	21	24	2	34	0	NE	24	1	0	23	0	0.875	58.52	NE
BOV_1921		YdcF-like protein	13	17	1	2	0	NE	18	0	0	18	0	0.7222	160.15	NE
BOV_1922		Cell-division-associated ABC-transporter-like signaling protein FtsX	6	10	2	9	0	NE	10	0	0	10	0	0.5	209.2	NE
BOV_1923	ftsE	Cell-division-associated ABC-transporter-like signaling protein FtsE	10	13	1	2	0	NE	13	0	0	13	0	0.7692	169.6	NE
BOV_1924		hypothetical protein	6	6	0	0	0	NE	7	0	0	7	0	0.8571	249.67	NE
BOV_1925	aqpZ	Aquaporin Z	7	15	3	122	0	NE	16	3	0	13	0	0.5	198.12	NE
BOV_1926		Outer membrane lipoprotein carrier protein LolA	0	15	15	571	1	E	16	15	0	1	0	0.0625	65	ES
BOV_1927	xth-2	Exodeoxyribonuclease III (EC 3.1.11.2)	14	16	1	2	0	NE	16	0	0	16	0	0.875	172.29	NE
BOV_1928		cAMP-binding proteins - catabolite gene activator and regulatory subunit of cAMP-dependent protein kinases	4	10	2	12	0	NE	10	0	0	10	0	0.4	24.75	NE
BOV_1929		Two-component transcriptional response regulator LuxR family	14	17	1	2	0	NE	18	0	0	18	0	0.7778	41.79	NE
BOV_1930		FIG00450775: hypothetical protein	11	13	1	2	0	NE	13	0	0	13	0	0.7692	506.3	NE
BOV_1931		hypothetical protein	31	39	4	87	0	NE	40	0	0	40	0	0.775	186.9	NE
BOV_1932		Mobile element protein	8	8	0	0	0	NE	8	0	0	8	0	1	276	NE
BOV_1935		hypothetical protein	48	89	5	28	0	NE	89	0	40	49	0	0.5056	83.78	NE
BOV_1936		hypothetical protein	28	76	21	269	0.5038	U	77	21	39	17	0	0.3247	33.4	GD
BOV_1938		Putative preQ0 transporter YhhQ	12	15	1	2	0	NE	15	0	0	15	0	0.8	122.92	NE
BOV_1939	rpmB	LSU ribosomal protein L28p @ LSU ribosomal protein L28p zinc-independent	0	4	4	184	0.9955	E	5	4	0	1	0	0.2	120	ES
BOV_1940		FIG00450081: hypothetical protein	15	19	1	2	0	NE	20	0	0	20	0	0.7	218.86	NE
BOV_1941		Transcriptional regulator MerR family	4	8	2	49	0	NE	9	0	0	9	0	0.5556	95.4	NE
BOV_1942	cadA-2	Lead cadmium zinc and mercury transporting ATPase (EC 3.6.3.3) (EC 3.6.3.5)%3B Copper-translocating P-type ATPase (EC 3.6.3.4)	24	29	1	2	0	NE	30	0	0	30	0	0.8	215.17	NE
BOV_1943		FIG00481483: hypothetical protein	7	10	2	28	0	NE	11	3	0	8	0	0.6364	49.29	NE
BOV_1944		hypothetical protein	48	92	12	131	0.4772	U	93	4	27	62	0	0.4839	46.56	NE
BOV_1945	cobT-1	Aerobic cobaltochelatase CobT subunit (EC 6.6.1.2)	23	30	2	17	0	NE	31	0	0	31	0	0.7419	162.78	NE
BOV_1946	cobS-1	Aerobic cobaltochelatase CobS subunit (EC 6.6.1.2)	19	27	3	87	0	NE	27	0	0	27	0	0.6296	178.47	NE
BOV_1947		FIG003437: hypothetical with DnaJ-like domain	14	18	2	28	0	NE	19	0	0	19	0	0.7895	196.87	NE
BOV_1948	bolA	Cell division protein BolA	2	3	1	2	-1	S	3	0	0	3	0	0.6667	136	NE
BOV_1949		Co2 transporter containing CBS domains	22	24	1	2	0	NE	25	0	0	25	0	0.88	238.59	NE
BOV_1950	aroB	3-dehydroquinate synthase (EC 4.2.3.4)	2	22	19	1023	1	E	23	21	0	2	0	0.1304	40.33	ES
BOV_1951	aroK	Shikimate kinase I (EC 2.7.1.71)	1	9	6	305	0.9882	U	9	0	0	9	0	0.1111	5	NE
BOV_1952		Uncharacterized protein RL4353.5	3	4	1	2	-1	S	4	0	0	4	0	0.75	179.33	NE
BOV_1953	xerD	Site-specific tyrosine recombinase XerD	10	11	1	2	0	NE	12	0	0	12	0	0.75	252.22	NE
BOV_1954	accA	Acetyl-coenzyme A carboxyl transferase alpha chain (EC 6.4.1.2)	0	19	19	886	1	E	19	19	0	0	0	0	0	ES
BOV_1955		probable exported protein STY0357	22	24	2	103	0	NE	24	0	0	24	0	0.9167	338.95	NE
BOV_1957		Cobalamin synthesis protein/P47K family protein	13	15	1	2	0	NE	16	0	0	16	0	0.8125	334.77	NE
BOV_1958		D-alanyl-D-alanine carboxypeptidase (EC 3.4.16.4)	15	19	1	2	0	NE	19	0	0	19	0	0.7895	207.4	NE
BOV_1959		Amidohydrolase family protein	17	23	1	2	0	NE	23	0	0	23	0	0.6957	326.69	NE
BOV_1961		Oxidoreductase short-chain dehydrogenase/reductase family	13	14	1	2	0	NE	14	0	0	14	0	0.8571	286.25	NE
BOV_1962		Gfa-like protein	4	7	3	108	0.0013	NE	8	1	0	7	0	0.5	126.25	NE
BOV_1963		hypothetical protein	11	12	1	2	0	NE	13	0	0	13	0	0.8462	128.18	NE
BOV_1965		Oxidoreductase short-chain dehydrogenase/reductase family	6	9	1	2	0	NE	10	0	0	10	0	0.6	379.67	NE
BOV_1967		L-sorbosone dehydrogenase NAD(P) dependent	21	25	2	59	0	NE	26	0	0	26	0	0.8462	460.27	NE
BOV_1968		3-hydroxybutyryl-CoA dehydratase (EC 4.2.1.55)	8	12	2	160	0	NE	13	0	0	13	0	0.6923	126.11	NE
BOV_1970		15-anhydro-D-fructose reductase (15-anhydro-D-mannitol-forming) (EC 1.1.1.292)	15	17	1	2	0	NE	18	0	0	18	0	0.8889	316.69	NE
BOV_1971		Transcriptional regulator LacI family	8	12	1	2	0	NE	13	0	0	13	0	0.6923	204.22	NE
BOV_1972		Conserved hypothetical protein potentially related to ribose or hydroxymethylpyrimidine metabolism	22	28	3	50	0	NE	28	0	0	28	0	0.7857	431.41	NE
BOV_1973		Alkanal monooxygenase alpha chain (EC 1.14.14.3)	16	21	2	52	0	NE	21	0	0	21	0	0.7143	376.13	NE
BOV_1974		ABC transporter substrate-binding protein PA3836	15	17	1	2	0	NE	17	0	0	17	0	0.8824	446.2	NE
BOV_1975		ABC transporter permease protein PA3837	15	19	2	72	0	NE	19	0	0	19	0	0.7895	301.07	NE
BOV_1976		ABC transporter ATP-binding protein PA3838	7	11	1	2	0	NE	12	0	0	12	0	0.5	537.33	NE
BOV_1977	holA	DNA polymerase III delta subunit (EC 2.7.7.7)	1	13	12	906	1	E	14	12	0	2	0	0.0714	48	ES
BOV_1978	parB	Chromosome (plasmid) partitioning protein ParB	0	17	17	707	1	E	18	18	0	0	0	0	0	ES
BOV_1979	parA	Chromosome (plasmid) partitioning protein ParA	4	21	9	318	0.999	E	22	0	22	0	0	0.1364	9.33	GD
BOV_1980	gidB	16S rRNA (guanine(527)-N(7))-methyltransferase (EC 2.1.1.170)	8	16	3	113	0	NE	16	0	0	16	0	0.375	235.17	NE
BOV_1981	gidA	tRNA-5-carboxymethylaminomethyl-2-thiouridine(34) synthesis protein MnmG	42	56	2	30	0	NE	56	0	0	56	0	0.75	155.5	NE
BOV_1982	trmE	tRNA-5-carboxymethylaminomethyl-2-thiouridine(34) synthesis protein MnmE	27	39	3	84	0	NE	39	0	0	39	0	0.6667	169.31	NE
BOV_1983		Uncharacterized protein YyaL	34	50	2	51	0	NE	50	0	0	50	0	0.66	381.09	NE
BOV_1984	rho	Transcription termination factor Rho	1	29	28	1086	0.9992	E	30	28	0	2	0	0.0667	221.5	ES
BOV_1985		Protoporphyrinogen IX oxidase novel form HemJ (EC 1.3.-.-)	12	13	1	2	0	NE	13	0	0	13	0	0.9231	81.92	NE
BOV_1986	hemE	Uroporphyrinogen III decarboxylase (EC 4.1.1.37)	2	22	9	362	0.9991	E	22	22	0	0	0	0.0909	2.5	ES
BOV_1987		Phosphoenolpyruvate synthase regulatory protein	18	22	1	2	0	NE	22	0	0	22	0	0.7727	131.76	NE
BOV_1988	maf-1	Maf-like protein	10	13	2	22	0	NE	13	0	0	13	0	0.7692	74.9	NE
BOV_1989	aroE	Shikimate 5-dehydrogenase I alpha (EC 1.1.1.25)	6	13	3	189	0	NE	13	0	13	0	0	0.4615	5.5	GD
BOV_1990	coaE	Dephospho-CoA kinase (EC 2.7.1.24)	0	11	11	390	1	E	12	0	11	1	0	0.0833	46	GD
BOV_1991	dnaQ	DNA polymerase III epsilon subunit (EC 2.7.7.7)	0	12	12	679	1	E	12	12	0	0	0	0	0	ES
BOV_1992	secB	Protein-export protein SecB (maintains pre-export unfolded state)	5	7	1	2	0	NE	7	0	0	7	0	0.5714	182.75	NE
BOV_1993	fxsA	UPF0716 protein FxsA	9	12	2	60	0	NE	12	0	0	12	0	0.75	373.33	NE
BOV_1994		Tim44-like domain protein	12	13	1	2	0	NE	14	0	0	14	0	0.9286	262.77	NE
BOV_1995		Membrane-bound lytic murein transglycosylase A	18	21	2	34	0	NE	21	0	0	21	0	0.8571	227.56	NE
BOV_1996		Smr protein/MutS2	6	8	2	32	0	NE	8	0	0	8	0	0.75	316.17	NE
BOV_1997		Mll5001 protein	25	28	1	2	0	NE	8	0	0	8	0	0.875	187.57	NE
BOV_1998		Transcriptional regulator Xre family	8	8	0	0	0	NE	28	0	0	28	0	0.8929	388.48	NE
BOV_1999	hslU	ATP-dependent hsl protease ATP-binding subunit HslU	9	13	2	283	0.01	NE	14	0	0	14	0	0.6429	363.89	NE
BOV_2000	hslV	ATP-dependent protease subunit HslV (EC 3.4.25.2)	11	11	0	0	0	NE	11	0	0	11	0	0.9091	238.6	NE
BOV_2001	hisB	Imidazoleglycerol-phosphate dehydratase (EC 4.2.1.19)	8	10	2	8	0	NE	11	0	0	11	0	0.8182	286.78	NE
BOV_2002		FIG00792028: hypothetical protein	7	9	1	2	0	NE	9	0	0	9	0	0.7778	236	NE
BOV_2003	hisH	Imidazole glycerol phosphate synthase amidotransferase subunit HisH	13	15	1	2	0	NE	15	0	0	15	0	0.8667	328.54	NE
BOV_2004	hisA	Phosphoribosylformimino-5-aminoimidazole carboxamide ribotide isomerase (EC 5.3.1.16)	7	10	1	2	0	NE	10	0	0	10	0	0.7	106.71	NE
BOV_2005	hisF	Imidazole glycerol phosphate synthase cyclase subunit	8	10	1	2	0	NE	10	0	0	10	0	0.6	361.33	NE
BOV_2006	hisE	Phosphoribosyl-ATP pyrophosphatase (EC 3.6.1.31)	6	7	1	2	0	NE	7	0	0	7	0	0.8571	492.67	NE
BOV_2007	coaA	Pantothenate kinase (EC 2.7.1.33)	2	25	20	685	1	E	25	20	0	5	0	0.08	35.5	ES
BOV_2008		Peptidyl-tRNA hydrolase ArfB (EC 3.1.1.29)	4	5	1	2	0	NE	6	0	0	6	0	0.8333	114.6	NE
BOV_2010		DNA-binding response regulator ChvI	1	12	8	409	0.9993	E	13	12	0	1	0	0.1538	215	ES
BOV_2011		Sensor histidine kinase ChvG (EC 2.7.3.-)	2	43	21	704	0.9988	E	43	43	0	0	0	0.0465	1	ES
BOV_2012		HPr kinase/phosphorylase	0	8	8	367	0.9998	E	8	0	8	0	0	0	0	GD
BOV_2013		PTS system permease (IIAMan) nitrogen regulatory IIA protein	2	12	9	309	1	E	13	12	0	1	0	0.1538	41	ES
BOV_2014	ptsH	Phosphocarrier protein nitrogen regulation associated	5	6	1	2	0	NE	6	0	0	6	0	0.6667	340	NE
BOV_2015	ahcY	Adenosylhomocysteinase (EC 3.3.1.1)	18	22	2	17	0	NE	23	0	0	23	0	0.8261	198.63	NE
BOV_2016		FIG056333: sensor	1	30	25	2032	0.9657	U	31	31	0	0	0	0.0323	1	ES
BOV_2017		tRNA threonylcarbamoyladenosine biosynthesis protein TsaE / Phosphotransferase involved in threonylcarbamoyladenosine t(6)A37 formation in tRNA	14	27	5	321	0.4597	U	27	5	0	22	0	0.4815	87	NE
BOV_2018		Nucleotidyl transferase possibly involved in threonylcarbamoyladenosine formation	9	12	2	47	0	NE	12	0	0	12	0	0.75	60.33	NE
BOV_2019	addB	FIG041266: ATP-dependent nuclease subunit B	18	32	3	93	0	NE	32	0	0	32	0	0.5625	24.83	NE
BOV_2020	addA	FIG061771: ATP-dependent nuclease subunit A	19	50	7	373	0.7917	U	50	0	21	29	0	0.38	40.95	NE
BOV_2021	trx-1	Thioredoxin	3	4	1	2	0	NE	5	0	0	5	0	0.2	9	NE
BOV_2022	folC	Dihydrofolate synthase (EC 6.3.2.12) @ Folylpolyglutamate synthase (EC 6.3.2.17)	1	22	21	1274	1	E	23	21	0	2	0	0.087	43.5	ES
BOV_2023	accD	Acetyl-coenzyme A carboxyl transferase beta chain (EC 6.4.1.2)	1	14	10	571	0.9999	E	14	14	0	0	0	0.0714	2	ES
BOV_2024	trpA	Tryptophan synthase alpha chain (EC 4.2.1.20)	14	16	1	2	0	NE	17	0	0	17	0	0.8235	555	NE
BOV_2025		FIG00450926: hypothetical protein	5	6	1	2	0	NE	6	0	0	6	0	0.8333	209.6	NE
BOV_2026	trpB	Tryptophan synthase beta chain (EC 4.2.1.20)	19	22	2	9	0	NE	22	0	0	22	0	0.8182	269.28	NE
BOV_2027	trpF	Phosphoribosylanthranilate isomerase (EC 5.3.1.24)	14	19	1	2	0	NE	19	0	0	19	0	0.7368	351.14	NE
BOV_2028		Uncharacterized SAM-binding protein YdcF	11	13	1	2	0	NE	14	0	0	14	0	0.8571	227.75	NE
BOV_2029		Zinc metalloprotease	18	20	2	28	0	NE	20	0	0	20	0	0.9	102	NE
BOV_2030		FIG00450061: hypothetical protein	4	4	0	0	0	NE	5	0	0	5	0	1	676.4	NE
BOV_2031		Benzoate transport protein	16	21	1	2	0	NE	22	0	0	22	0	0.7727	327.47	NE
BOV_2032	infC	Translation initiation factor 3	0	3	3	202	0.9851	U	3	0	0	3	0	0	0	NE
BOV_2033		Nickel-cobalt-cadmium resistance protein	16	19	1	2	0	NE	19	0	0	19	0	0.8421	269.44	NE
BOV_2034		LSU ribosomal protein L35p	0	1	1	2	-1	S	2	2	0	0	0	0	0	ES
BOV_2035	rplT	LSU ribosomal protein L20p	2	8	3	154	0	NE	9	3	0	6	0	0.3333	184.33	NE
BOV_2037	pheS	Phenylalanyl-tRNA synthetase alpha chain (EC 6.1.1.20)	0	19	19	1048	1	E	20	20	0	0	0	0	0	ES
BOV_2039	pheT	Phenylalanyl-tRNA synthetase beta chain (EC 6.1.1.20)	2	34	19	1281	1	E	35	34	0	0	1	0.0857	62	ES
BOV_2040		Oxidoreductase Gfo/Idh/MocA family	22	26	1	2	0	NE	26	0	0	0	26	0.8077	494.81	GA
BOV_2041	dnaK	Chaperone protein DnaK	1	23	21	1730	0.9951	E	24	24	0	0	0	0.0833	2	ES
BOV_2042	dnaJ	Chaperone protein DnaJ	17	27	3	166	0	NE	28	0	0	28	0	0.6429	57.11	NE
BOV_2043	pmtA	Phosphatidylethanolamine N-methyltransferase (EC 2.1.1.17) @ Phosphatidyl-N-methylethanolamine N-methyltransferase (EC 2.1.1.71) @ Phosphatidyl-N-dimethylethanolamine N-methyltransferase	12	12	0	0	0	NE	13	0	0	13	0	1	323.38	NE
BOV_2044	pyrF	Orotidine 5'-phosphate decarboxylase (EC 4.1.1.23)	7	8	1	2	0	NE	9	0	0	9	0	0.7778	165.57	NE
BOV_2045		FIG01306808: hypothetical protein	6	6	0	0	0	NE	6	0	0	6	0	1	102.5	NE
BOV_2046		Gluconolactonase (EC 3.1.1.17)	11	13	1	2	0	NE	14	0	0	14	0	0.7143	199.5	NE
BOV_2047	gshB	Glutathione synthetase (EC 6.3.2.3)	10	15	4	86	0	NE	16	0	0	16	0	0.625	15.6	NE
BOV_2048		AAA+ ATPase superfamily protein YifB/ComM associated with DNA recombination	20	24	2	59	0	NE	24	0	0	24	0	0.7917	237.37	NE
BOV_2049		COGs COG3672	10	13	1	2	0	NE	13	0	0	13	0	0.7692	428.3	NE
BOV_2050		Rare lipoprotein A	3	6	3	90	0	NE	7	0	0	7	0	0.5714	440.25	NE
BOV_2051		hypothetical protein	2	13	7	59	0.0039	NE	14	7	0	7	0	0.2143	72.33	NE
BOV_2052		Inner membrane protein YbaN	8	12	3	27	0	NE	12	0	0	12	0	0.6667	145.12	NE
BOV_2053		Phosphate ABC transporter substrate-binding protein PstS (TC 3.A.1.7.1)	15	19	1	2	0	NE	20	0	0	20	0	0.8	91.69	NE
BOV_2054		Phosphate ABC transporter permease protein PstC (TC 3.A.1.7.1)	22	26	1	2	0	NE	27	0	0	27	0	0.7407	231.8	NE
BOV_2055	pstA	Phosphate ABC transporter permease protein PstA (TC 3.A.1.7.1)	23	27	2	128	0	NE	28	0	0	28	0	0.8214	179.52	NE
BOV_2056	pstB	Phosphate ABC transporter ATP-binding protein PstB (TC 3.A.1.7.1)	9	10	1	2	0	NE	10	0	0	10	0	0.9	180	NE
BOV_2057	phoU	Phosphate transport system regulatory protein PhoU	14	18	2	32	0	NE	18	0	0	18	0	0.7222	82.92	NE
BOV_2058	phoB	Phosphate regulon transcriptional regulatory protein PhoB (SphR)	13	16	2	48	0	NE	16	2	0	14	0	0.8125	354.77	NE
BOV_2059		spore-cortex-lytic enzyme prepeptide precursor	18	20	1	2	0	NE	21	0	0	21	0	0.8095	246.18	NE
BOV_2060		putative lipoprotein	5	7	2	14	0	NE	7	0	0	7	0	0.7143	101.6	NE
BOV_2062		DNA protection during starvation protein	6	7	1	2	0	NE	8	0	0	8	0	0.875	362.71	NE
BOV_2063		tRNA threonylcarbamoyladenosine biosynthesis protein TsaB	2	13	10	403	1	E	14	12	0	2	0	0.2143	347.33	ES
BOV_2064	rimI	Ribosomal-protein-S18p-alanine acetyltransferase (EC 2.3.1.128)	10	10	0	0	0	NE	10	0	0	10	0	1	131.9	NE
BOV_2065		Acyl-CoA:1-acyl-sn-glycerol-3-phosphate acyltransferase (EC 2.3.1.51)	11	12	1	2	0	NE	12	0	0	12	0	0.9167	213.55	NE
BOV_2066	miaB	tRNA-i(6)A37 methylthiotransferase (EC 2.8.4.3)	25	26	1	2	0	NE	26	0	0	26	0	0.9231	581.33	NE
BOV_2067		Phosphate starvation-inducible protein PhoH predicted ATPase	13	15	1	2	0	NE	16	0	0	16	0	0.8125	316.15	NE
BOV_2068		Metal-dependent hydrolase YbeY involved in rRNA and/or ribosome maturation and assembly	7	11	1	2	0	NE	11	0	0	11	0	0.6364	299.14	NE
BOV_2069		Magnesium and cobalt efflux protein CorC	13	16	1	2	0	NE	16	0	0	16	0	0.8125	303.69	NE
BOV_2070	lnt	Apolipoprotein N-acyltransferase / Copper homeostasis protein CutE	29	37	2	17	0	NE	37	0	0	37	0	0.7297	181.78	NE
BOV_2071		Transcriptional regulator Xre family	7	8	1	2	0	NE	8	0	0	8	0	0.875	298	NE
BOV_2072	metK	S-adenosylmethionine synthetase (EC 2.5.1.6)	0	23	23	1157	1	E	23	23	0	0	0	0	0	ES
BOV_2073	trmB	tRNA (guanine(46)-N(7))-methyltransferase (EC 2.1.1.33)	9	11	1	2	0	NE	11	0	0	0	11	0.8182	523.33	GA
BOV_2074		Bacterial ribosome SSU maturation protein RimP	1	7	6	433	0.9922	E	8	7	0	1	0	0.125	115	ES
BOV_2075	nusA	Transcription termination protein NusA	2	23	20	1236	1	E	24	22	0	2	0	0.125	121.33	ES
BOV_2076		COG2740: Predicted nucleic-acid-binding protein implicated in transcription termination / Ribosomal protein L7Ae family protein YlxQ	2	5	2	44	0	NE	6	0	0	6	0	0.3333	144.5	NE
BOV_2077	infB	Translation initiation factor 2	3	31	23	2489	0.5043	U	32	30	0	2	0	0.0625	82.5	ES
BOV_2078	rbfA	Ribosome-binding factor A	8	9	1	2	0	NE	10	0	1	9	0	0.8	180.88	NE
BOV_2079	truB	tRNA pseudouridine(55) synthase (EC 5.4.99.25)	2	18	10	504	0.9998	E	18	0	18	0	0	0.1111	5.5	GD
BOV_2080	rpsO	SSU ribosomal protein S15p (S13e)	2	8	3	127	0.0003	NE	9	0	9	0	0	0.1111	17	GD
BOV_2081	pnp	Polyribonucleotide nucleotidyltransferase (EC 2.7.7.8)	1	29	27	1778	0.9999	E	30	27	0	3	0	0.0667	161	ES
BOV_2083	fabI-2	Enoyl-[acyl-carrier-protein] reductase [NADH] (EC 1.3.1.9)	0	15	15	758	1	E	16	15	0	1	0	0.0625	98	ES
BOV_2084	fabB	3-oxoacyl-[acyl-carrier-protein] synthase KASI (EC 2.3.1.41)	2	26	14	616	1	E	26	26	0	0	0	0.0385	6	ES
BOV_2085	fabA	3-hydroxyacyl-[acyl-carrier-protein] dehydratase FabA form (EC 4.2.1.59) @ Trans-2-decenoyl-[acyl-carrier-protein] isomerase (EC 5.3.3.14)	2	14	10	407	1	E	15	10	0	5	0	0.2	150.33	ES
BOV_2086		Iron-responsive regulator Irr	7	8	1	2	0	NE	8	0	0	8	0	0.875	401	NE
BOV_2087		Methionine ABC transporter substrate-binding protein	11	17	2	55	0	NE	18	3	0	15	0	0.6667	206.83	NE
BOV_2088		FIG00450905: hypothetical protein	0	9	9	400	1	E	9	9	0	0	0	0	0	ES
BOV_2089		Glyoxylate reductase (EC 1.1.1.79) @ Glyoxylate reductase (EC 1.1.1.26) @ Hydroxypyruvate reductase (EC 1.1.1.81)	13	15	2	8	0	NE	15	0	0	15	0	0.8	263.08	NE
BOV_2090		Hydrolase alpha/beta fold family	19	22	1	2	0	NE	23	0	0	23	0	0.8261	370.37	NE
BOV_2091		NLP/P60 family lipoprotein SMc02827	18	19	1	2	0	NE	20	0	0	20	0	0.9	274.11	NE
BOV_2092		Transcriptional regulator MarR family	9	10	1	2	0	NE	10	0	0	10	0	0.7	348	NE
BOV_2093		Peptidase B (EC 3.4.11.23)	11	17	2	346	0.0532	U	17	0	0	17	0	0.6471	145.45	NE
BOV_2094		Flp pilus assembly protein pilin Flp	0	0	0	0	-1	S	1	0	0	1	0	1	417	NE
BOV_2096	mutM	Formamidopyrimidine-DNA glycosylase (EC 3.2.2.23)	11	12	1	2	0	NE	12	0	0	12	0	0.8333	368.3	NE
BOV_2097		Enoyl-CoA hydratase (EC 4.2.1.17) %3D> degradation of branched-chain amino acids and alpha-keto acids	12	15	3	58	0	NE	15	0	0	15	0	0.8	166.58	NE
BOV_2098	rpsT	SSU ribosomal protein S20p	0	1	1	2	-1	S	1	0	0	1	0	0	0	NE
BOV_A0001	repC	Plasmid replication protein RepC	2	29	14	713	1	E	30	14	14	2	0	0.1	51	GD
BOV_A0003	iunH	Pyrimidine-specific ribonucleoside hydrolase RihB (EC 3.2.2.8)	13	13	0	0	0	NE	13	0	0	13	0	0.7692	284.5	NE
BOV_A0004		Nucleoside ABC transporter permease protein 2	8	9	1	2	0	NE	10	0	0	10	0	0.9	174.78	NE
BOV_A0005		Nucleoside ABC transporter permease protein 1	9	15	2	81	0	NE	15	0	0	15	0	0.6	209.67	NE
BOV_A0006		Nucleoside ABC transporter ATP-binding protein	6	11	2	317	0.0725	U	11	0	0	11	0	0.5455	371.5	NE
BOV_A0007		Nucleoside ABC transporter substrate-binding protein	22	24	1	2	0	NE	24	0	0	24	0	0.9167	129.5	NE
BOV_A0008		Phosphopantetheinyl transferase component of [brucebactin] siderophore synthetase (EC 2.7.8.-)	7	10	1	2	0	NE	12	0	0	12	0	0.8333	588	NE
BOV_A0009		FIG048170: Secreted Zn-dependent protease involved in posttranslational modification	10	12	1	2	0	NE	11	0	0	11	0	0.7273	73	NE
BOV_A0010	entA	23-dihydro-23-dihydroxybenzoate dehydrogenase (EC 1.3.1.28) [brucebactin] siderophore @ 23-dihydro-23-dihydroxybenzoate dehydrogenase (EC 1.3.1.28) of siderophore biosynthesis	9	9	0	0	0	NE	9	0	0	9	0	1	165.89	NE
BOV_A0011	entB	Isochorismatase (EC 3.3.2.1) [brucebactin] siderophore @ Isochorismatase (EC 3.3.2.1) of siderophore biosynthesis	13	16	1	2	0	NE	16	0	0	16	0	0.8125	179.38	NE
BOV_A0012	entE	23-dihydroxybenzoate-AMP ligase (EC 2.7.7.58) [brucebactin] siderophore @ 23-dihydroxybenzoate-AMP ligase (EC 2.7.7.58) of siderophore biosynthesis	21	28	3	85	0	NE	29	0	0	29	0	0.6897	155	NE
BOV_A0013	entC	Isochorismate synthase (EC 5.4.4.2) @ Isochorismate synthase (EC 5.4.4.2) [brucebactin] siderophore @ Isochorismate synthase (EC 5.4.4.2) of siderophore biosynthesis	9	15	2	54	0	NE	15	0	0	15	0	0.5333	233.25	NE
BOV_A0014		Amide synthase component of [brucebactin] siderophore synthetase @ Siderophore biosynthesis non-ribosomal peptide synthetase modules	20	29	2	31	0	NE	29	0	0	29	0	0.6897	193.8	NE
BOV_A0015		probable sufite oxidase (EC 1.8.3.1)	16	18	1	2	0	NE	19	0	0	19	0	0.8947	231.24	NE
BOV_A0016		Thiosulfate reductase cytochrome B subunit (membrane anchoring protein)	12	18	4	74	0	NE	18	0	0	18	0	0.5556	210.9	NE
BOV_A0017		FIG00450567: hypothetical protein	5	5	0	0	-1	S	6	0	0	6	0	1	391.17	NE
BOV_A0018		RNA polymerase ECF-type sigma factor	6	7	1	2	0	NE	7	0	0	7	0	0.8571	312.33	NE
BOV_A0019		RNA polymerase ECF-type sigma factor	9	11	2	10	0	NE	12	0	0	12	0	0.8333	207.2	NE
BOV_A0020		Transcriptional regulator GntR family	11	12	1	2	0	NE	12	0	0	12	0	0.9167	240.36	NE
BOV_A0021		ABC-type branched-chain amino acid transport systems periplasmic component	20	23	1	2	0	NE	23	0	0	23	0	0.8261	147.84	NE
BOV_A0023		Branched-chain amino acid ABC transporter permease protein LivM (TC 3.A.1.4.1)	15	16	1	2	0	NE	16	0	0	16	0	0.875	200.21	NE
BOV_A0024		Branched-chain amino acid ABC transporter ATP-binding protein LivG (TC 3.A.1.4.1)	11	13	1	2	0	NE	14	0	0	14	0	0.7857	213.36	NE
BOV_A0025		Branched-chain amino acid ABC transporter ATP-binding protein LivF (TC 3.A.1.4.1)	4	5	1	2	0	NE	5	0	0	5	0	0.8	47.5	NE
BOV_A0026		Lactoylglutathione lyase	7	7	0	0	0	NE	8	0	0	8	0	0.75	203.33	NE
BOV_A0027		Oxidoreductase short-chain dehydrogenase/reductase family	8	8	0	0	0	NE	8	0	0	8	0	1	218.5	NE
BOV_A0028		Oxidoreductase short-chain dehydrogenase/reductase family	8	8	0	0	0	NE	8	0	0	8	0	1	307.25	NE
BOV_A0029		Branched-chain alpha-keto acid dehydrogenase E1 component alpha subunit (EC 1.2.4.4) / Branched-chain alpha-keto acid dehydrogenase E1 component beta subunit (EC 1.2.4.4)	19	27	2	50	0	NE	27	0	0	27	0	0.7037	207.47	NE
BOV_A0031		Shikimate 5-dehydrogenase I alpha (EC 1.1.1.25)	9	11	1	2	0	NE	12	0	0	12	0	0.75	216.22	NE
BOV_A0032		hypothetical protein	2	3	1	2	-1	S	3	0	0	3	0	0.6667	231	NE
BOV_A0033	mgtA	Mg(2+) transport ATPase P-type (EC 3.6.3.2)	43	51	2	15	0	NE	51	0	0	51	0	0.8235	234.21	NE
BOV_A0034		FIG088476: hypothetical protein in Mg(2+) transport ATPase cluster	4	5	1	2	0	NE	5	0	0	5	0	0.8	83.5	NE
BOV_A0035		Mg(2+)-transport-ATPase-associated protein MgtC	10	14	2	218	0.0001	NE	15	0	0	15	0	0.7333	247.45	NE
BOV_A0037		Sensor histidine kinase in Mg(2+) transport ATPase cluster	16	19	2	16	0	NE	19	0	0	19	0	0.8421	172.94	NE
BOV_A0038		DNA-binding response regulator in Mg(2+) transport ATPase cluster	5	8	2	26	0	NE	8	0	0	8	0	0.625	161.6	NE
BOV_A0040		Response regulator	2	5	2	25	-1	S	5	0	0	5	0	0.4	9	NE
BOV_A0042		N-formylglutamate deformylase (EC 3.5.1.68)	11	21	4	79	0	NE	22	0	0	22	0	0.5455	14.25	NE
BOV_A0043		Histidinol-phosphatase [alternative form] (EC 3.1.3.15)	15	19	1	2	0	NE	20	0	0	20	0	0.8	268.88	NE
BOV_A0044		Lysophospholipase L2 (EC 3.1.1.5)	14	16	1	2	0	NE	17	0	0	17	0	0.7647	121.31	NE
BOV_A0045		FIG00451069: hypothetical protein	11	14	2	80	0	NE	15	0	0	15	0	0.8	268.08	NE
BOV_A0046		hypothetical protein	3	5	2	26	-1	S	6	0	0	6	0	0.6667	106.75	NE
BOV_A0049	gltB	Glutamate synthase [NADPH] large chain (EC 1.4.1.13)	81	91	3	85	0	NE	92	0	0	92	0	0.8696	202.47	NE
BOV_A0050	gltD	Glutamate synthase [NADPH] small chain (EC 1.4.1.13)	23	28	1	2	0	NE	28	0	0	28	0	0.7857	223.23	NE
BOV_A0051		D-serine/D-alanine/glycine transporter	36	46	3	41	0	NE	47	0	0	47	0	0.7447	95.8	NE
BOV_A0052		probable periplasmic protein Cj0610c {imported} - Campylobacter jejuni (strain NCTC 11168)	16	21	1	2	0	NE	22	0	1	21	0	0.7273	187.69	NE
BOV_A0053		IncQ plasmid conjugative transfer protein TraP	13	17	1	2	0	NE	18	0	0	18	0	0.7778	224.93	NE
BOV_A0054	virB11	ATPase required for both assembly of type IV secretion complex and secretion of T-DNA complex VirB11	12	18	3	101	0	NE	18	0	0	18	0	0.6111	249.09	NE
BOV_A0055		Inner membrane protein of type IV secretion of T-DNA complex TonB-like VirB10	16	21	1	2	0	NE	21	0	0	21	0	0.7619	445.56	NE
BOV_A0056	virB9	Outer membrane and periplasm component of type IV secretion of T-DNA complex has secretin-like domain VirB9	17	21	2	20	0	NE	21	0	0	21	0	0.8095	191.47	NE
BOV_A0057		Inner membrane protein forms channel for type IV secretion of T-DNA complex VirB8	22	26	1	2	0	NE	26	0	0	26	0	0.8462	237.32	NE
BOV_A0058		Inner membrane protein of type IV secretion of T-DNA complex VirB6	29	35	1	2	0	NE	36	0	0	36	0	0.8333	219.13	NE
BOV_A0059	virB5	Minor pilin of type IV secretion complex VirB5	17	21	2	18	0	NE	22	0	0	22	0	0.8182	268.22	NE
BOV_A0060		ATPase required for both assembly of type IV secretion complex and secretion of T-DNA complex VirB4	53	63	2	61	0	NE	63	0	0	63	0	0.8095	209.1	NE
BOV_A0061		Inner membrane protein forms channel for type IV secretion of T-DNA complex VirB3	4	5	1	2	0	NE	5	0	0	5	0	0.8	54.25	NE
BOV_A0062		Major pilus subunit of type IV secretion complex VirB2	7	8	1	2	0	NE	9	0	0	9	0	0.7778	232.29	NE
BOV_A0063		Peptidoglycan hydrolase VirB1 involved in T-DNA transfer	19	19	0	0	0	NE	20	0	0	20	0	1	157.35	NE
BOV_A0064		Membrane-bound lytic murein transglycosylase B	23	31	4	105	0	NE	31	0	0	31	0	0.7419	111.09	NE
BOV_A0065		hypothetical protein	4	4	0	0	-1	S	4	0	0	4	0	0.75	18.67	NE
BOV_A0066	galU	UTP--glucose-1-phosphate uridylyltransferase (EC 2.7.7.9)	13	23	5	161	0	NE	23	0	0	23	0	0.5652	35.08	NE
BOV_A0067		Outer membrane protein/protective antigen OMA87	23	30	2	75	0	NE	31	0	0	31	0	0.7419	184.57	NE
BOV_A0068		D-arabinose-5-phosphate isomerase (EC 5.3.1.13)	1	12	7	355	0.9975	U	12	0	12	0	0	0.0833	14	GD
BOV_A0069		Putative activity regulator of membrane protease YbbK	6	6	0	0	0	NE	7	0	0	7	0	1	176.57	NE
BOV_A0070		Protein QmcA (possibly involved in integral membrane quality control)	19	22	1	2	0	NE	22	0	0	22	0	0.8182	306.44	NE
BOV_A0071	hemH	Ferrochelatase protoheme ferro-lyase (EC 4.99.1.1)	1	28	27	871	0.4932	U	29	27	0	2	0	0.069	209.5	ES
BOV_A0072	omp10	Outer membrane lipoprotein omp10 precursor	6	7	1	2	0	NE	7	0	0	7	0	0.8571	81.33	NE
BOV_A0073		Homospermidine synthase (EC 2.5.1.44)	27	32	2	101	0	NE	32	0	0	32	0	0.8438	139.11	NE
BOV_A0074		Aminodeoxychorismate lyase (EC 4.1.3.38)	10	10	0	0	0	NE	10	0	0	10	0	1	165.5	NE
BOV_A0075	pabB	Para-aminobenzoate synthase aminase component (EC 2.6.1.85)	16	21	2	75	0	NE	21	0	0	21	0	0.7619	207.44	NE
BOV_A0076	pepF	Oligoendopeptidase F-like protein	34	44	1	2	0	NE	44	0	0	44	0	0.7273	194.53	NE
BOV_A0078		hypothetical protein	17	31	4	33	0	NE	31	0	21	10	0	0.4516	114.36	GD
BOV_A0079	eda	4-hydroxy-2-oxoglutarate aldolase (EC 4.1.3.16) @ 2-dehydro-3-deoxyphosphogluconate aldolase (EC 4.1.2.14)	10	10	0	0	0	NE	10	0	0	10	0	1	353	NE
BOV_A0080		FIG00450114: hypothetical protein	9	12	1	2	0	NE	12	0	0	12	0	0.75	305.11	NE
BOV_A0081		Rhodanese domain protein UPF0176 cyanobacterial/alphaproteobacterial subgroup	15	17	1	2	0	NE	17	0	0	17	0	0.8235	223.57	NE
BOV_A0082	modA	Molybdenum ABC transporter substrate-binding protein ModA	11	12	1	2	0	NE	13	0	0	13	0	0.9231	107.17	NE
BOV_A0083	modB	Molybdenum ABC transporter permease protein ModB	12	15	2	23	0	NE	15	0	0	15	0	0.8	128.08	NE
BOV_A0086		FIG00450464: hypothetical protein	1	2	1	2	-1	S	2	1	0	1	0	0.5	63	NE
BOV_A0087		hypothetical protein	2	8	3	16	-1	S	9	3	0	6	0	0.2222	64	NE
BOV_A0088		putative membrane protein	17	19	1	2	0	NE	19	0	0	19	0	0.7895	230.2	NE
BOV_A0089		ABC-type uncharacterized transport system periplasmic component	9	10	1	2	0	NE	10	0	0	10	0	0.9	219.56	NE
BOV_A0091		Amidase	14	20	3	94	0	NE	21	0	0	21	0	0.7143	243.33	NE
BOV_A0092		Pyridoxal 5-phosphate (PLP)-dependent ornithine decarboxylase (EC 4.1.1.17)	1	22	18	981	1	E	22	22	0	0	0	0.0455	1	ES
BOV_A0093		Uncharacterized protein involved in exopolysaccharide biosynthesis	24	29	2	38	0	NE	30	0	0	30	0	0.7333	99.5	NE
BOV_A0094		FIG00450136: hypothetical protein	17	22	1	2	0	NE	22	0	0	22	0	0.7727	180.18	NE
BOV_A0095		N-acetylmannosaminyltransferase (EC 2.4.1.187)	13	18	2	21	0	NE	18	0	0	18	0	0.6667	133.42	NE
BOV_A0096		Glycosyltransferase	15	19	2	25	0	NE	20	0	0	20	0	0.8	141.44	NE
BOV_A0097		Glycosyl transferase group 2 family	24	33	3	42	0	NE	33	0	0	33	0	0.6667	168.68	NE
BOV_A0099		Oxidoreductase Gfo/Idh/MocA family	17	18	1	2	0	NE	27	0	0	27	0	0.7407	121.55	NE
BOV_A0100		Oxidoreductase	21	26	2	17	0	NE	19	0	0	19	0	0.8947	203.94	NE
BOV_A0101	gnd	6-phosphogluconate dehydrogenase decarboxylating (EC 1.1.1.44)	20	29	5	134	0	NE	29	0	0	29	0	0.6207	71.78	NE
BOV_A0102		ABC transporter ATP-binding protein (cluster 1 maltose/g3p/polyamine/iron)%3B ABC transporter ATP-binding protein (cluster 10 nitrate/sulfonate/bicarbonate)	12	15	1	2	0	NE	16	0	0	16	0	0.75	201.83	NE
BOV_A0103		ABC transporter permease protein 2 (cluster 1 maltose/g3p/polyamine/iron)	21	24	2	36	0	NE	25	0	0	25	0	0.8	239.35	NE
BOV_A0104		ABC transporter permease protein 1 (cluster 1 maltose/g3p/polyamine/iron)	17	22	2	9	0	NE	22	0	0	22	0	0.6818	154.6	NE
BOV_A0105		ABC transporter substrate-binding protein (cluster 1 maltose/g3p/polyamine/iron)	21	24	1	2	0	NE	25	0	0	25	0	0.8	362.65	NE
BOV_A0107		Inner-membrane proton/drug antiporter (MSF type) of tripartite multidrug efflux system	21	26	2	107	0	NE	27	0	0	27	0	0.7407	293.4	NE
BOV_A0108		Membrane fusion component of MSF-type tripartite multidrug efflux system	24	26	1	2	0	NE	26	0	0	26	0	0.9231	318.88	NE
BOV_A0109		Transcriptional regulator AcrR family	10	16	2	78	0	NE	17	0	0	17	0	0.5882	207.4	NE
BOV_A0110		Acyl-homoserine lactone-binding transcriptional activator LuxR family	23	27	2	6	0	NE	27	0	0	27	0	0.8519	208.96	NE
BOV_A0111		(U95165) OrfY	11	13	1	2	0	NE	13	0	0	13	0	0.8462	123.55	NE
BOV_A0112	flhB	Flagellar biosynthesis protein FlhB	9	10	1	2	0	NE	10	0	0	10	0	0.8	206	NE
BOV_A0113	fliG	Flagellar motor switch protein FliG	13	16	1	2	0	NE	16	0	0	16	0	0.6875	225	NE
BOV_A0114		Flagellar motor switch protein FliN	2	3	1	2	0	NE	4	0	0	4	0	0.75	334.33	NE
BOV_A0115		FIG00450037: hypothetical protein	3	4	1	2	-1	S	4	0	0	4	0	0.5	53.5	NE
BOV_A0117	motA	Flagellar motor rotation protein MotA	19	20	1	2	0	NE	20	0	0	20	0	0.9	198.11	NE
BOV_A0118		Flagellar basal-body rod protein FlgF	16	18	1	2	0	NE	18	0	0	18	0	0.8889	212.88	NE
BOV_A0119	flgF	Flagellar basal-body rod protein FlgF	12	14	1	2	0	NE	14	0	0	14	0	0.8571	286.5	NE
BOV_A0120	fliI	Flagellum-specific ATP synthase FliI	20	28	2	38	0	NE	28	0	0	28	0	0.6786	110.58	NE
BOV_A0121		Uncharacterized protein Atu0556 in flagellar synthesis cluster	8	11	1	2	0	NE	11	0	0	11	0	0.5455	67.33	NE
BOV_A0122		putative membrane-associated phospholipid phosphatase PAP2 superfamily	26	39	2	32	0	NE	39	0	0	39	0	0.641	105.12	NE
BOV_A0123		hypothetical protein	2	3	1	2	-1	S	4	0	3	1	0	0.5	203.5	GD
BOV_A0124		Polymyxin resistance protein ArnC glycosyl transferase (EC 2.4.-.-)	28	35	2	11	0	NE	35	0	0	35	0	0.7429	104.23	NE
BOV_A0125		hypothetical protein	11	14	2	11	0	NE	14	0	0	14	0	0.7857	191.73	NE
BOV_A0126		dolichyl-phosphate-mannose-protein mannosyltransferase family protein	28	33	1	2	0	NE	33	0	0	33	0	0.8485	229.93	NE
BOV_A0127		Transcriptional regulator AraC family	23	33	2	14	0	NE	34	2	0	32	0	0.6471	169.05	NE
BOV_A0128		L-threonate/D-erythronate MFS-type transporter	23	29	2	9	0	NE	30	0	0	30	0	0.8	106	NE
BOV_A0129		3-oxo-tetronate 4-phosphate decarboxylase	13	15	1	2	0	NE	16	0	0	16	0	0.8125	126.38	NE
BOV_A0130		D-erythronate dehydrogenase (NAD+)	11	17	3	155	0	NE	17	0	0	17	0	0.5294	128.89	NE
BOV_A0131		L-threonate/D-erythronate transcriptional regulator DeoR family	11	16	1	2	0	NE	16	0	0	16	0	0.625	165.2	NE
BOV_A0132		2-dehydrotetronate isomerase (EC 5.3.1.35)	15	19	1	2	0	NE	19	0	0	19	0	0.7368	33.5	NE
BOV_A0133		3-oxo-tetronate kinase	19	26	2	17	0	NE	27	0	0	27	0	0.7037	99.53	NE
BOV_A0134		L-threonate dehydrogenase (NAD+)	15	20	3	81	0	NE	20	0	0	20	0	0.75	145.93	NE
BOV_A0135	flgB	Flagellar basal-body rod protein FlgB	7	8	1	2	0	NE	9	0	0	9	0	0.7778	307.29	NE
BOV_A0136	flgC	Flagellar basal-body rod protein FlgC	6	9	2	12	0	NE	10	0	0	10	0	0.7	220.86	NE
BOV_A0137	fliE	Flagellar hook-basal body complex protein FliE	2	4	2	112	0	NE	5	0	0	5	0	0.6	35.33	NE
BOV_A0138	flgG	Flagellar basal-body rod protein FlgG	12	18	2	30	0	NE	18	0	0	18	0	0.6667	144.42	NE
BOV_A0139	flgA	Flagellar basal-body P-ring formation protein FlgA	7	10	1	2	0	NE	10	0	0	10	0	0.6	351.5	NE
BOV_A0141		Flagellar motility protein MotE a chaperone for MotC folding	8	10	1	2	0	NE	10	0	0	10	0	0.8	90.12	NE
BOV_A0142	flgH	Flagellar L-ring protein FlgH	8	13	2	59	0	NE	14	0	0	14	0	0.5714	122	NE
BOV_A0143		Flagellar basal body-associated protein FliL	3	3	0	0	0	NE	3	0	0	3	0	1	134.33	NE
BOV_A0144	fliP	Flagellar biosynthesis protein FliP	6	8	1	2	0	NE	9	0	0	9	0	0.6667	276.5	NE
BOV_A0145		hypothetical protein	9	14	1	2	0	NE	15	0	0	15	0	0.6667	108	NE
BOV_A0146		Transcriptional regulator RSp1267 LysR family	14	16	1	2	0	NE	16	0	0	16	0	0.875	198.29	NE
BOV_A0147		L-carnitine dehydratase/bile acid-inducible protein F	26	33	2	148	0	NE	34	0	0	34	0	0.7647	292.12	NE
BOV_A0148		COGs COG3777	18	20	1	2	0	NE	20	0	0	20	0	0.75	118.8	NE
BOV_A0149		Similar to citrate lyase beta chain 3	17	22	2	8	0	NE	22	0	0	22	0	0.7727	93.18	NE
BOV_A0150		hypothetical protein	1	2	1	2	-1	S	3	0	0	3	0	0.6667	65	NE
BOV_A0151		Cytochrome b561	17	17	0	0	0	NE	17	0	0	17	0	1	146.82	NE
BOV_A0152		Outer membrane autotransporter	42	56	3	114	0	NE	57	0	0	57	0	0.7018	246.05	NE
BOV_A0153		Cytochrome c2	10	11	1	2	0	NE	12	0	0	12	0	0.75	106.22	NE
BOV_A0154		FIG00450134: hypothetical protein	3	5	1	2	0	NE	5	0	0	5	0	0.6	134.67	NE
BOV_A0155		hypothetical protein	5	5	0	0	-1	S	6	0	0	6	0	1	108.33	NE
BOV_A0156		Glycolate utilization operon transcriptional activator GlcC	12	15	1	2	0	NE	15	0	0	15	0	0.8	266	NE
BOV_A0157		Transcriptional regulator LysR family in glycolate utilization operon	17	19	1	2	0	NE	19	0	0	19	0	0.8421	287.75	NE
BOV_A0158		Mobile element protein	8	8	0	0	0	NE	8	0	0	8	0	1	437.62	NE
BOV_A0160		hypothetical protein	1	1	0	0	-1	S	2	0	0	2	0	1	9.5	NE
BOV_A0161	glcD	Glycolate dehydrogenase (EC 1.1.99.14) subunit GlcD	18	25	2	90	0	NE	25	0	0	25	0	0.6	260.53	NE
BOV_A0164		oxidoreductase of aldo/keto reductase family subgroup 1	12	15	1	2	0	NE	16	0	0	16	0	0.8125	120.46	NE
BOV_A0165		LD-transpeptidase	11	15	1	2	0	NE	15	0	0	15	0	0.7333	112.82	NE
BOV_A0169	hisS	Histidyl-tRNA synthetase (EC 6.1.1.21)	1	24	20	1268	0.9998	E	24	20	0	4	0	0.0417	6	ES
BOV_A0170	hisZ	ATP phosphoribosyltransferase regulatory subunit (EC 2.4.2.17)	17	19	1	2	0	NE	19	0	0	19	0	0.8947	167.94	NE
BOV_A0171	hisG	ATP phosphoribosyltransferase (EC 2.4.2.17) %3D> HisGs	12	14	2	79	0	NE	15	0	0	15	0	0.8667	136.38	NE
BOV_A0173		putative membrane protein	7	8	1	2	0	NE	8	0	0	8	0	0.875	116.43	NE
BOV_A0174	fumC	Fumarate hydratase class II (EC 4.2.1.2)	6	20	4	164	0	NE	20	0	20	0	0	0.3	4.67	GD
BOV_A0175		FIG00450080: hypothetical protein	5	5	0	0	0	NE	5	0	0	5	0	1	149.2	NE
BOV_A0177	groEL	Heat shock protein 60 kDa family chaperone GroEL	0	14	14	1596	0.5056	EB	15	15	0	0	0	0	0	ES
BOV_A0178	groES	Heat shock protein 10 kDa family chaperone GroES	0	2	2	278	-1	S	3	3	0	0	0	0	0	ES
BOV_A0180	ribF	FMN adenylyltransferase (EC 2.7.7.2) / Riboflavin kinase (EC 2.7.1.26)	1	12	6	285	0.9543	U	12	12	0	0	0	0.0833	2	ES
BOV_A0181	ileS	Isoleucyl-tRNA synthetase (EC 6.1.1.5)	1	62	37	1731	0.9686	U	63	62	0	1	0	0.0317	291.5	ES
BOV_A0182		FIG00450496: hypothetical protein	6	9	2	26	0	NE	9	0	0	9	0	0.6667	274.5	NE
BOV_A0183		Cytochrome b561	11	14	1	2	0	NE	15	0	0	15	0	0.8	248.33	NE
BOV_A0184		tRNA-specific adenosine-34 deaminase (EC 3.5.4.33)	0	11	11	360	0.9999	E	11	11	0	0	0	0	0	ES
[truncated: 771 more rows]
