# Supplementary material for: Cross regulation in a three-component cell envelope stress signaling system of Brucella
Source: bioRxiv. 2023 Oct 11:2023.04.15.536747. Preprint. [Version 2] doi: 10.1101/2023.04.15.536747 (PMC10592609; doi:10.1101/2023.04.15.536747)
Supplement: Supplement 3 [file media-3.xlsx]

## Sheet: legend
Table S3. (tab 1) RNA-seq data measuring gene expression in wild type (WT), ∆cenR, and ∆essRS. (tab 2) Homologous genes reguled in both the B. ovis and Rhodobacter cenR (and cenK) mutant backgrounds.
RNA-seq dataset includes RPKM, counts per million (CPM), and transcripts per million (TPM) for each replicate.

## Sheet: CenR & EssRS RNA-seq data
Row	Name	locus_tag	old_locus_tag	product	Chromosome	Region	∆cenR vs. WT - Max group means	∆cenR vs. WT - Fold change	∆cenR vs. WT - Log fold change	∆cenR vs. WT - FDR p-value	∆essRS vs. WT - Max group means	∆essRS vs. WT - Fold change	∆essRS vs. WT - Log fold change	∆essRS vs. WT - FDR p-value	WT-1_S95 - Total counts	WT-1_S95 - RPKM	WT-1_S95 - TPM	WT-1_S95 - CPM	WT-2_S96 - Total counts	WT-2_S96 - RPKM	WT-2_S96 - TPM	WT-2_S96 - CPM	WT-3_S97 - Total counts	WT-3_S97 - RPKM	WT-3_S97 - TPM	WT-3_S97 - CPM	∆cenR-1_S98 - Total counts	∆cenR-1_S98 - RPKM	∆cenR-1_S98 - TPM	∆cenR-1_S98 - CPM	∆cenR-2_S99 - Total counts	∆cenR-2_S99 - RPKM	∆cenR-2_S99 - TPM	∆cenR-2_S99 - CPM	∆cenR-3_S100 - Total counts	∆cenR-3_S100 - RPKM	∆cenR-3_S100 - TPM	∆cenR-3_S100 - CPM	∆essRS-1_S101 - Total counts	∆essRS-1_S101 - RPKM	∆essRS-1_S101 - TPM	∆essRS-1_S101 - CPM	∆essRS-2_S102 - Total counts	∆essRS-2_S102 - RPKM	∆essRS-2_S102 - TPM	∆essRS-2_S102 - CPM	∆essRS-3_S103 - Total counts	∆essRS-3_S103 - RPKM	∆essRS-3_S103 - TPM
1	dnaA	BOV_RS00005	BOV_0001	chromosomal replication initiator protein DnaA	NC_009505	635..2275	602.225	-1.06586	-0.0920235	0.875239	557.898	-1.06012	-0.0842295	0.814754	7850	400.418	493.434	918.138	12062	674.507	735.481	1194.2	7747	484.689	541.959	991.813	11560	585.601	578.429	945.307	11742	589.684	576.295	919.391	11058	631.39	650.679	1048.26	9005	533.208	534.086	894.103	9321	419.143	483.117	967.55	13054	721.342	694.923
2	BOV_RS00010	BOV_RS00010	BOV_0002	DNA polymerase III subunit beta	NC_009505	2579..3697	286.376	1.09819	0.135128	0.754626	262.606	1.08806	0.121759	0.691461	2176	162.773	200.584	254.506	2947	241.672	263.518	291.769	2444	224.238	250.733	312.894	3758	279.177	275.758	307.307	4025	296.429	289.699	315.155	3386	283.522	292.183	320.98	2979	258.68	259.105	295.784	2810	185.304	213.587	291.687	4243	343.834	331.241
3	recF	BOV_RS00015	BOV_0003	DNA replication/repair protein RecF	NC_009505	3879..5033	53.1414	-1.00643	-0.0092483	0.989798	42.1104	-1.21012	-0.275149	0.451416	565	40.9467	50.4586	66.0826	456	36.2292	39.5042	45.1465	551	48.9788	54.766	70.542	762	54.8436	54.1719	62.3118	804	57.3667	56.0642	62.9527	582	47.214	48.6564	55.1715	626	52.6641	52.7507	62.1553	299	19.1028	22.0185	31.0372	695	54.5644	52.5659
4	BOV_RS00020	BOV_RS00020	BOV_0004	molybdopterin-synthase adenylyltransferase MoeB	NC_009505	5071..5853	78.1975	-1.18779	-0.248274	0.442763	73.5966	-1.32239	-0.403143	0.0842856	682	72.908	89.8444	79.7669	642	75.24	82.0416	63.5615	554	72.6418	81.2249	70.9261	728	77.2898	76.3432	59.5315	776	81.6743	79.8199	60.7603	632	75.6284	77.9388	59.9113	588	72.9688	73.0889	58.3823	417	39.2991	45.2973	43.286	733	84.8885	81.7794
5	BOV_RS00025	BOV_RS00025	BOV_0005	glyoxylate/hydroxypyruvate reductase A	NC_009505	complement(5870..6826)	190.649	-1.22955	-0.298136	0.366331	198.572	-1.05036	-0.0708907	0.84146	1811	158.401	195.198	211.815	2355	225.816	246.229	233.158	1687	180.985	202.369	215.979	2230	193.707	191.335	182.356	2140	184.284	180.1	167.561	1981	193.956	199.881	187.792	1771	179.816	180.112	175.842	2549	196.547	226.546	264.595	2315	219.354	211.32
6	BOV_RS00030	BOV_RS00030	BOV_0006	ABC transporter ATP-binding protein	NC_009505	complement(6823..8448)	133.725	-1.40986	-0.49555	0.0354478	133.725	-1.20081	-0.264005	0.323243	2325	119.689	147.493	271.933	2674	150.909	164.551	264.74	2068	130.578	146.006	264.757	2319	118.559	117.106	189.634	2264	114.747	112.142	177.27	2128	122.625	126.372	201.727	2070	123.701	123.904	205.529	2503	113.592	130.93	259.82	2478	138.193	133.132
7	BOV_RS00035	BOV_RS00035	BOV_0007	ABC transporter permease	NC_009505	complement(8472..9611)	204.119	-1.19157	-0.252862	0.488404	216.78	-1.02374	-0.0338457	0.929717	2095	153.827	189.56	245.032	3098	249.374	271.918	306.719	2080	187.326	209.459	266.293	2679	195.353	192.961	219.072	2577	186.292	182.063	201.777	2807	230.71	237.759	266.093	2296	195.699	196.021	227.969	2794	180.855	208.459	290.026	3442	273.787	263.759
8	BOV_RS00040	BOV_RS00040	BOV_0008	microcin C ABC transporter permease YejB	NC_009505	complement(9611..10708)	253.548	-1.05121	-0.0720542	0.907856	254.925	1.0562	0.0788812	0.827498	2174	165.733	204.233	254.272	3423	286.075	311.936	338.895	2104	196.735	219.981	269.366	3063	231.898	229.058	250.474	3328	249.785	244.114	260.58	3269	278.96	287.482	309.889	2578	228.141	228.516	255.969	3335	224.131	258.34	346.184	3784	312.504	301.058
9	BOV_RS00045	BOV_RS00045	BOV_0009	extracellular solute-binding protein	NC_009505	complement(10820..12667)	209.838	-1.11023	-0.150853	0.73554	217.193	1.02227	0.0317698	0.931082	3516	159.257	196.253	411.232	4712	233.98	255.132	466.513	3038	168.781	188.724	388.941	4687	210.836	208.254	383.275	4727	210.799	206.013	370.121	4100	207.879	214.23	388.665	4473	235.19	235.577	444.122	4259	170.065	196.022	442.098	5020	246.325	237.303
10	BOV_RS00050	BOV_RS00050	BOV_0010	extracellular solute-binding protein	NC_009505	complement(12681..14549)	349.237	-1.02245	-0.0320243	0.964469	414.202	1.32938	0.410751	0.180554	5251	235.172	289.802	614.159	7692	377.664	411.804	761.549	4625	254.063	284.082	592.118	7747	344.57	340.349	633.503	7541	332.51	324.961	590.455	7393	370.63	381.953	700.829	6416	333.562	334.111	637.042	12015	474.376	546.78	1247.2	8959	434.667	418.747
11	BOV_RS00055	BOV_RS00055	BOV_0011	hypothetical protein	NC_009505	complement(15149..15349)	8843.48	1.39564	0.480923	0.227943	6585.25	1.1565	0.209759	0.627229	9891	4119.05	5075.89	1156.85	14650	6688.32	7292.94	1450.43	8944	4568.51	5108.31	1145.06	21332	8822.43	8714.38	1744.4	21251	8713.02	8515.19	1663.94	19296	8994.99	9269.79	1829.19	15365	7427.77	7439.99	1525.58	15597	5726.03	6599.99	1619.02	14634	6601.97	6360.17
12	BOV_RS00060	BOV_RS00060		hypothetical protein	NC_009505	complement(15389..15739)	8068.85	1.35781	0.44128	0.507498	7655.78	1.51825	0.602414	0.226854	17506	4174.77	5144.56	2047.51	19817	5180.91	5649.26	1961.99	16679	4878.67	5455.12	2135.34	33339	7895.84	7799.13	2726.26	34449	8088.26	7904.61	2697.33	30802	8222.45	8473.65	2919.92	26169	7244.39	7256.31	2598.31	47128	9907.87	11420.1	4892.04	22509	5815.08	5602.1
13	BOV_RS00065	BOV_RS00065	BOV_0012	branched-chain amino acid ABC transporter substrate-binding protein	NC_009505	complement(16004..17110)	292.932	1.53142	0.614868	0.00802877	262.116	1.46547	0.551359	0.0185381	1530	115.69	142.565	178.949	2241	185.767	202.561	221.871	1738	161.191	180.237	222.508	3957	297.147	293.507	323.58	4002	297.931	291.166	313.354	3352	283.717	292.385	317.757	3179	279.039	279.498	315.642	2453	163.515	188.473	254.629	4197	343.794	331.202
14	BOV_RS00070	BOV_RS00070	BOV_0013	crotonase/enoyl-CoA hydratase family protein	NC_009505	complement(17579..18373)	265.542	-1.14764	-0.198675	0.696961	241.136	-1.40021	-0.485644	0.105327	2310	243.219	299.718	270.178	2229	257.287	280.546	220.683	1726	222.901	249.238	220.972	2671	279.293	275.872	218.418	2819	292.222	285.587	220.726	1910	225.111	231.988	181.061	2278	278.425	278.883	226.182	967	89.7568	103.456	100.378	2224	253.673	244.382
15	BOV_RS00075	BOV_RS00075	BOV_0014	hydroxymethylglutaryl-CoA lyase	NC_009505	complement(18370..19233)	151.925	1.04738	0.0667825	0.923076	125.883	-1.09426	-0.129953	0.729167	1010	97.8499	120.58	118.13	1072	113.856	124.149	106.134	1126	133.802	149.612	144.157	1666	160.293	158.33	136.235	1746	166.539	162.758	136.711	1189	128.943	132.882	112.713	1289	144.964	145.203	127.984	730	62.3473	71.8634	75.7764	1623	170.338	164.099
16	BOV_RS00080	BOV_RS00080	BOV_0015	acetyl/propionyl/methylcrotonyl-CoA carboxylase subunit alpha	NC_009505	complement(19226..21247)	130.194	-1.11333	-0.154884	0.777761	115.851	-1.17945	-0.238118	0.487057	2622	108.544	133.758	306.67	2330	105.743	115.302	230.683	2528	128.361	143.528	323.648	3459	142.207	140.466	282.856	3512	143.139	139.889	274.987	2271	105.236	108.451	215.282	2979	143.157	143.392	295.784	1650	60.2159	69.4067	171.275	3215	144.18	138.9
17	BOV_RS00085	BOV_RS00085	BOV_0016	methylcrotonoyl-CoA carboxylase	NC_009505	complement(21259..22866)	122.79	-1.14414	-0.194257	0.671674	110.655	-1.2816	-0.357949	0.23294	2008	104.527	128.809	234.856	1769	100.953	110.079	175.141	1981	126.484	141.429	253.618	2555	132.086	130.468	208.933	2673	136.993	133.883	209.294	1704	99.2917	102.325	161.533	2050	123.877	124.081	203.544	1201	55.1144	63.5266	124.668	2317	130.661	125.876
18	BOV_RS00090	BOV_RS00090	BOV_0017	isovaleryl-CoA dehydrogenase	NC_009505	complement(22866..24044)	304.994	1.00444	0.00638686	0.991795	267.53	-1.05018	-0.0706321	0.839353	3195	226.835	279.528	373.688	2835	220.655	240.602	280.68	3116	271.345	303.406	398.927	4294	302.762	299.054	351.137	4719	329.854	322.365	369.494	3553	282.365	290.991	336.811	3750	309.058	309.566	372.336	2836	177.501	204.593	294.386	4109	316.03	304.456
19	BOV_RS00095	BOV_RS00095	BOV_0018	acetoacetate--CoA ligase	NC_009505	complement(24191..26179)	28.3711	-1.05656	-0.0793725	0.882248	28.3931	1.03586	0.0508246	0.882877	510	21.4629	26.4487	59.6498	579	26.7128	29.1276	57.3241	460	23.7444	26.55	58.8917	708	29.5904	29.228	57.896	717	29.7078	29.0332	56.1406	548	25.8152	26.6038	51.9484	591	28.8718	28.9193	58.6802	601	22.2971	25.7003	62.3858	746	34.0103	32.7647
20	BOV_RS00100	BOV_RS00100	BOV_0019	CHRD domain-containing protein	NC_009505	complement(26364..26798)	369.95	1.07546	0.104948	0.846898	403.846	1.33886	0.421005	0.0995442	1189	228.794	281.943	139.066	1438	303.351	330.773	142.37	1244	293.609	328.301	159.264	1922	367.297	362.798	157.17	1981	375.302	366.781	155.111	1705	367.252	378.472	161.628	1609	359.409	360	159.757	2584	438.34	505.245	268.228	1985	413.788	398.633
21	BOV_RS00105	BOV_RS00105	BOV_0020	acyltransferase	NC_009505	complement(26975..28096)	128.591	-1.07867	-0.109253	0.867446	143.071	1.19227	0.253712	0.460615	1311	97.8053	120.525	153.335	1634	133.639	145.72	161.775	1119	102.394	114.493	143.26	1578	116.914	115.482	129.039	1814	133.239	130.213	142.035	1624	135.62	139.763	153.949	1436	124.361	124.565	142.58	2572	169.156	194.974	266.982	1679	135.695	130.725
22	BOV_RS00110	BOV_RS00110	BOV_0022	tRNA-Ala	NC_009505	complement(28318..28393)	25.2823	-1.38239	-0.467167	0.56701	25.2823	-1.60108	-0.679049	0.264656	27	29.7374	36.6453	3.15793	27	32.6006	35.5477	2.67315	10	13.5091	15.1052	1.28025	23	25.1575	24.8493	1.8808	20	21.6871	21.1947	1.56599	19	23.4245	24.1401	1.80113	10	12.7852	12.8063	0.992896	20	19.4189	22.3828	2.07607	18	21.4766	20.69
23	BOV_RS00115	BOV_RS00115	BOV_0023	TIGR02300 family protein	NC_009505	complement(28619..29002)	245.32	-1.05162	-0.0726165	0.911168	221.894	-1.05944	-0.0833069	0.822972	1000	217.982	268.619	116.96	744	177.794	193.866	73.66	786	210.15	234.981	100.628	1263	273.417	270.068	103.281	1240	266.119	260.077	97.0912	805	196.424	202.425	76.3111	1115	282.141	282.605	110.708	842	161.804	186.5	87.4024	939	221.738	213.617
24	aroA	BOV_RS00120	BOV_0024	3-phosphoshikimate 1-carboxyvinyltransferase	NC_009505	29387..30739	79.1985	1.13845	0.187069	0.667292	64.5883	-1.02156	-0.0307721	0.938367	763	47.2041	58.1695	89.2407	903	61.2443	66.7807	89.4019	770	58.4294	65.3332	98.5796	1306	80.2413	79.2586	106.797	1310	79.792	77.9803	102.572	1120	77.5621	79.9316	106.172	989	71.0265	71.1433	98.1974	621	33.869	39.0384	64.4618	1326	88.8694	85.6145
25	BOV_RS00125	BOV_RS00125	BOV_0025	(d)CMP kinase	NC_009505	30736..31395	73.1577	-1.01399	-0.0200381	0.984749	59.4842	-1.41209	-0.497834	0.189875	398	50.4768	62.2024	46.5502	502	69.7968	76.1063	49.7007	374	58.179	65.0532	47.8815	608	76.5795	75.6415	49.7186	585	73.0462	71.3877	45.8051	492	69.8475	71.9813	46.6398	505	74.348	74.4703	50.1412	178	19.9014	22.939	18.477	409	56.1935	54.1354
26	rpsA	BOV_RS00130	BOV_0026	30S ribosomal protein S1	NC_009505	31611..33311	2095.02	-1.07739	-0.107544	0.919738	2074.44	1.01366	0.019577	0.978382	24935	1227.04	1512.08	2916.41	44865	2420.35	2639.15	4441.88	30966	1869.04	2089.88	3964.44	41970	2051.1	2025.98	3432.05	41137	1993.03	1947.78	3221	40682	2240.93	2309.39	3856.5	29569	1689.1	1691.87	2935.89	42661	1850.7	2133.17	4428.35	50339	2683.53	2585.25
27	BOV_RS17630	BOV_RS17630		IS5 family transposase	NC_009505	complement(33567..34324)	8.94312	1.40972	0.49541	0.453942	5.67508	-1.02704	-0.0384986	0.957269	24	2.6503	3.26596	2.80705	49	5.93202	6.46826	4.85126	51	6.90779	7.724	6.5293	73	8.00583	7.90778	5.9695	89	9.67623	9.45653	6.96864	74	9.14728	9.42673	7.01493	64	8.20413	8.21763	6.35453	39	3.79668	4.37617	4.04833	42	5.02443	4.8404
28	BOV_RS00145	BOV_RS00145	BOV_0029	YeiH family protein	NC_009505	complement(34569..35588)	16.2795	-1.01107	-0.0158879	0.985503	13.0922	-1.18216	-0.241423	0.554619	139	11.4069	14.0567	16.2575	180	16.1938	17.6577	17.821	116	11.6761	13.0557	14.851	198	16.1368	15.9392	16.1912	191	15.4319	15.0815	14.9552	188	17.2698	17.7974	17.8217	143	13.6225	13.6449	14.1984	123	8.89843	10.2566	12.7678	178	15.8244	15.2448
29	BOV_RS00150	BOV_RS00150	BOV_0030	LysR family transcriptional regulator	NC_009505	35695..36594	63.4784	1.34671	0.429439	0.203336	69.4097	1.66921	0.739162	0.00473099	374	34.7842	42.8645	43.7432	445	45.3725	49.4742	44.0574	290	33.0822	36.9911	37.1274	594	54.8652	54.1932	48.5737	704	64.4638	63.0001	55.1227	683	71.1063	73.2785	64.7459	523	56.4652	56.5581	51.9285	906	74.2838	85.6217	94.0458	769	77.4801	74.6424
30	BOV_RS00160	BOV_RS00160	BOV_0031	lytic murein transglycosylase	NC_009505	complement(37171..38454)	94.6922	1.41664	0.502475	0.0577024	78.0091	1.27426	0.349664	0.220601	728	47.4591	58.4837	85.1471	938	67.0368	73.0968	92.8671	575	45.9771	51.4096	73.6146	1455	94.2	93.0462	118.981	1486	95.3761	93.2105	116.353	1295	94.5006	97.3875	122.761	1131	85.5893	85.7301	112.297	1021	58.6771	67.6331	105.983	1271	89.7608	86.4733
31	recR	BOV_RS00165	BOV_0032	recombination mediator RecR	NC_009505	complement(38470..39075)	83.7112	1.22273	0.290102	0.447379	75.8844	1.18233	0.241632	0.455656	315	43.5102	53.6175	36.8425	493	74.6534	81.402	48.8097	282	47.7766	53.4217	36.1032	580	79.5624	78.588	47.4289	667	90.7066	88.6471	52.2256	523	80.8646	83.335	49.5785	451	72.3146	72.4335	44.7796	386	47.0027	54.1768	40.0681	724	108.336	104.368
32	BOV_RS00170	BOV_RS00170	BOV_0033	YbaB/EbfC family nucleoid-associated protein	NC_009505	complement(39206..39529)	450.065	1.3454	0.428036	0.317024	300.96	-1.07721	-0.107297	0.824504	857	221.406	272.838	100.235	1256	355.73	387.887	124.351	741	234.807	262.551	94.8669	1783	457.466	451.863	145.803	1677	426.554	416.869	131.308	1612	466.176	480.417	152.812	1325	397.368	398.022	131.559	466	106.133	122.332	48.3723	1427	399.379	384.752
33	BOV_RS00175	BOV_RS00175	BOV_0034	DNA polymerase III subunit gamma/tau	NC_009505	complement(39554..41362)	189.467	1.32232	0.40307	0.137528	203.537	1.57114	0.651808	0.00289893	2416	111.792	137.761	282.576	2244	113.831	124.121	222.168	2016	114.417	127.936	258.099	3980	182.893	180.653	325.46	4467	203.499	198.879	349.763	3514	182.009	187.569	333.114	3394	182.304	182.603	336.989	4368	178.177	205.373	453.413	4990	250.131	240.97
34	ffs	BOV_RS16010		signal recognition particle sRNA small type	NC_009505	complement(41476..41573)	160.19	-1.36767	-0.451715	0.645205	160.19	-2.08764	-1.06187	0.0756669	203	173.389	213.667	23.7429	111	103.938	113.333	10.9896	194	203.242	227.257	24.8369	217	184.071	181.817	17.745	203	170.709	166.833	15.8948	104	99.4344	102.472	9.85882	187	185.412	185.717	18.5672	28	21.0834	24.3013	2.90649	86	79.5754	76.6609
35	BOV_RS00180	BOV_RS00180	BOV_0035	HIT family protein	NC_009505	41643..42047	31.4989	-1.00751	-0.0107972	0.989798	29.9417	1.02093	0.029882	0.95428	136	28.1084	34.638	15.9066	90	20.3921	22.2356	8.91049	104	26.3643	29.4795	13.3146	151	30.9938	30.6142	12.3479	162	32.9644	32.216	12.6845	132	30.5386	31.4715	12.5131	129	30.9497	31.0006	12.8084	113	20.5888	23.7313	11.7298	171	38.2867	36.8844
36	nudC	BOV_RS00185	BOV_0036	NAD(+) diphosphatase	NC_009505	42076..43023	15.2395	-1.11854	-0.161611	0.826304	13.558	-1.32791	-0.409159	0.312421	142	12.5381	15.4507	16.6084	162	15.6813	17.0989	16.0389	115	12.4545	13.9261	14.7229	162	14.2056	14.0316	13.2474	184	15.9954	15.6322	14.4071	157	15.5175	15.9915	14.883	115	11.7872	11.8066	11.4183	109	8.4845	9.7795	11.3146	157	15.0175	14.4675
37	BOV_RS00190	BOV_RS00190	BOV_0037	prephenate dehydratase	NC_009505	complement(43024..43887)	87.8449	1.02239	0.0319474	0.967096	74.7443	-1.05603	-0.0786525	0.864467	694	67.2355	82.8541	81.1704	664	70.5228	76.898	65.7396	561	66.6634	74.5402	71.8223	841	80.9161	79.9251	68.7719	980	93.4755	91.3531	76.7333	822	89.1431	91.8664	77.9226	770	86.5962	86.7387	76.453	626	53.4649	61.6253	64.9808	802	84.1719	81.0891
38	BOV_RS00195	BOV_RS00195	BOV_0038	3-deoxy-manno-octulosonate cytidylyltransferase	NC_009505	complement(43976..44731)	45.8768	-1.09272	-0.127925	0.857656	44.2157	-1.04006	-0.0566692	0.908802	261	28.8982	35.6112	30.5266	410	49.7665	54.2654	40.5922	316	42.9145	47.9851	40.456	411	45.1932	44.6396	33.6091	375	40.8785	39.9504	29.3622	416	51.5586	53.1337	39.4353	340	43.6998	43.7717	33.7585	346	33.7724	38.9272	35.9159	460	55.175	53.1542
39	BOV_RS00200	BOV_RS00200	BOV_0039	cytochrome c family protein	NC_009505	45109..45717	120.021	1.01433	0.0205227	0.974101	94.8444	-1.30894	-0.388398	0.135819	580	79.7193	98.2379	67.837	726	109.394	119.283	71.8779	566	95.4196	106.694	72.4624	970	132.406	130.784	79.3208	866	117.189	114.528	67.8072	718	110.468	113.843	68.0638	685	109.294	109.474	68.0134	481	58.2822	67.1779	49.9294	543	80.8517	77.8904
40	BOV_RS00205	BOV_RS00205	BOV_0040	molybdopterin-binding protein	NC_009505	complement(45762..46727)	19.3444	-1.12036	-0.163964	0.77301	17.136	-1.40066	-0.486103	0.115638	207	17.9368	22.1035	24.2108	189	17.954	19.577	18.712	146	15.5172	17.3507	18.6917	210	18.0715	17.8502	17.1725	274	23.3754	22.8447	21.454	171	16.5863	17.093	16.2102	153	15.3899	15.4152	15.1913	113	8.63196	9.94946	11.7298	206	19.3373	18.6291
41	cyoA	BOV_RS00210	BOV_0042	ubiquinol oxidase subunit II	NC_009505	47267..48280	564.269	1.04853	0.0683708	0.917295	528.846	1.05883	0.0824732	0.824806	3884	320.622	395.102	454.274	6383	577.647	629.865	631.951	4080	413.105	461.916	522.344	6727	551.488	544.734	550.094	6688	543.556	531.214	523.666	6469	597.763	616.024	613.238	4810	460.924	461.682	477.583	5284	384.533	443.224	548.496	8287	741.081	713.939
42	cyoB	BOV_RS00215	BOV_0043	cytochrome o ubiquinol oxidase subunit I	NC_009505	48360..50339	463.496	-1.03895	-0.0551285	0.93958	432.349	-1.03833	-0.0542685	0.888498	6686	282.653	348.313	781.997	11678	541.226	590.152	1156.18	6825	353.896	395.712	873.774	10430	437.897	432.534	852.903	10693	445.061	434.956	837.255	10725	507.53	523.035	1016.69	7455	365.851	366.453	740.204	8216	306.199	352.934	852.848	13647	624.998	602.107
43	cyoC	BOV_RS00220	BOV_0044	cytochrome o ubiquinol oxidase subunit III	NC_009505	50343..50972	455.849	-1.03678	-0.0521084	0.947173	429.008	-1.02618	-0.037281	0.929041	1947	258.689	318.782	227.722	3673	535.003	583.366	363.647	2236	364.393	407.448	286.265	3248	428.576	423.327	265.602	3417	446.982	436.833	267.549	3308	491.988	507.018	313.586	2257	348.107	348.68	224.097	2630	308.052	355.07	273.003	4383	630.866	607.761
44	cyoD	BOV_RS00225	BOV_0045	cytochrome o ubiquinol oxidase subunit IV	NC_009505	50972..51337	601.109	-1.10793	-0.147861	0.724595	540.213	-1.14163	-0.191094	0.494754	1910	436.822	538.295	223.394	2451	614.522	670.074	242.662	1964	550.933	616.03	251.442	2636	598.711	591.378	215.556	2794	629.116	614.832	218.768	2248	575.499	593.081	213.102	2131	565.75	566.68	211.586	1827	368.354	424.576	189.649	2771	686.534	661.389
45	BOV_RS16020	BOV_RS16020	BOV_0046	SH3 domain-containing protein	NC_009505	51788..52487	13.9759	1.02414	0.0344184	0.974101	10.9767	-1.5607	-0.642196	0.158352	77	9.20758	11.3465	9.00594	106	13.8958	15.152	10.4946	67	9.82687	10.988	8.57771	118	14.0132	13.8415	9.64933	120	14.1276	13.8068	9.39592	103	13.787	14.2082	9.76402	105	14.5752	14.5991	10.4254	30	3.16251	3.6452	3.1141	55	7.12477	6.86383
46	BOV_RS00235	BOV_RS00235	BOV_0047	autotransporter assembly complex protein TamA	NC_009505	52972..54891	210.602	-1.55698	-0.638754	0.00443623	210.602	-1.62976	-0.70466	0.00113915	4276	186.419	229.723	500.122	4697	224.489	244.782	465.028	4131	220.898	246.999	528.873	3902	168.942	166.873	319.082	4121	176.883	172.867	322.671	3350	163.483	168.478	317.568	3600	182.189	182.489	357.443	2607	100.195	115.488	270.615	3531	166.764	160.656
47	BOV_RS00240	BOV_RS00240	BOV_0048	translocation/assembly module TamB	NC_009505	54888..59612	148.234	-1.55185	-0.633988	0.00378662	148.234	-1.3911	-0.476224	0.041477	7093	125.655	154.845	829.599	8040	156.146	170.261	796.003	7497	162.901	182.149	959.807	6808	119.776	118.309	556.717	7142	124.567	121.739	559.214	5795	114.916	118.427	549.345	6030	124.004	124.208	598.716	5918	92.4233	106.53	614.308	7887	151.362	145.818
48	BOV_RS00245	BOV_RS00245	BOV_0049	L,D-transpeptidase	NC_009505	59757..60482	168.925	-1.2314	-0.300305	0.396265	166.616	-1.19338	-0.25505	0.40769	1168	134.666	165.949	136.61	1419	179.358	195.572	140.489	1314	185.822	207.778	168.225	1515	173.472	171.347	123.888	1523	172.882	168.956	119.25	1243	160.422	165.323	117.832	1264	169.174	169.452	125.502	1145	116.38	134.143	118.855	1566	195.597	188.433
49	BOV_RS00250	BOV_RS00250	BOV_0050	hypothetical protein	NC_009505	complement(60533..60748)	222.052	-1.149	-0.200373	0.692804	240.939	1.07543	0.104916	0.797805	527	204.225	251.666	61.6381	526	223.464	243.665	52.0768	379	180.146	201.431	48.5217	549	211.286	208.699	44.8939	601	229.301	224.095	47.0579	520	225.569	232.46	49.2941	497	223.576	223.943	49.3469	756	258.271	297.691	78.4753	574	240.971	232.145
50	BOV_RS00255	BOV_RS00255	BOV_0051	hypothetical protein	NC_009505	complement(60818..61327)	125.462	1.12887	0.174879	0.667684	114.45	1.1012	0.139082	0.66349	472	77.4684	95.4641	55.2053	667	120.014	130.863	66.0366	354	71.2642	79.6846	45.321	794	129.421	127.835	64.9285	770	124.425	121.599	60.2905	667	122.542	126.286	63.2292	565	107.647	107.824	56.0986	512	74.0812	85.3883	53.1473	909	161.622	155.702
51	BOV_RS16025	BOV_RS16025	BOV_0053	hypothetical protein	NC_009505	complement(61658..61864)	263.291	1.00895	0.0128595	0.9927	207.881	-2.13819	-1.09639	0.0470916	482	194.908	240.185	56.3749	514	227.86	248.458	50.8888	405	200.874	224.608	51.8503	633	254.206	251.093	51.7629	669	266.343	260.296	52.3822	595	269.325	277.553	56.4038	495	232.358	232.74	49.1484	48	17.1111	19.7228	4.98256	248	108.639	104.661
52	BOV_RS00260	BOV_RS00260	BOV_0054	DUF1775 domain-containing protein	NC_009505	complement(61875..62879)	274.385	1.3181	0.398457	0.189039	245.925	1.3001	0.37862	0.175875	1708	142.257	175.303	199.768	2554	233.201	254.282	252.86	1278	130.558	145.984	163.617	3269	270.397	267.085	267.319	3247	266.257	260.212	254.238	3073	286.501	295.253	291.309	2239	216.476	216.832	222.309	2875	211.096	243.316	298.434	3438	310.203	298.842
53	BOV_RS00265	BOV_RS00265	BOV_0055	hypothetical protein	NC_009505	complement(63014..63412)	744.169	1.1542	0.206891	0.615475	581.166	-1.00917	-0.0131636	0.976425	2228	467.407	575.984	260.588	2847	654.772	713.963	281.868	1679	432.032	483.08	214.955	3352	698.367	689.814	274.106	3620	747.689	730.713	283.444	3349	786.451	810.477	317.473	2320	564.985	565.915	230.352	2601	481.034	554.454	269.992	3069	697.478	671.932
54	BOV_RS00270	BOV_RS00270	BOV_0056	VOC family protein	NC_009505	complement(63644..64039)	70.4338	-1.05415	-0.0760847	0.917639	65.3941	-1.02874	-0.0408826	0.928447	281	59.3969	73.1947	32.8658	261	60.4813	65.9487	25.8404	218	56.5197	63.1979	27.9096	367	77.0413	76.0977	30.0111	370	77.0002	75.2519	28.9707	242	57.2598	59.0091	22.9407	325	79.7462	79.8774	32.2691	282	52.5487	60.5693	29.2725	279	63.8874	61.5475
55	apbC	BOV_RS00275	BOV_0057	iron-sulfur cluster carrier protein ApbC	NC_009505	64236..65399	52.4859	1.15328	0.205749	0.594794	49.8745	1.19256	0.254059	0.364452	524	37.6817	46.4351	61.2872	486	38.3141	41.7777	48.1166	364	32.106	35.8996	46.6013	744	53.134	52.4832	60.8398	772	54.6575	53.4165	60.4471	617	49.6663	51.1836	58.4893	639	53.3421	53.4298	63.4461	575	36.4521	42.0159	59.6869	768	59.8294	57.6381
56	BOV_RS00280	BOV_RS00280	BOV_0058	alpha-D-glucose phosphate-specific phosphoglucomutase	NC_009505	complement(65644..67275)	99.5178	-1.33247	-0.414103	0.0721036	99.5178	-1.22003	-0.286912	0.240758	1686	86.4749	106.563	197.195	2070	116.393	126.914	204.941	1521	95.6858	106.992	194.727	1814	92.3996	91.2679	148.338	1827	92.258	90.1633	143.053	1655	95.0183	97.9211	156.888	1489	88.6536	88.7995	147.842	1799	81.3428	93.7582	186.742	1899	105.514	101.65
57	BOV_RS00285	BOV_RS00285	BOV_0059	LysR family transcriptional regulator	NC_009505	complement(67491..68384)	16.0692	-1.02347	-0.0334748	0.971863	13.3486	-1.25759	-0.33066	0.475341	99	9.26937	11.4226	11.5791	179	18.3735	20.0344	17.722	108	12.4029	13.8684	13.8267	178	16.5514	16.3487	14.5558	174	16.0397	15.6756	13.6241	149	15.6163	16.0934	14.1247	155	16.8467	16.8745	15.3899	81	6.68584	7.7063	8.40806	130	13.186	12.703
58	BOV_RS00290	BOV_RS00290	BOV_0060	alpha/beta hydrolase	NC_009505	68509..69432	16.3116	-1.32804	-0.409299	0.284011	19.4572	1.0337	0.0478111	0.91948	203	18.3898	22.6617	23.7429	161	15.9893	17.4347	15.9399	131	14.5559	16.2757	16.7713	154	13.8548	13.6851	12.5932	189	16.8568	16.4741	14.7986	159	16.1233	16.6159	15.0726	205	21.5578	21.5932	20.3544	198	15.8125	18.226	20.553	214	21.0014	20.2322
59	BOV_RS00295	BOV_RS00295	BOV_0061	nucleoside/nucleotide kinase family protein	NC_009505	69505..70203	11.9253	1.02349	0.0335012	0.969709	9.32392	-1.29441	-0.372291	0.39606	69	8.26275	10.1822	8.07026	83	10.8962	11.8812	8.21745	60	8.81277	9.85406	7.68153	119	14.1522	13.9788	9.7311	97	11.4362	11.1765	7.59503	76	10.1875	10.4987	7.20452	90	12.5109	12.5314	8.93606	39	4.11714	4.74554	4.04833	68	8.82141	8.49833
60	BOV_RS00300	BOV_RS00300	BOV_0062	fumarylacetoacetate hydrolase family protein	NC_009505	70303..70992	53.3595	1.04227	0.0597297	0.948673	49.8873	1.05259	0.0739485	0.87701	337	40.8821	50.379	39.4156	295	39.2327	42.7793	29.2066	276	41.0675	45.9199	35.335	389	46.8655	46.2915	31.8101	542	64.7345	63.2647	42.4382	357	48.4785	49.9595	33.8423	435	61.2579	61.3587	43.191	297	31.7626	36.6105	30.8296	431	56.6415	54.567
61	BOV_RS00305	BOV_RS00305	BOV_0063	hypothetical protein	NC_009505	71012..71203	123.527	-1.21338	-0.279032	0.696219	167.663	1.3181	0.398455	0.399607	335	146.048	179.975	39.1817	213	101.801	111.004	21.0881	192	102.669	114.8	24.5809	286	123.828	122.311	23.3874	277	118.895	116.196	21.6889	262	127.859	131.765	24.8366	271	137.148	137.374	26.9075	582	223.681	257.822	60.4135	301	142.158	136.952
62	BOV_RS00310	BOV_RS00310	BOV_0064	hypothetical protein	NC_009505	71271..71480	101.219	-1.11316	-0.154662	0.869517	104.032	1.09319	0.12855	0.829788	272	108.418	133.604	31.8132	201	87.8319	95.7718	19.9001	140	68.4459	76.5332	17.9236	230	91.0461	89.931	18.808	278	109.097	106.62	21.7672	232	103.514	106.676	21.9928	173	80.0477	80.1794	17.1771	406	142.664	164.439	42.1441	207	89.3835	86.1098
63	BOV_RS00315	BOV_RS00315	BOV_0065	hypothetical protein	NC_009505	71646..71834	409.151	-1.17852	-0.236979	0.525222	416.461	-1.0289	-0.0410985	0.913179	807	357.408	440.433	94.387	945	458.823	500.3	93.5601	624	338.97	379.022	79.8879	932	409.927	404.907	76.2133	1029	448.683	438.495	80.57	744	368.842	380.11	70.5285	764	392.784	393.43	75.8573	1045	408.002	470.276	108.474	935	448.597	432.167
64	BOV_RS00320	BOV_RS00320	BOV_0066	lytic transglycosylase domain-containing protein	NC_009505	71849..72712	150.388	-1.19968	-0.262651	0.606885	143.427	-1.39826	-0.483629	0.151109	1264	122.458	150.904	147.838	1342	142.533	155.417	132.865	1391	165.292	184.822	178.083	1565	150.575	148.731	127.976	1654	157.764	154.182	129.507	1317	142.824	147.187	124.847	1332	149.8	150.047	132.254	615	52.5254	60.5424	63.839	1613	169.288	163.088
65	BOV_RS00325	BOV_RS00325	BOV_0067	hemolysin III family protein	NC_009505	72894..73550	65.9087	1.06039	0.084591	0.917639	49.6728	-1.21725	-0.283626	0.471408	323	41.1519	50.7114	37.7782	393	54.8912	59.8533	38.9091	339	52.9752	59.2346	43.4006	530	67.06	66.2386	43.3402	571	71.6236	69.9974	44.7089	414	59.0425	60.8462	39.2457	434	64.1869	64.2925	43.0917	168	18.8691	21.7491	17.4389	465	64.1792	61.8286
66	BOV_RS00330	BOV_RS00330	BOV_0068	error-prone DNA polymerase	NC_009505	complement(73691..76892)	4.95564	-1.34168	-0.42404	0.270004	5.46569	-1.02178	-0.0310866	0.946716	213	5.56815	6.86162	24.9125	160	4.58537	4.99988	15.8409	147	4.7134	5.27032	18.8197	193	5.01059	4.94922	15.7824	185	4.76141	4.65331	14.4854	148	4.33082	4.46312	14.0299	195	5.91746	5.92719	19.3615	236	5.43875	6.26887	24.4976	178	5.04087	4.85624
67	BOV_RS00340	BOV_RS00340	BOV_0069	DNA polymerase Y family protein	NC_009505	complement(76892..78156)	4.54897	-1.32917	-0.410524	0.544118	4.54897	-1.65915	-0.730443	0.124231	67	4.4334	5.46327	7.83634	61	4.42502	4.82503	6.03933	59	4.7885	5.3543	7.5535	80	5.25717	5.19278	6.54192	64	4.16941	4.07475	5.01116	47	3.48126	3.58762	4.45543	55	4.22468	4.23163	5.46093	23	1.34167	1.54645	2.38748	60	4.30098	4.14345
68	BOV_RS00345	BOV_RS00345	BOV_0070	ImuA family protein	NC_009505	complement(78182..79040)	12.7036	-1.16305	-0.217917	0.803965	11.7042	-1.39219	-0.477354	0.342976	109	10.6215	13.0889	12.7487	95	10.1486	11.066	9.40551	120	14.3426	16.0372	15.3631	129	12.4839	12.331	10.5488	125	11.9923	11.72	9.78741	125	13.6347	14.0513	11.8495	107	12.1035	12.1235	10.624	45	3.8657	4.45572	4.67115	140	14.7789	14.2376
69	BOV_RS00350	BOV_RS00350	BOV_0071	YadA-like family protein	NC_009505	79476..81776	12068.2	1.04847	0.0682907	0.959495	16616.1	1.693	0.759586	0.143379	204248	7430.09	9156.08	23888.9	280148	11172.4	12182.4	27736.2	206912	9232.25	10323.1	26490	318664	11512.5	11371.5	26058.4	322875	11563.9	11301.3	25280.9	322400	13128.3	13529.4	30562.3	274743	11602	11621.1	27279.1	688007	22064	25431.7	71417.4	410627	16182.2	15589.5
70	BOV_RS00355	BOV_RS00355	BOV_0072	invasion associated locus B family protein	NC_009505	81796..82533	4097.28	-1.064	-0.0894996	0.929886	3538.33	-1.13857	-0.187221	0.730648	23562	2672.44	3293.25	2755.82	34412	4278.87	4665.67	3406.97	25999	3616.92	4044.28	3328.53	34731	3912.13	3864.22	2840.09	34653	3869.64	3781.77	2713.31	35523	4510.07	4647.85	3367.45	28710	3780.06	3786.28	2850.6	25201	2519.82	2904.42	2615.95	35119	4315.11	4157.07
71	BOV_RS00360	BOV_RS00360	BOV_0073	argininosuccinate synthase	NC_009505	complement(82612..83832)	315.246	-1.06581	-0.0919492	0.879144	345.013	1.1515	0.203515	0.533625	3209	219.992	271.096	375.326	4610	346.466	377.786	456.415	2947	247.801	277.08	377.291	4451	303.036	299.325	363.976	4589	309.733	302.701	359.316	4339	332.969	343.141	411.321	3568	283.943	284.41	354.265	5678	343.153	395.529	589.395	5493	407.944	393.003
72	BOV_RS00365	BOV_RS00365	BOV_0074	LysE family translocator	NC_009505	84019..84678	64.6171	-1.34495	-0.427554	0.161423	64.6171	-1.23381	-0.303122	0.316301	445	56.4376	69.548	52.0473	571	79.3903	86.5671	56.5321	373	58.0234	64.8793	47.7535	523	65.8735	65.0667	42.7678	491	61.3088	59.9168	38.445	371	52.6695	54.2786	35.1694	419	61.6868	61.7882	41.6023	441	49.3064	56.832	45.7772	490	67.3222	64.8565
73	BOV_RS00370	BOV_RS00370	BOV_0075	hypothetical protein	NC_009505	complement(84682..85185)	67.7952	-1.20903	-0.273846	0.594794	65.7228	-1.22145	-0.288594	0.45551	343	56.9661	70.1992	40.1174	459	83.5714	91.1261	45.4435	278	56.6308	63.3221	35.5911	447	73.7275	72.8245	36.553	370	60.5002	59.1265	28.9707	372	69.1579	71.2707	35.2642	325	62.6577	62.7608	32.2691	324	47.4376	54.678	33.6323	412	74.1264	71.4115
74	rlmN	BOV_RS00375	BOV_0076	23S rRNA (adenine(2503)-C(2))-methyltransferase RlmN	NC_009505	complement(85219..86454)	108.764	-1.0992	-0.136455	0.795725	98.9024	-1.10672	-0.146296	0.677378	1094	74.0886	91.2992	127.955	1559	115.745	126.208	154.349	1194	99.18	110.899	152.862	1550	104.248	102.971	126.75	1585	105.681	103.281	124.104	1535	116.364	119.919	145.512	1257	98.8186	98.9812	124.807	1287	76.8366	88.5643	133.595	1650	121.052	116.618
75	BOV_RS00380	BOV_RS00380		hypothetical protein	NC_009505	86574..86768	20.8577	-1.19544	-0.257541	0.77301	19.8041	-1.80779	-0.854228	0.0800455	41	17.5996	21.6879	4.79537	62	29.1765	31.814	6.13833	24	12.6362	14.1292	3.07261	40	17.0521	16.8433	3.27096	52	21.9763	21.4773	4.07156	49	23.5446	24.2639	4.64502	30	14.9489	14.9735	2.97869	20	7.56839	8.72356	2.07607	34	15.8107	15.2316
76	BOV_RS00385	BOV_RS00385	BOV_0077	hypothetical protein	NC_009505	complement(86714..87316)	2276.48	1.13717	0.185442	0.792869	2622.31	1.48367	0.56917	0.126225	9562	1327.35	1635.69	1118.37	12768	1943.04	2118.69	1264.1	9186	1564.04	1748.84	1176.04	16229	2237.32	2209.91	1327.11	16121	2203.23	2153.21	1262.26	15374	2388.91	2461.89	1457.4	13787	2221.64	2225.3	1368.91	22611	2767.01	3189.34	2347.1	19140	2878.27	2772.85
77	BOV_RS00390	BOV_RS00390	BOV_0079	DUF1232 domain-containing protein	NC_009505	complement(87633..88016)	65.0681	-1.29177	-0.369351	0.35878	67.2465	-1.11567	-0.157915	0.70445	332	72.3702	89.1816	38.8308	222	53.0514	57.8472	21.9792	261	69.7827	78.028	33.4146	303	65.594	64.7906	24.7775	320	68.6759	67.1166	25.0558	241	58.8052	60.6016	22.8459	282	71.3575	71.4749	27.9997	300	57.6499	66.449	31.141	308	72.7321	70.0682
78	BOV_RS00395	BOV_RS00395	BOV_0080	4a-hydroxytetrahydrobiopterin dehydratase	NC_009505	complement(88104..88397)	51.167	-1.91691	-0.938786	0.00191413	51.167	-1.91181	-0.934939	0.00193508	154	43.8456	54.0308	18.0119	160	49.94	54.4545	15.8409	171	59.7155	66.7713	21.8924	112	31.6682	31.2803	9.15869	120	33.6372	32.8734	9.39592	109	34.7383	35.7996	10.3328	93	30.7367	30.7873	9.23393	104	26.1032	30.0874	10.7955	110	33.9275	32.6849
79	BOV_RS16045	BOV_RS16045	BOV_0082	low molecular weight phosphotyrosine protein phosphatase	NC_009505	88624..89229	81.2224	-1.02597	-0.0369815	0.954847	71.2104	-1.06692	-0.0934498	0.79444	428	59.1186	72.8517	50.059	495	74.9563	81.7322	49.0077	388	65.7351	73.5022	49.6739	613	84.0893	83.0594	50.1274	597	81.1872	79.3438	46.7447	507	78.3908	80.7856	48.0617	506	81.1334	81.2669	50.2405	470	57.2313	65.9665	48.7875	503	75.2665	72.5098
80	thpR	BOV_RS00405	BOV_0081	RNA 2',3'-cyclic phosphodiesterase	NC_009505	complement(89139..89729)	135.037	1.20529	0.269381	0.610425	116.197	1.10595	0.145291	0.749339	508	71.9497	88.6634	59.4158	699	108.534	118.345	69.2048	518	89.9872	100.62	66.3172	981	137.986	136.296	80.2203	939	130.937	127.964	73.5231	859	136.187	140.347	81.4301	779	128.077	128.288	77.3466	552	68.9223	79.442	57.2994	988	151.592	146.04
81	BOV_RS00410	BOV_RS00410	BOV_0083	arylesterase	NC_009505	complement(89910..90635)	175.212	1.16942	0.225799	0.529422	158.014	1.15381	0.206401	0.472047	932	107.456	132.418	109.007	1179	149.023	162.494	116.727	730	103.234	115.432	93.4586	1488	170.38	168.293	121.68	1597	181.282	177.166	125.044	1348	173.973	179.288	127.785	1296	173.456	173.742	128.679	1189	120.852	139.298	123.422	1439	179.734	173.151
82	BOV_RS00415	BOV_RS00415	BOV_0084	ABC transporter ATP-binding protein	NC_009505	90782..91510	35.9713	1.05729	0.0803711	0.917614	36.5494	1.17394	0.231361	0.543911	205	23.5385	29.0065	23.9769	285	35.8751	39.1181	28.2165	158	22.2519	24.8812	20.228	305	34.7796	34.3537	24.9411	332	37.5315	36.6794	25.9954	277	35.6026	36.6903	26.2586	321	42.7858	42.8562	31.872	271	27.4315	31.6184	28.1307	317	39.431	37.9869
83	BOV_RS00420	BOV_RS00420	BOV_0085	ABC transporter permease	NC_009505	91507..94056	20.1171	1.15016	0.201837	0.659811	19.9347	1.22136	0.288492	0.359058	363	11.9157	14.6837	42.4566	479	17.2374	18.7956	47.4236	321	12.9242	14.4513	41.0962	614	20.0162	19.771	50.2092	683	22.0732	21.5721	53.4784	497	18.2619	18.8198	47.1138	613	23.3584	23.3968	60.8645	414	11.9803	13.8089	42.9746	688	24.4655	23.5695
84	BOV_RS00425	BOV_RS00425	BOV_0086	Bax inhibitor-1/YccA family protein	NC_009505	94290..95027	1422.19	1.54475	0.627376	0.005051	1282.56	1.53958	0.622535	0.0047722	4773	541.362	667.119	558.252	7579	942.391	1027.58	750.362	5400	751.235	839.999	691.337	12572	1416.12	1398.78	1028.06	13090	1461.74	1428.55	1024.94	10938	1388.71	1431.13	1036.88	9575	1260.68	1262.75	950.698	10951	1094.98	1262.11	1136.75	12143	1492.02	1437.38
85	BOV_RS00430	BOV_RS00430	BOV_0087	GNAT family N-acetyltransferase	NC_009505	95142..95681	35.2145	1.00413	0.0059494	0.9937	34.8918	1.10061	0.138297	0.729167	155	24.0265	29.6078	18.1288	190	32.2876	35.2063	18.811	146	27.7586	31.0385	18.6917	205	31.5582	31.1717	16.7637	241	36.7798	35.9447	18.8701	215	37.3056	38.4453	20.3812	166	29.8701	29.9192	16.4821	223	30.4733	35.1244	23.1481	264	44.3319	42.7082
86	BOV_RS00435	BOV_RS00435	BOV_0088	DUF2794 domain-containing protein	NC_009505	complement(95701..96102)	39.3153	-1.1588	-0.212637	0.704148	37.4917	-1.09526	-0.131271	0.76468	129	26.8606	33.1003	15.0879	209	47.7085	52.0213	20.6921	139	35.4999	39.6945	17.7955	173	35.7744	35.3363	14.1469	203	41.6155	40.6707	15.8948	174	40.5558	41.7947	16.4946	161	38.9154	38.9794	15.9856	182	33.4082	38.5074	18.8922	178	40.1514	38.6808
87	BOV_RS00440	BOV_RS00440	BOV_0089	thioredoxin family protein	NC_009505	complement(96652..97386)	184.276	-2.33155	-1.22129	2.2799e-09	184.276	-1.93143	-0.949666	1.27649e-05	1321	150.442	185.389	154.505	1632	203.755	222.174	161.577	1422	198.633	222.103	182.052	865	97.8321	96.6339	70.7345	950	106.518	104.099	74.3844	718	91.5307	94.3269	68.0638	904	119.51	119.706	89.7578	848	85.1367	98.1311	88.0252	982	121.152	116.715
88	acnA	BOV_RS00445	BOV_0091	aconitate hydratase AcnA	NC_009505	complement(97663..100350)	304.525	-1.05102	-0.0717963	0.907413	264.078	-1.13306	-0.180221	0.560563	5982	186.282	229.554	699.657	10149	346.473	377.794	1004.81	6494	248.04	277.347	831.397	9923	306.879	303.12	811.443	9506	291.443	284.826	744.313	9044	315.254	324.885	857.338	7156	258.68	259.106	710.516	6303	173.032	199.442	654.272	10687	360.523	347.319
89	ccmA	BOV_RS00450	BOV_0092	heme ABC exporter ATP-binding protein CcmA	NC_009505	100694..101341	66.8075	1.21481	0.280733	0.389529	62.5397	1.25365	0.326131	0.229425	331	42.7568	52.6892	38.7139	350	49.5642	54.0448	34.6519	245	38.8177	43.4043	31.3662	504	64.6559	63.864	41.2141	565	71.8553	70.2238	44.2391	442	63.9112	65.8637	41.9	474	71.0764	71.1933	47.0633	452	51.4721	59.3283	46.9191	465	65.0705	62.6873
90	ccmB	BOV_RS00455	BOV_0093	heme exporter protein CcmB	NC_009505	101341..102006	29.8081	1.09296	0.128239	0.861648	27.0359	1.04028	0.056969	0.909829	148	18.6012	22.9222	17.3101	196	27.0058	29.4471	19.4051	130	20.0405	22.4084	16.6433	253	31.579	31.1923	20.6888	256	31.6775	30.9583	20.0446	186	26.1679	26.9673	17.6321	235	34.2859	34.3423	23.3331	108	11.9662	13.7927	11.2108	256	34.8556	33.579
91	BOV_RS00460	BOV_RS00460	BOV_0094	heme ABC transporter permease	NC_009505	102061..102849	80.7607	1.42642	0.512397	0.0618011	64.9662	1.22071	0.287715	0.348501	357	37.8742	46.6723	41.7548	417	48.4992	52.8835	41.2852	380	49.4476	55.2902	48.6497	780	82.1808	81.1743	63.7837	779	81.3666	79.5191	60.9952	663	78.7347	81.14	62.85	601	74.0149	74.1367	59.6731	393	36.7556	42.3657	40.7947	732	84.128	81.0468
92	ccmD	BOV_RS00465	BOV_0095	heme exporter protein CcmD	NC_009505	102846..103019	61.4675	1.10707	0.146743	0.872709	76.6451	1.52681	0.610517	0.144354	91	43.7769	53.9462	10.6434	101	53.2657	58.0809	9.99954	60	35.403	39.5861	7.68153	126	60.1969	59.4596	10.3035	144	68.2023	66.6537	11.2751	104	56.0033	57.7142	9.85882	97	54.1682	54.2573	9.63109	165	69.975	80.6553	17.1275	203	105.792	101.917
93	BOV_RS00470	BOV_RS00470	BOV_0096	DsbE family thiol:disulfide interchange protein	NC_009505	103016..103627	69.3582	1.1353	0.183069	0.703854	58.3291	1.02556	0.0364081	0.930433	282	38.5701	47.5298	32.9828	355	53.2295	58.0414	35.1469	329	55.1929	61.7143	42.1204	548	74.4358	73.5241	44.8121	524	70.5611	68.959	41.0288	412	63.0776	65.0046	39.0561	449	71.2881	71.4053	44.581	296	35.6902	41.1376	30.7258	459	68.0092	65.5183
94	ilvD	BOV_RS00475	BOV_0097	dihydroxy-acid dehydratase	NC_009505	complement(103876..105711)	160.607	-1.66505	-0.735561	0.0059055	160.607	-1.47486	-0.560578	0.0470916	2416	110.148	135.735	282.576	3027	151.292	164.968	299.689	3941	220.38	246.419	504.548	2559	115.864	114.445	209.26	2516	112.934	110.37	197.001	2599	132.637	136.689	246.376	2144	113.468	113.655	212.877	2367	95.1336	109.654	245.702	3403	168.072	161.916
95	BOV_RS00480	BOV_RS00480	BOV_0098	hypothetical protein	NC_009505	complement(106111..106570)	1753.34	-2.5823	-1.36866	1.64231e-08	1753.34	-1.78555	-0.836365	0.00216778	8981	1634.25	2013.89	1050.42	8587	1713.01	1867.86	850.159	8570	1912.76	2138.77	1097.18	4407	796.412	786.658	360.378	4629	829.306	810.477	362.448	4621	941.256	970.011	438.054	4242	896.055	897.529	421.186	8142	1306.12	1505.47	845.166	5050	995.497	959.037
96	BOV_RS00485	BOV_RS00485	BOV_0099	response regulator	NC_009505	complement(106570..106944)	1869.74	-1.87763	-0.90891	0.000677936	1869.74	-1.29419	-0.372045	0.269374	6906	1541.52	1899.61	807.728	7435	1819.39	1983.86	736.105	8212	2248.31	2513.96	1051.35	5056	1120.8	1107.07	413.449	5478	1203.86	1176.53	428.924	5694	1422.71	1466.17	539.77	5052	1309.04	1311.2	501.611	9411	1851.88	2134.53	976.893	6447	1558.95	1501.86
97	BOV_RS00490	BOV_RS00490	BOV_0100	Lrp/AsnC ligand binding domain-containing protein	NC_009505	complement(107122..107358)	223.988	1.22569	0.293599	0.397685	185.665	1.11264	0.153984	0.648156	371	131.032	161.471	43.3923	433	167.654	182.81	42.8693	321	139.058	155.488	41.0962	620	217.468	214.805	50.6999	601	208.983	204.238	47.0579	621	245.512	253.012	58.8685	518	212.375	212.724	51.432	458	142.602	164.367	47.5419	528	202.019	194.62
98	BOV_RS17635	BOV_RS17635		diguanylate cyclase	NC_009505	107461..107652	90.4108	-1.18834	-0.248953	0.648445	94.0852	-1.00374	-0.00538692	0.991251	214	93.2965	114.969	25.0295	209	99.8897	108.92	20.6921	117	62.5638	69.9561	14.979	239	103.478	102.211	19.544	193	82.8403	80.9594	15.1118	174	84.9137	87.5078	16.4946	200	101.216	101.383	19.8579	256	98.3891	113.406	26.5736	175	82.6501	79.623
99	BOV_RS00500	BOV_RS00500	BOV_0101	DUF930 domain-containing protein	NC_009505	108011..108415	610.383	1.47942	0.565035	0.0110559	544.828	1.43824	0.524304	0.0182714	1278	264.137	325.495	149.475	1878	425.516	463.982	185.932	1217	308.513	344.966	155.807	2940	603.455	596.064	240.415	2992	608.825	595.001	234.272	2675	618.868	637.775	253.58	2390	573.409	574.353	237.302	2228	405.946	467.906	231.274	2926	655.127	631.133
100	phiA	BOV_RS00505	BOV_0102	peptidoglycan hydrolase inhibitor PhiA	NC_009505	complement(108501..108986)	406.768	-1.08781	-0.121424	0.808492	373.344	-1.0616	-0.0862453	0.805187	2011	346.361	426.819	235.207	1991	375.933	409.917	197.12	1567	331.033	370.147	200.616	2313	395.633	390.787	189.143	2528	428.673	418.94	197.941	2054	395.999	408.096	194.712	2147	429.257	429.963	213.175	2168	329.178	379.421	225.045	1938	361.596	348.353
101	BOV_RS00510	BOV_RS00510	BOV_0103	YdcF family protein	NC_009505	109278..110096	903.779	-1.4439	-0.529969	0.0481069	903.779	-1.19963	-0.262584	0.391706	6964	711.75	877.088	814.512	8183	916.862	999.746	810.161	8637	1082.72	1210.65	1105.76	7102	720.858	712.029	580.759	7688	773.598	756.033	601.965	7471	854.721	880.833	708.223	7336	870.357	871.789	728.389	9052	815.584	940.067	939.627	7442	823.971	793.793
102	BOV_RS00515	BOV_RS00515	BOV_0104	sulfate ABC transporter substrate-binding protein	NC_009505	110374..111138	40.8652	-1.27699	-0.352745	0.268989	40.8652	-1.16228	-0.216963	0.486626	331	36.2176	44.6308	38.7139	352	42.2237	46.0407	34.8499	329	44.1543	49.3714	42.1204	355	38.5762	38.1037	29.0298	371	39.9667	39.0592	29.049	341	41.766	43.0419	32.3256	321	40.7723	40.8394	31.872	362	34.9185	40.2481	37.5768	368	43.6207	42.0231
103	cysT_1	BOV_RS00520	BOV_0105	sulfate ABC transporter permease subunit CysT	NC_009505	111233..112099	21.281	-1.0523	-0.0735405	0.928573	17.9888	-1.45287	-0.538905	0.110404	143	13.8061	17.0132	16.7253	187	19.7924	21.5816	18.514	172	20.368	22.7746	22.0204	230	22.0527	21.7826	18.808	235	22.3375	21.8303	18.4003	180	19.4528	20.0471	17.0633	163	18.268	18.298	16.1842	88	7.48983	8.633	9.13469	170	17.7802	17.129
104	cysW_1	BOV_RS00525	BOV_0106	sulfate ABC transporter permease subunit CysW	NC_009505	112089..112955	25.839	1.00046	0.000656725	0.999998	22.0734	-1.0854	-0.118227	0.779547	202	19.5023	24.0326	23.626	231	24.4494	26.6596	22.8702	149	17.6443	19.7292	19.0758	267	25.6003	25.2867	21.8337	279	26.5198	25.9177	21.8455	235	25.3968	26.1726	22.2771	214	23.9837	24.0232	21.248	162	13.7881	15.8926	16.8161	272	28.4483	27.4064
105	BOV_RS00530	BOV_RS00530	BOV_0107	sulfate/molybdate ABC transporter ATP-binding protein	NC_009505	113053..114132	31.2799	-1.06577	-0.0918927	0.884523	27.1272	-1.16041	-0.214631	0.529471	299	23.174	28.5572	34.9711	341	28.9738	31.593	33.7608	292	27.7586	31.0385	37.3834	414	31.8661	31.4758	33.8544	404	30.8278	30.1279	31.6329	359	31.1459	32.0974	34.0319	352	31.6695	31.7216	34.9499	209	14.2801	16.4597	21.6949	422	35.432	34.1342
106	cgs	BOV_RS00535	BOV_0108	cyclic beta 1-2 glucan synthetase Cgs	NC_009505	114518..123121	88.2508	-1.82238	-0.865821	2.65329e-05	88.2508	-1.87698	-0.908413	1.07211e-05	7421	72.1963	88.9673	867.962	9464	100.937	110.061	936.987	7678	91.6191	102.445	982.98	6413	61.9603	61.2014	524.417	6365	60.9654	59.5812	498.375	5348	58.2399	60.0191	506.971	5263	59.4367	59.5345	522.561	4094	35.112	40.4712	424.971	6575	69.295	66.757
107	pncB	BOV_RS00540	BOV_0109	nicotinate phosphoribosyltransferase	NC_009505	123211..124515	40.5793	-1.15086	-0.202711	0.629454	37.3049	-1.14841	-0.199639	0.525131	529	33.9311	41.8132	61.872	591	41.5578	45.3146	58.5122	463	36.4258	40.7297	59.2758	701	44.654	44.1071	57.3236	684	43.1948	42.214	53.5567	472	33.8892	34.9245	44.7439	517	38.4948	38.5581	51.3327	535	30.2518	34.8692	55.5347	609	42.3168	40.767
108	BOV_RS00545	BOV_RS00545	BOV_0110	PhzF family phenazine biosynthesis protein	NC_009505	complement(124557..125386)	126.996	-1.0348	-0.0493545	0.952561	105.91	-1.19618	-0.258436	0.494754	867	87.4367	107.748	101.405	1027	113.545	123.809	101.679	921	113.925	127.386	117.911	1324	132.606	130.982	108.269	1318	130.865	127.894	103.199	1041	117.517	121.108	98.683	1112	130.181	130.395	110.41	469	41.6968	48.061	48.6837	1335	145.851	140.509
109	BOV_RS00550	BOV_RS00550	BOV_0111	class I SAM-dependent methyltransferase	NC_009505	complement(125496..126284)	82.3516	-1.05823	-0.0816467	0.875829	69.724	-1.17173	-0.228638	0.379277	567	60.1532	74.1267	66.3165	742	86.2983	94.0996	73.462	482	62.7204	70.1312	61.7083	792	83.4451	82.4231	64.765	816	85.2312	83.296	63.8922	660	78.3784	80.7729	62.5656	571	70.3203	70.436	56.6944	591	55.2737	63.7102	61.3477	675	77.577	74.7357
110	BOV_RS00555	BOV_RS00555	BOV_0112	carbohydrate kinase	NC_009505	complement(126307..127233)	90.8439	1.09694	0.133486	0.758727	85.7013	1.13079	0.177335	0.527767	645	58.2415	71.7709	75.4394	748	74.0453	80.7389	74.056	598	66.2308	74.0564	76.5592	990	88.7786	87.6912	80.9562	1038	92.2791	90.1839	81.2747	905	91.4742	94.2687	85.7907	770	80.711	80.8438	76.453	831	66.15	76.2465	86.2605	1127	110.243	106.205
111	BOV_RS00560	BOV_RS00560	BOV_0113	SDR family oxidoreductase	NC_009505	complement(127324..128130)	226.69	1.06704	0.0936091	0.854551	190.509	-1.03234	-0.0459182	0.893158	1368	141.894	174.856	160.002	1868	212.412	231.614	184.942	1243	158.138	176.823	159.136	2120	218.381	215.706	173.361	2271	231.915	226.65	177.818	1979	229.775	236.794	187.602	1684	202.764	203.097	167.204	1424	130.21	150.084	147.816	2123	238.552	229.815
112	BOV_RS00565	BOV_RS00565	BOV_0114	penicillin-binding protein	NC_009505	complement(128251..130542)	189.344	1.29637	0.374481	0.19848	182.731	1.35585	0.439199	0.0779715	2712	99.0439	122.052	317.196	3727	149.218	162.707	368.993	2338	104.729	117.104	299.324	5427	196.833	194.422	443.787	5071	182.333	178.193	397.056	4620	188.867	194.637	437.959	4571	193.784	194.103	453.853	4054	130.52	150.441	420.818	5659	223.888	215.688
113	BOV_RS00570	BOV_RS00570	BOV_0115	porin family protein	NC_009505	complement(130747..131439)	573.542	1.38713	0.472105	0.0549764	406.605	1.05748	0.080626	0.814754	2098	253.411	312.277	245.383	2954	391.158	426.519	292.462	2398	355.267	397.244	307.005	4624	554.673	547.88	378.123	4628	550.359	537.863	362.369	4553	615.593	634.4	431.608	2856	400.449	401.107	283.571	2621	279.089	321.686	272.068	4129	540.279	520.491
114	BOV_RS00575	BOV_RS00575	BOV_0116	porin family protein	NC_009505	complement(131706..132392)	2935.37	1.12859	0.174515	0.828439	3073.47	1.31757	0.397877	0.372176	14557	1773.65	2185.66	1702.59	13657	1824.21	1989.11	1352.12	17210	2571.95	2875.84	2203.32	24900	3012.97	2976.07	2036.17	25388	3045.49	2976.34	1987.86	20146	2747.65	2831.59	1909.77	18097	2559.6	2563.81	1796.84	26996	2899.69	3342.27	2802.27	28495	3761.13	3623.38
115	BOV_RS00580	BOV_RS00580	BOV_0117	ribonuclease D	NC_009505	complement(132624..133241)	256.432	1.07991	0.110915	0.841294	262.77	1.2453	0.316489	0.26901	1181	159.961	197.12	138.13	1620	240.548	262.293	160.389	1044	173.44	193.934	133.659	1840	247.504	244.473	150.464	1913	255.101	249.309	149.787	1759	266.69	274.837	166.747	1490	234.272	234.657	147.942	2202	262.928	303.059	228.575	1984	291.112	280.45
116	BOV_RS00585	BOV_RS00585	BOV_0118	dipeptidase	NC_009505	complement(133280..134695)	302.92	1.09336	0.128775	0.794099	294.697	1.1711	0.227865	0.440026	3170	187.391	230.921	370.764	4535	293.893	320.461	448.989	2621	190.039	212.493	335.555	4977	292.184	288.606	406.989	5164	300.544	293.72	404.338	4776	316.032	325.686	452.747	4450	305.365	305.867	441.839	4655	242.585	279.611	483.204	5249	336.14	323.828
117	polA	BOV_RS00595	BOV_0119	DNA polymerase I	NC_009505	135254..138190	74.0161	1.43841	0.52448	0.023671	60.3667	1.27352	0.348827	0.170884	1175	33.4878	41.2669	137.428	1595	49.8347	54.3397	157.914	1163	40.655	45.4587	148.894	2619	74.1283	73.2204	214.166	2668	74.863	73.1633	208.903	2290	73.0569	75.2887	217.084	1978	65.4401	65.5478	196.395	1707	42.8882	49.4342	177.192	2357	72.7716	70.1063
118	BOV_RS00600	BOV_RS00600	BOV_0120	DEAD/DEAH box helicase	NC_009505	138332..140212	137.03	-1.22194	-0.289176	0.421871	134.949	-1.47256	-0.558327	0.0264548	2545	113.254	139.562	297.664	3500	170.748	186.183	346.519	2214	120.845	135.123	283.448	3106	137.267	135.586	253.99	3088	135.293	132.221	241.788	2781	138.529	142.761	263.629	2236	115.506	115.696	222.012	1570	61.5913	70.992	162.971	2996	144.431	139.141
119	gyrB	BOV_RS00605	BOV_0121	DNA topoisomerase (ATP-hydrolyzing) subunit B	NC_009505	complement(140308..142749)	214.042	1.27203	0.347137	0.23888	207.427	1.34773	0.430533	0.0809787	3296	112.978	139.223	385.501	3912	147.004	160.293	387.309	3420	143.787	160.776	437.847	6130	208.674	206.118	501.274	6443	217.434	212.497	504.483	5630	216.019	222.619	533.703	5012	199.429	199.757	497.639	5426	163.962	188.987	563.237	6972	258.892	249.41
120	fghA	BOV_RS00610	BOV_0122	S-formylglutathione hydrolase	NC_009505	complement(143070..143867)	11.7577	-1.14263	-0.192357	0.813841	10.6616	-1.29803	-0.376328	0.427652	105	11.0138	13.5723	12.2808	113	12.9942	14.1689	11.1876	62	7.97677	8.91928	7.93758	94	9.79214	9.67221	7.68675	141	14.5614	14.2307	11.0402	93	10.9197	11.2533	8.81606	107	13.0288	13.0502	10.624	54	4.99343	5.75558	5.60538	98	11.136	10.7281
121	BOV_RS00615	BOV_RS00615	BOV_0123	DUF1345 domain-containing protein	NC_009505	complement(143913..144569)	14.37	-1.109	-0.149256	0.854961	14.0524	-1.02716	-0.0386611	0.943515	104	13.2501	16.3281	12.1639	98	13.6879	14.9252	9.70253	69	10.7826	12.0566	8.83376	118	14.9303	14.7475	9.64933	103	12.9198	12.6265	8.06483	107	15.2598	15.726	10.1432	103	15.2333	15.2584	10.2268	107	12.0178	13.8521	11.1069	108	14.9061	14.3602
122	BOV_RS00620	BOV_RS00620	BOV_0124	GNAT family N-acetyltransferase	NC_009505	complement(144569..144910)	14.3789	-1.38374	-0.468572	0.529422	14.3789	-1.34878	-0.431653	0.468032	50	12.2376	15.0804	5.84802	76	20.3921	22.2356	7.52441	35	10.507	11.7485	4.48089	50	12.1534	12.0045	4.0887	67	16.1449	15.7783	5.24605	38	10.4109	10.7289	3.60226	51	14.4899	14.5138	5.06377	58	12.5144	14.4245	6.02059	29	7.68915	7.40753
123	BOV_RS00625	BOV_RS00625	BOV_0125	S-(hydroxymethyl)glutathione dehydrogenase/class III alcohol dehydrogenase	NC_009505	complement(145036..146148)	44.219	-1.0228	-0.0325184	0.963917	41.6457	-1.00768	-0.0110441	0.980854	396	29.7819	36.7002	46.3163	502	41.3889	45.1304	49.7007	409	37.7282	42.1861	52.3624	677	50.5646	49.9453	55.361	555	41.0945	40.1614	43.4561	487	40.9981	42.2505	46.1658	484	42.2544	42.3239	48.0562	425	28.1775	32.4782	44.1164	669	54.5051	52.5089
124	BOV_RS00630	BOV_RS00630	BOV_0126	metal/formaldehyde-sensitive transcriptional repressor	NC_009505	complement(146182..146466)	33.3313	-1.02747	-0.0390928	0.974101	31.0555	-1.04043	-0.0571772	0.93758	120	35.2443	43.4315	14.0352	63	20.2848	22.1185	6.23734	66	23.7759	26.5852	8.44968	140	40.8353	40.3352	11.4484	125	36.1452	35.3245	9.78741	70	23.0135	23.7166	6.63574	138	47.0496	47.127	13.702	54	13.9816	16.1156	5.60538	101	32.1353	30.9584
125	hrpB	BOV_RS00635	BOV_0127	ATP-dependent helicase HrpB	NC_009505	146593..149049	11.7638	1.15385	0.206458	0.709718	9.13714	-1.0467	-0.0658472	0.885993	242	8.24447	10.1596	28.3044	204	7.61904	8.3078	20.1971	199	8.31546	9.29799	25.4771	355	12.0109	11.8638	29.0298	353	11.8401	11.5713	27.6397	300	11.4405	11.79	28.4389	256	10.1241	10.1408	25.4181	175	5.25583	6.05803	18.1656	326	12.0315	11.5908
126	BOV_RS00640	BOV_RS00640	BOV_0128	ActS/PrrB/RegB family redox-sensitive histidine kinase	NC_009505	149144..150436	77.9422	-1.00731	-0.0105063	0.985503	62.845	-1.17491	-0.23255	0.391195	862	55.8035	68.7665	100.82	1030	73.0995	79.7076	101.976	751	59.6321	66.678	96.1471	1189	76.4427	75.5065	97.2293	1205	76.8023	75.0585	94.3507	1112	80.5816	83.0433	105.414	917	68.9117	69.025	91.0486	647	36.9244	42.5602	67.1607	1174	82.3334	79.3179
127	BOV_RS17640	BOV_RS17640		IS5-like element IS711 family transposase	NC_009505	150506..151263	6.86644	-1.19598	-0.258196	0.823276	6.63147	-1.37544	-0.45989	0.498111	43	4.74845	5.85151	5.02929	77	9.32174	10.1644	7.62342	43	5.82422	6.51239	5.50509	57	6.25113	6.17457	4.66112	99	10.7635	10.5191	7.75163	29	3.58475	3.69426	2.74909	75	9.61422	9.63003	7.44672	26	2.53112	2.91744	2.69888	38	4.54591	4.37941
128	regA	BOV_RS00655	BOV_0131	global response regulator transcription factor RegA	NC_009505	151863..152426	217.67	-1.31094	-0.390601	0.203336	223.616	-1.11415	-0.155937	0.645251	1198	177.799	219.102	140.118	1690	274.969	299.825	167.319	1100	200.241	223.9	140.828	1430	210.77	208.189	116.937	1414	206.612	201.921	110.715	1213	201.517	207.673	114.988	1431	246.537	246.943	142.083	1213	158.705	182.928	125.913	1652	265.606	255.878
129	BOV_RS00660	BOV_RS00660	BOV_0132	MmcB family DNA repair protein	NC_009505	complement(152432..152926)	102.658	-1.17338	-0.230673	0.651864	98.252	-1.16019	-0.214356	0.580924	578	97.7407	120.446	67.6031	555	102.888	112.189	54.948	410	85.0388	95.0867	52.4904	598	100.427	99.1966	48.9008	735	122.368	119.59	57.55	450	85.1799	87.7821	42.6584	641	125.827	126.034	63.6446	316	47.1075	54.2976	32.8018	665	121.821	117.359
130	BOV_RS00665	BOV_RS00665	BOV_0133	L,D-transpeptidase	NC_009505	153196..153816	86.9136	-1.09207	-0.127062	0.796125	80.2648	-1.08103	-0.112411	0.743083	479	64.5649	79.5632	56.024	547	80.8297	88.1367	54.1559	500	82.6641	92.4314	64.0127	625	83.6645	82.6398	51.1087	684	90.7716	88.7106	53.5567	572	86.3046	88.9412	54.2235	518	81.0513	81.1847	51.432	521	61.9091	71.3583	54.0815	670	97.834	94.2507
131	BOV_RS00670	BOV_RS00670	BOV_0134	NifU family protein	NC_009505	complement(153906..154478)	216.91	1.04111	0.058119	0.943318	167.381	-1.19689	-0.25929	0.455656	867	126.653	156.075	101.405	1171	187.533	204.486	115.935	1049	187.957	210.166	134.299	1468	212.973	210.364	120.044	1527	219.619	214.633	119.563	1334	218.138	224.802	126.458	1228	208.241	208.583	121.928	578	74.4357	85.7969	59.9983	1367	216.332	208.409
132	BOV_RS00675	BOV_RS00675	BOV_0135	universal stress protein	NC_009505	complement(154587..155126)	107.953	-1.03731	-0.0528408	0.926827	108.274	1.06789	0.0947681	0.764363	498	77.1948	95.127	58.2462	600	101.961	111.178	59.4032	471	89.55	100.131	60.3	671	103.296	102.03	54.8703	721	110.034	107.536	56.4538	637	110.529	113.905	60.3853	555	99.8668	100.031	55.1057	684	93.4696	107.736	71.0014	783	131.484	126.669
133	trpS	BOV_RS00680	BOV_0136	tryptophan--tRNA ligase	NC_009505	complement(155133..156200)	144.687	1.03326	0.047203	0.947885	131.863	1.02543	0.0362285	0.926735	1154	90.4456	111.456	134.972	1544	132.664	144.656	152.864	1189	114.301	127.806	152.222	1745	135.824	134.161	142.696	1906	147.074	143.735	149.238	1723	151.162	155.78	163.334	1461	132.923	133.142	145.062	1425	98.4582	113.486	147.92	1934	164.207	158.193
134	murJ	BOV_RS00685	BOV_0137	murein biosynthesis integral membrane protein MurJ	NC_009505	complement(156297..157886)	42.2435	-1.20833	-0.273018	0.547387	41.0611	-1.38953	-0.474597	0.130113	636	33.4821	41.2599	74.3868	874	50.4417	55.0016	86.5307	608	39.2595	43.8983	77.8395	813	42.5056	41.985	66.4822	853	44.2117	43.2079	66.7893	679	40.0131	41.2355	64.3667	687	41.9838	42.0528	68.212	353	16.3827	18.8832	36.6426	818	46.6512	44.9426
135	BOV_RS00690	BOV_RS00690	BOV_0139	[protein-PII] uridylyltransferase	NC_009505	complement(157900..160704)	38.7574	-1.03085	-0.0438327	0.948673	37.4903	1.03318	0.0470906	0.902322	987	29.4535	36.2955	115.44	1040	34.0233	37.0989	102.966	873	31.9536	35.7291	111.766	1202	35.6225	35.1862	98.2923	1433	42.1016	41.1457	112.203	1154	38.5481	39.7257	109.395	1109	38.4167	38.4799	110.112	1172	30.8321	35.538	121.657	1337	43.222	41.639
136	BOV_RS00695	BOV_RS00695		NADH-ubiquinone oxidoreductase	NC_009505	complement(160847..161905)	9.78972	-1.10088	-0.138661	0.876127	11.2681	1.12212	0.166226	0.753767	110	8.6946	10.7143	12.8656	97	8.40526	9.16509	9.60352	88	8.5315	9.53955	11.2662	128	10.0477	9.92464	10.4671	138	10.7391	10.4953	10.8053	97	8.58233	8.84452	9.19525	163	14.9559	14.9805	16.1842	96	6.68934	7.71034	9.96511	142	12.159	11.7137
137	BOV_RS00700	BOV_RS00700		NADP-dependent malic enzyme	NC_009505	complement(161842..163140)	56.8554	-1.12071	-0.164416	0.777761	55.4912	-1.03164	-0.0449372	0.923179	737	47.491	58.523	86.1997	767	54.1828	59.0809	75.9371	638	50.4255	56.3836	81.6802	893	57.1472	56.4473	73.0242	943	59.8257	58.4674	73.8363	743	53.5931	55.2304	70.4337	720	53.8574	53.946	71.4885	890	50.5579	58.2746	92.3849	889	62.0582	59.7853
138	mutS	BOV_RS00705	BOV_0142	DNA mismatch repair protein MutS	NC_009505	163297..166029	60.8042	1.37087	0.455095	0.158743	50.9512	1.23302	0.302194	0.35616	1094	33.5066	41.2901	127.955	941	31.5955	34.4517	93.1641	1059	39.7827	44.4834	135.579	2062	62.7194	61.9512	168.618	2173	65.5248	64.037	170.144	1580	54.1685	55.8234	149.778	1762	62.6453	62.7483	174.948	1134	30.6183	35.2916	117.713	1796	59.59	57.4075
139	BOV_RS00710	BOV_RS00710	BOV_0143	GNAT family N-acetyltransferase	NC_009505	complement(166335..167228)	615.463	1.51812	0.602289	0.00957109	549.421	1.47426	0.559989	0.0157983	3267	305.889	376.947	382.109	3087	316.865	345.509	305.63	2961	340.047	380.226	379.083	6820	634.161	626.394	557.699	7046	649.517	634.77	551.697	5369	562.711	579.902	508.962	5577	606.157	607.154	553.738	4784	394.877	455.147	496.595	6381	647.228	623.524
140	BOV_RS00715	BOV_RS00715	BOV_0144	signal peptidase II	NC_009505	complement(167503..167985)	166.126	1.05576	0.0782757	0.917639	150.133	1.05993	0.083969	0.843914	626	108.488	133.689	73.2171	799	151.801	165.524	79.1053	555	117.973	131.913	71.0541	965	166.086	164.052	78.9119	1030	175.742	171.752	80.6483	807	156.551	161.334	76.5006	702	141.225	141.457	69.7013	887	135.514	156.198	92.0735	925	173.66	167.3
141	BOV_RS00720	BOV_RS00720	BOV_0145	RNA methyltransferase	NC_009505	complement(167987..168880)	95.8596	1.05823	0.0816595	0.879144	80.8012	-1.04036	-0.0570783	0.870634	607	56.8334	70.0357	70.9949	875	89.8144	97.9335	86.6297	628	72.1208	80.6424	80.4	1014	94.2873	93.1325	82.9188	1102	101.585	99.2785	86.2858	875	91.7065	94.5081	82.9468	761	82.7121	82.8482	75.5594	653	53.8994	62.1261	67.7835	1043	105.792	101.917
142	BOV_RS00725	BOV_RS00725	BOV_0146	class I SAM-dependent rRNA methyltransferase	NC_009505	complement(168877..170022)	103.696	-1.0396	-0.0560228	0.928573	96.4079	-1.04055	-0.0573476	0.871459	1072	78.3002	96.4892	125.381	1241	99.3717	108.355	122.866	900	80.6299	90.1569	115.223	1440	104.455	103.176	117.755	1492	107.293	104.857	116.823	1215	99.3393	102.374	115.178	1291	109.462	109.642	128.183	946	60.9137	70.211	98.1979	1502	118.848	114.495
143	BOV_RS00730	BOV_RS00730	BOV_0147	LapA family protein	NC_009505	complement(170135..170458)	143.042	1.13579	0.183695	0.711003	116.207	-1.01869	-0.0267187	0.947387	362	93.5225	115.248	42.3396	371	105.076	114.575	36.731	322	102.035	114.091	41.2242	519	133.16	131.529	42.4407	561	142.693	139.453	43.9259	530	153.271	157.954	50.2421	466	139.754	139.983	46.269	283	64.454	74.2916	29.3763	516	144.415	139.125
144	BOV_RS00735	BOV_RS00735	BOV_0148	integration host factor subunit beta	NC_009505	complement(170468..170752)	331.225	1.27929	0.35534	0.198814	285.563	1.17913	0.237724	0.382788	600	176.222	217.157	70.1762	703	226.353	246.815	69.6008	606	218.306	244.101	77.5834	1166	340.1	335.934	95.3485	1179	340.922	333.181	92.3149	951	312.655	322.206	90.1513	954	325.256	325.791	94.7223	659	170.627	196.67	68.4064	1134	360.807	347.592
145	sppA	BOV_RS00740	BOV_0149	signal peptide peptidase SppA	NC_009505	complement(170799..171782)	142.353	1.02163	0.0308749	0.964469	139.871	1.12277	0.167061	0.658077	1117	95.0191	117.092	130.645	1561	145.574	158.734	154.547	926	96.6172	108.033	118.552	1676	141.59	139.856	137.053	1644	137.687	134.561	128.724	1552	147.784	152.298	147.124	1336	131.927	132.144	132.651	1773	132.96	153.254	184.043	1679	154.726	149.059
146	lptC	BOV_RS00745	BOV_0150	LPS export ABC transporter periplasmic protein LptC	NC_009505	172244..172966	220.65	-1.09333	-0.128722	0.780901	192.072	-1.1709	-0.227612	0.421763	1588	183.851	226.559	185.733	1713	217.418	237.072	169.596	1232	174.949	195.62	157.727	1945	223.632	220.893	159.05	2049	233.555	228.252	160.435	1580	204.762	211.017	149.778	1661	223.23	223.598	164.92	1396	142.48	164.227	144.909	1577	197.788	190.544
147	BOV_RS00750	BOV_RS00750	BOV_0151	LptA/OstA family protein	NC_009505	173252..173902	139.688	-1.04051	-0.057294	0.926082	118.364	-1.14508	-0.195448	0.511419	849	109.164	134.523	99.2993	875	123.34	134.489	86.6297	720	113.551	126.968	92.1783	1172	149.658	147.825	95.8391	1222	154.695	151.182	95.6818	797	114.711	118.216	75.5527	993	148.214	148.458	98.5946	611	69.2578	79.8286	63.4238	988	137.62	132.58
148	lptB	BOV_RS00755	BOV_0152	LPS export ABC transporter ATP-binding protein	NC_009505	174010..174747	106.468	1.18317	0.242654	0.629454	109.435	1.33642	0.41837	0.213029	575	65.2175	80.3674	67.2522	540	67.1449	73.2147	53.4629	587	81.662	91.311	75.1509	939	105.77	104.474	76.7858	1057	118.033	115.353	82.7624	753	95.6023	98.5229	71.3816	815	107.306	107.482	80.921	888	88.7902	102.342	92.1773	1076	132.209	127.367
149	rpoN	BOV_RS00760	BOV_0153	RNA polymerase factor sigma-54	NC_009505	175043..176545	44.6282	1.28484	0.361591	0.202512	35.0456	1.08934	0.123459	0.707225	444	24.7273	30.4714	51.9304	541	33.0304	36.0163	53.5619	373	25.4793	28.4899	47.7535	812	44.9107	44.3606	66.4005	820	44.9615	43.9406	64.2054	706	44.0124	45.357	66.9262	612	39.5653	39.6304	60.7652	468	22.9771	26.4841	48.5799	706	42.5944	41.0343
150	raiA	BOV_RS00765	BOV_0154	ribosome-associated translation inhibitor RaiA	NC_009505	177200..177793	428.54	1.14535	0.195788	0.643897	339.42	-1.03159	-0.044869	0.908716	1952	275.072	338.97	228.307	2138	330.291	360.149	211.674	1670	288.648	322.754	213.803	3163	442.655	437.234	258.651	3246	450.347	440.122	254.16	2489	392.616	404.61	235.948	2735	447.397	448.133	271.557	1517	188.455	217.219	157.47	2505	382.409	368.403
151	ptsN	BOV_RS00770	BOV_0155	PTS IIA-like nitrogen regulatory protein PtsN	NC_009505	177896..178360	179.359	1.03377	0.0479112	0.954554	139.632	-1.21663	-0.282895	0.464013	630	113.407	139.751	73.685	870	171.689	187.209	86.1347	606	133.801	149.61	77.5834	1030	184.135	181.88	84.2272	1025	181.659	177.534	80.2568	855	172.283	177.546	81.0509	833	174.066	174.352	82.7082	463	73.4744	84.6889	48.0609	788	153.667	148.039
152	BOV_RS00775	BOV_RS00775	BOV_0156	DUF1150 family protein	NC_009505	complement(178441..178686)	499.276	-1.10038	-0.138007	0.777817	445.155	-1.21555	-0.281608	0.334606	996	338.904	417.631	116.492	1593	594.232	647.95	157.716	964	402.328	449.866	123.417	1470	496.747	490.663	120.208	1525	510.882	499.282	119.406	1287	490.2	505.175	122.003	1234	487.418	488.22	122.523	811	243.273	280.404	84.1845	1474	543.336	523.436
153	BOV_RS00780	BOV_RS00780	BOV_0157	Hsp20 family protein	NC_009505	complement(178792..179214)	1844.7	1.01928	0.0275569	0.964469	1842.34	1.11785	0.160722	0.598947	5539	1096.08	1350.7	647.843	8859	1921.85	2095.58	877.089	5685	1379.84	1542.88	727.825	9469	1860.87	1838.08	774.318	9748	1899.16	1856.04	763.262	8009	1774.06	1828.25	759.224	8227	1889.83	1892.94	816.856	8464	1476.53	1701.9	878.591	10079	2160.65	2081.51
154	BOV_RS16080	BOV_RS16080		hypothetical protein	NC_009505	complement(179305..179517)	7.48334	1.22312	0.290565	0.826345	8.9117	1.65547	0.727244	0.30395	9	3.53684	4.35844	1.05264	15	6.4623	7.04648	1.48508	10	4.82013	5.38966	1.28025	28	10.9278	10.7939	2.28967	15	5.8036	5.67183	1.17449	13	5.71865	5.89335	1.23235	8	3.64949	3.65549	0.794317	31	10.7397	12.3789	3.2179	29	12.346	11.8938
155	BOV_RS00785	BOV_RS00785	BOV_0158	DUF2244 domain-containing protein	NC_009505	complement(179486..179983)	20.4059	-1.70558	-0.770266	0.0452092	27.405	1.17446	0.231994	0.627229	120	20.1699	24.8554	14.0352	112	20.6378	22.5035	11.0886	99	20.4101	22.8217	12.6745	89	14.8564	14.6744	7.27788	101	16.7139	16.3344	7.90823	72	13.5467	13.9605	6.82534	174	33.9502	34.006	17.2764	150	22.2265	25.6189	15.5705	143	26.0383	25.0847
156	nth	BOV_RS00790	BOV_0159	endonuclease III	NC_009505	180088..180834	37.0735	1.18246	0.241787	0.664962	32.5156	1.10344	0.142005	0.756515	199	22.299	27.479	23.2751	206	25.3059	27.5935	20.3951	197	27.076	30.2752	25.221	361	40.1735	39.6814	29.5204	395	43.5775	42.588	30.9282	219	27.4696	28.3088	20.7604	301	39.1532	39.2177	29.8862	177	17.4848	20.1535	18.3732	337	40.9087	39.4104
157	BOV_RS00795	BOV_RS00795	BOV_0160	sulfate transporter family protein	NC_009505	complement(180875..181588)	25.3102	1.34653	0.429242	0.210962	26.9798	1.60356	0.681277	0.0129027	126	14.7715	18.2029	14.737	136	17.479	19.0591	13.4647	87	12.5101	13.9882	11.1382	193	22.4705	22.1952	15.7824	221	25.5082	24.929	17.3041	213	27.9519	28.8058	20.1916	186	25.3126	25.3542	18.4679	247	25.5274	29.4237	25.6394	237	30.0993	28.9969
158	BOV_RS16085	BOV_RS16085		hypothetical protein	NC_009505	complement(181585..181845)	4.183	-1.30577	-0.384896	0.706412	4.183	-1.45212	-0.538163	0.449098	7	2.24497	2.76647	0.818722	17	5.97701	6.51732	1.68309	11	4.32704	4.83831	1.40828	12	3.82202	3.77521	0.981288	17	5.36777	5.24589	1.33109	7	2.51297	2.58974	0.663574	11	4.09519	4.10193	1.09219	9	2.54455	2.93292	0.934229	9	3.12686	3.01234
159	BOV_RS00800	BOV_RS00800	BOV_0162	adenosine kinase	NC_009505	181848..182840	99.0169	1.30553	0.384636	0.194248	86.7129	1.21526	0.281264	0.329645	537	45.2666	55.7819	62.8077	661	61.084	66.606	65.4426	731	75.5799	84.5102	93.5866	1292	108.16	106.835	105.652	1205	100.005	97.7347	94.3507	942	88.8856	91.601	89.2982	971	95.0149	95.1713	96.4102	670	49.789	57.3884	69.5482	1263	115.335	111.111
160	BOV_RS00805	BOV_RS00805	BOV_0163	trimeric intracellular cation channel family protein	NC_009505	complement(182859..183515)	61.299	1.12711	0.172627	0.799274	47.2539	-1.08989	-0.124177	0.796186	307	39.1134	48.1994	35.9068	385	53.7738	58.6349	38.1171	242	37.8171	42.2855	30.9822	459	58.0765	57.3651	37.5343	521	65.3519	63.868	40.7939	424	60.4686	62.3159	40.1936	383	56.6442	56.7374	38.0279	211	23.6987	27.3159	21.9025	445	61.4188	59.1693
161	grpE	BOV_RS00810	BOV_0165	nucleotide exchange factor GrpE	NC_009505	complement(183648..184340)	254.726	1.11969	0.163096	0.676908	249.025	1.21033	0.275405	0.288587	1272	153.641	189.331	148.774	1634	216.369	235.928	161.775	1200	177.781	198.788	153.631	2246	269.42	266.12	183.664	2048	243.547	238.017	160.357	1858	251.213	258.887	176.132	1855	260.095	260.523	184.182	1994	212.325	244.732	206.984	2099	274.654	264.594
162	hrcA	BOV_RS00815	BOV_0166	heat-inducible transcriptional repressor HrcA	NC_009505	complement(184446..185516)	69.5722	-1.05601	-0.0786225	0.925174	58.9687	-1.20223	-0.265711	0.507124	614	47.9879	59.1354	71.8136	802	68.7164	74.9283	79.4023	628	60.2017	67.3149	80.4	912	70.7878	69.9208	74.5779	925	71.1767	69.5606	72.4269	763	66.7521	68.7913	72.3296	797	72.3087	72.4277	79.1338	483	33.2787	38.358	50.137	775	65.6173	63.2141
163	rph	BOV_RS00820	BOV_0167	ribonuclease PH	NC_009505	185738..186454	91.3036	1.15714	0.210561	0.612788	69.6326	-1.06082	-0.0851807	0.81855	502	58.6053	72.2192	58.7141	482	61.6884	67.2649	47.7206	471	67.4435	75.4124	60.3	819	94.9549	93.7919	66.9729	835	95.9738	93.7947	65.3799	635	82.9821	85.5171	60.1957	594	80.4988	80.6312	58.978	396	40.7553	46.9758	41.1061	693	87.6437	84.4337
164	BOV_RS00825	BOV_RS00825	BOV_0168	VOC family protein	NC_009505	186628..187032	102.039	1.03841	0.0543765	0.948818	84.6043	-1.11965	-0.163051	0.713611	356	73.5779	90.6699	41.6379	382	86.5533	94.3777	37.8201	294	74.5299	83.3362	37.6395	516	105.913	104.615	42.1954	520	105.812	103.409	40.7156	408	94.3919	97.2755	38.6769	435	104.365	104.537	43.191	180	32.7964	37.8021	18.6846	521	116.651	112.379
165	rdgB	BOV_RS00830	BOV_0169	RdgB/HAM1 family non-canonical purine NTP pyrophosphatase	NC_009505	187035..187697	103.428	-1.08972	-0.123954	0.813841	95.5837	-1.07572	-0.105297	0.771395	599	75.6251	93.1926	70.0592	758	104.913	114.397	75.0461	585	90.5901	101.294	74.8949	852	106.826	105.518	69.6714	858	106.65	104.228	67.1808	685	96.807	99.7644	64.9355	630	92.3313	92.4832	62.5525	690	76.7969	88.5185	71.6243	860	117.623	113.315
166	BOV_RS00835	BOV_RS00835	BOV_0170	radical SAM family heme chaperone HemW	NC_009505	187694..188908	67.7447	-1.03089	-0.0438966	0.948673	62.7524	-1.04722	-0.0665627	0.853699	765	52.7033	64.9462	89.4746	707	53.3972	58.2243	69.9968	706	59.6578	66.7067	90.386	1009	69.0347	68.1892	82.5099	1061	71.9656	70.3316	83.0756	807	62.2339	64.1351	76.5006	878	70.2167	70.3322	87.1763	582	35.3472	40.7423	60.4135	1108	82.6932	79.6645
167	rsmI	BOV_RS00840	BOV_0171	16S rRNA (cytidine(1402)-2'-O)-methyltransferase	NC_009505	188920..189831	51.0441	1.05177	0.072815	0.948673	40.1405	-1.17754	-0.235775	0.664603	343	31.4813	38.7943	40.1174	363	36.5248	39.8265	35.939	423	47.6194	53.246	54.1548	623	56.7866	56.0911	50.9452	583	52.6816	51.4855	45.6485	425	43.664	44.9979	40.2884	519	55.2961	55.3871	51.5313	145	11.7323	13.523	15.0515	537	53.3932	51.4376
168	BOV_RS00845	BOV_RS00845	BOV_0172	YraN family protein	NC_009505	189828..190209	14.6715	-1.15262	-0.204918	0.856082	13.3632	-1.67163	-0.741259	0.191349	57	12.4901	15.3915	6.66674	50	12.0111	13.0969	4.95027	58	15.5885	17.4303	7.42548	67	14.5802	14.4016	5.47886	83	17.9061	17.4995	6.49884	47	11.5283	11.8805	4.45543	58	14.7532	14.7775	5.7588	14	2.70441	3.11719	1.45325	50	11.869	11.4343
169	cobA_1	BOV_RS00850	BOV_0173	uroporphyrinogen-III C-methyltransferase	NC_009505	190426..191862	2.83286	-1.30657	-0.385779	0.664962	3.0039	-1.12906	-0.175127	0.816206	42	2.4465	3.01482	4.91233	31	1.97961	2.15857	3.06917	57	4.07246	4.55365	7.29745	58	3.35524	3.31415	4.74289	46	2.63807	2.57817	3.60177	34	2.21693	2.28466	3.22308	65	4.3952	4.40243	6.45382	26	1.33513	1.53892	2.69888	52	3.28135	3.16117
170	BOV_RS00855	BOV_RS00855	BOV_0174	DUF2849 domain-containing protein	NC_009505	191880..192182	6.37175	-1.1213	-0.165166	0.904573	5.53123	-1.57135	-0.652007	0.33508	30	8.28765	10.2129	3.50881	14	4.23995	4.62324	1.38608	12	4.06609	4.54653	1.53631	26	7.13318	7.04582	2.12612	27	7.34356	7.17682	2.11408	15	4.63851	4.78021	1.42195	10	3.20685	3.21213	0.992896	18	4.38367	5.05276	1.86846	15	4.48906	4.32464
171	BOV_RS00860	BOV_RS00860	BOV_0175	nitrite/sulfite reductase	NC_009505	192203..193873	4.85702	-1.40024	-0.485676	0.271553	5.06948	-1.08712	-0.120508	0.812894	105	5.25976	6.48158	12.2808	89	4.88753	5.32935	8.81148	72	4.42379	4.94649	9.21783	88	4.37783	4.32421	7.19611	112	5.52366	5.39825	8.76952	58	3.25223	3.35158	5.49819	89	5.1753	5.18381	8.83677	108	4.76931	5.49725	11.2108	97	5.26383	5.07104
172	BOV_RS00865	BOV_RS00865	BOV_0176	phosphoadenylyl-sulfate reductase	NC_009505	193863..194621	4.26047	-1.21164	-0.276956	0.737571	4.09619	-1.60257	-0.680391	0.174014	36	3.97021	4.89248	4.21057	33	3.98977	4.35044	3.26718	32	4.32859	4.84005	4.09681	43	4.70955	4.65187	3.51628	30	3.25735	3.1834	2.34898	39	4.81451	4.9616	3.69706	24	3.0725	3.07755	2.38295	22	2.13889	2.46535	2.28367	30	3.58415	3.45288
173	BOV_RS00870	BOV_RS00870	BOV_0177	DUF934 domain-containing protein	NC_009505	194674..195198	8.92445	-1.18627	-0.246429	0.762982	9.30798	-1.04739	-0.0667927	0.919956	47	7.49361	9.23436	5.49713	59	10.3126	11.2448	5.84132	38	7.43127	8.30932	4.86497	66	10.4505	10.3225	5.39708	46	7.22078	7.05683	3.60177	51	9.10208	9.38014	4.83461	54	9.99439	10.0108	5.36164	44	6.18446	7.12839	4.56734	68	11.7451	11.3149
174	BOV_RS00875	BOV_RS00875	BOV_0178	Dabb family protein	NC_009505	195266..195559	79.7283	1.10673	0.146305	0.813841	67.4597	1.03771	0.053406	0.90896	162	46.1233	56.8376	18.9476	233	72.7251	79.2993	23.0683	157	54.8265	61.3047	20.1	276	78.0395	77.0837	22.5696	277	77.6458	75.8828	21.6889	262	83.4994	86.0503	24.8366	240	79.3206	79.4511	23.8295	231	57.9793	66.8287	23.9786	211	65.0791	62.6956
175	BOV_RS00880	BOV_RS00880	BOV_0179	methylated-DNA--[protein]-cysteine S-methyltransferase	NC_009505	complement(195560..196138)	104.051	1.1104	0.151083	0.776149	91.4438	1.03017	0.0428838	0.919956	528	76.3322	94.0641	61.755	471	74.6479	81.396	46.6315	400	70.9284	79.309	51.2102	707	101.506	100.263	57.8142	808	115.005	112.394	63.2658	591	95.6398	98.5615	56.0246	635	106.566	106.741	63.0489	364	46.3907	53.4714	37.7844	775	121.375	116.93
176	BOV_RS00885	BOV_RS00885	BOV_0180	hypothetical protein	NC_009505	196396..196641	196.624	1.1396	0.188523	0.845455	156.738	-1.04039	-0.0571198	0.932809	429	145.974	179.883	50.176	193	71.9942	78.5024	19.108	431	179.879	201.133	55.179	640	216.271	213.622	52.3353	715	239.528	234.09	55.984	352	134.072	138.168	33.3683	568	224.355	224.724	56.3965	231	69.2923	79.8684	23.9786	479	176.566	170.099
177	BOV_RS00890	BOV_RS00890	BOV_0181	BA14K family protein	NC_009505	complement(196694..197083)	125.946	-1.39917	-0.484574	0.111034	125.946	-1.56596	-0.647051	0.0140321	514	110.319	135.946	60.1176	563	132.471	144.446	55.74	513	135.049	151.006	65.6771	527	112.331	110.955	43.0949	571	120.658	117.919	44.7089	441	105.951	109.187	41.8052	435	108.379	108.558	43.191	262	49.573	57.1393	27.1965	553	128.578	123.869
178	metH	BOV_RS00895	BOV_0182	methionine synthase	NC_009505	197397..201182	36.433	-1.09174	-0.126624	0.829192	33.4766	-1.08002	-0.111054	0.781271	1288	28.4766	35.0916	150.645	1773	42.9738	46.8586	175.537	910	24.6774	27.5932	116.503	1566	34.3846	33.9635	128.058	1768	38.4846	37.6108	138.433	1472	36.4298	37.5427	139.54	1328	34.0831	34.1392	131.857	1401	27.3065	31.4743	145.428	1630	39.0403	37.6105
179	BOV_RS00900	BOV_RS00900	BOV_0183	LuxR family transcriptional regulator	NC_009505	201503..202210	26.8528	-1.13125	-0.177914	0.775653	29.5835	1.10247	0.140741	0.751285	218	25.7737	31.7608	25.4973	215	27.8664	30.3855	21.2862	128	18.5616	20.7548	16.3873	210	24.6569	24.3549	17.1725	254	29.5656	28.8943	19.888	199	26.336	27.1405	18.8645	194	26.625	26.6688	19.2622	295	30.7466	35.4395	30.622	245	31.379	30.2297
180	BOV_RS00905	BOV_RS00905	BOV_0184	aspartate aminotransferase family protein	NC_009505	202324..203694	102.047	1.10645	0.145934	0.841978	91.5304	1.05324	0.0748406	0.87841	963	58.7952	72.4531	112.633	843	56.4242	61.5249	83.4615	1369	102.519	114.632	175.267	1773	107.504	106.187	144.985	1947	117.035	114.377	152.449	1194	81.6012	84.0941	113.187	1493	105.814	105.988	148.239	914	49.1945	56.7031	94.8762	1808	119.582	115.203
181	cysD	BOV_RS00910	BOV_0185	sulfate adenylyltransferase subunit CysD	NC_009505	204079..204999	5.07821	-1.14394	-0.194012	0.845455	4.97221	-1.04409	-0.0622516	0.929717	56	5.08957	6.27187	6.54978	39	3.8858	4.23707	3.86121	43	4.79344	5.35982	5.50509	58	5.23505	5.17094	4.74289	64	5.72672	5.59669	5.01116	42	4.27287	4.4034	3.98145	54	5.69713	5.7065	5.36164	61	4.88741	5.63337	6.332	44	4.33211	4.17344
182	cysN	BOV_RS00915	BOV_0186	sulfate adenylyltransferase subunit CysN	NC_009505	204999..206933	4.48092	-1.07325	-0.101991	0.894544	4.25276	-1.02799	-0.0398268	0.937148	87	3.76349	4.63774	10.1755	76	3.60419	3.93001	7.52441	78	4.13859	4.62759	9.98599	103	4.42496	4.37076	8.42272	106	4.51451	4.41201	8.29973	93	4.50331	4.64088	8.81606	97	4.87094	4.87895	9.63109	95	3.62285	4.17581	9.86131	91	4.26449	4.1083
183	cysQ	BOV_RS00920	BOV_0187	3'(2'),5'-bisphosphate nucleotidase CysQ	NC_009505	206936..207781	16.2821	1.10869	0.148853	0.856245	12.6585	-1.09432	-0.130033	0.810005	113	11.1805	13.7777	13.2165	96	10.413	11.3543	9.50452	109	13.228	14.791	13.9548	167	16.4096	16.2087	13.6563	192	18.7032	18.2786	15.0335	124	13.7335	14.153	11.7547	147	16.8837	16.9115	14.5956	71	6.19293	7.13816	7.37003	139	14.8988	14.3531
184	BOV_RS00925	BOV_RS00925	BOV_0188	tRNA-Pro	NC_009505	207914..207990	40.9396	-1.94621	-0.960665	0.208254	40.9396	-1.35502	-0.438314	0.586632	60	65.2249	80.3765	7.01762	17	20.2597	22.0912	1.68309	28	37.3341	41.7454	3.58471	32	34.5471	34.124	2.61677	26	27.8271	27.1953	2.03578	17	20.6865	21.3185	1.61154	20	25.2384	25.2799	1.98579	51	48.8751	56.3349	5.29397	22	25.9083	24.9594
185	BOV_RS00930	BOV_RS00930	BOV_0189	Crp/Fnr family transcriptional regulator	NC_009505	complement(208043..208804)	17.1557	-1.0539	-0.0757433	0.928573	14.2657	-1.20521	-0.269286	0.507124	141	15.4888	19.0868	16.4914	116	13.9694	15.2322	11.4846	99	13.3389	14.9149	12.6745	133	14.5094	14.3317	10.8759	178	19.2509	18.8138	13.9373	144	17.7067	18.2476	13.6507	111	14.1543	14.1776	11.0211	116	11.2334	12.948	12.0412	130	15.4702	14.9036
186	BOV_RS17645	BOV_RS17645		hypothetical protein	NC_009505	209047..209340	5.88167	-1.15802	-0.211664	0.876127	5.38813	-1.17119	-0.227977	0.792468	20	5.69423	7.01699	2.33921	19	5.93037	6.46647	1.8811	13	4.53978	5.07618	1.66433	24	6.78604	6.70293	1.96258	16	4.48496	4.38312	1.25279	20	6.374	6.56873	1.89593	21	6.94055	6.95197	2.08508	24	6.02382	6.94324	2.49128	7	2.15902	2.07995
187	BOV_RS00940	BOV_RS00940		response regulator transcription factor	NC_009505	209342..209785	4.53389	-1.24207	-0.312743	0.77024	4.58468	-1.07707	-0.107112	0.897486	18	3.39346	4.18175	2.10529	28	5.78696	6.3101	2.77215	19	4.39348	4.9126	2.43248	15	2.80841	2.77402	1.22661	32	5.93954	5.80468	2.50558	23	4.85372	5.002	2.18032	27	5.90885	5.91857	2.68082	30	4.98593	5.74694	3.1141	14	2.85925	2.75452
188	BOV_RS00945	BOV_RS00945	BOV_0191	DeoR/GlpR family DNA-binding transcription regulator	NC_009505	210113..210940	51.9764	1.0863	0.11942	0.843247	58.051	1.34963	0.432565	0.143302	357	36.0903	44.474	41.7548	362	40.1193	43.7461	35.84	306	37.9428	42.426	39.1758	551	55.319	54.6414	45.0575	514	51.1586	49.997	40.2458	437	49.4516	50.9624	41.426	414	48.5838	48.6638	41.1059	609	54.2744	62.5584	63.2162	651	71.2947	68.6835
189	glpD	BOV_RS00950	BOV_0192	glycerol-3-phosphate dehydrogenase	NC_009505	210986..212497	315.928	-1.08006	-0.111111	0.841294	269.114	-1.19836	-0.261059	0.378145	4801	265.786	327.528	561.526	4242	257.451	280.724	419.981	4184	284.105	317.674	535.659	5990	329.327	325.294	489.826	6226	339.346	331.641	487.492	4504	279.111	287.637	426.963	4840	311.039	311.551	480.562	3490	170.326	196.323	362.273	5175	310.359	298.992
190	BOV_RS00955	BOV_RS00955	BOV_0193	GAF domain-containing protein	NC_009505	212716..213594	51.0989	-1.1335	-0.18079	0.72275	47.5278	-1.13956	-0.18848	0.597629	471	44.8523	55.2714	55.0883	475	49.5884	54.0711	47.0276	373	43.5671	48.7148	47.7535	508	48.0427	47.4543	41.5412	586	54.9407	53.6933	45.8834	472	50.3133	51.8503	44.7439	450	49.7446	49.8264	44.6803	344	28.8787	33.2865	35.7083	620	63.9601	61.6175
191	BOV_RS00960	BOV_RS00960	BOV_0194	aldehyde dehydrogenase family protein	NC_009505	213665..215182	20.6442	-1.1369	-0.185105	0.72275	18.65	-1.3597	-0.44329	0.150031	319	17.5902	21.6764	37.3103	328	19.8279	21.6204	32.4738	274	18.5318	20.7214	35.079	334	18.2906	18.0666	27.3125	423	22.9644	22.4429	33.1206	335	20.6777	21.3094	31.7568	340	21.7635	21.7993	33.7585	185	8.99307	10.3657	19.2036	295	17.6221	16.9766
192	adhP	BOV_RS00965	BOV_0195	alcohol dehydrogenase AdhP	NC_009505	215663..216697	18.3946	1.44976	0.535816	0.137528	14.9463	1.26003	0.333456	0.372176	93	7.52134	9.26853	10.8773	128	11.3487	12.3746	12.6727	119	11.8044	13.1992	15.235	238	19.1157	18.8815	19.4622	229	18.2339	17.8199	17.9305	197	17.8343	18.3791	18.6749	166	15.5844	15.61	16.4821	124	8.84076	10.1901	12.8716	233	20.4137	19.6661
193	BOV_RS00970	BOV_RS00970	BOV_0196	DUF779 domain-containing protein	NC_009505	216761..217120	11.9191	-1.34777	-0.430576	0.572169	11.9191	-1.46952	-0.55535	0.325802	55	12.7883	15.759	6.43282	42	10.7059	11.6737	4.15823	43	12.2632	13.7122	5.50509	55	12.7003	12.5447	4.49757	47	10.7592	10.5149	3.68007	39	10.1506	10.4607	3.69706	58	15.6548	15.6806	5.7588	24	4.91945	5.67031	2.49128	33	8.31224	8.0078
194	BOV_RS00975	BOV_RS00975	BOV_0197	LacI family DNA-binding transcriptional regulator	NC_009505	217182..218204	49.9698	1.08931	0.123412	0.820164	54.307	1.30796	0.387324	0.17079	434	35.5113	43.7605	50.7608	420	37.6746	41.0804	41.5823	360	36.1298	40.3988	46.0892	614	49.8937	49.2826	50.2092	656	52.8462	51.6463	51.3644	515	47.1695	48.6105	48.8201	537	51.0059	51.0898	53.3185	652	47.0306	54.2089	67.6797	732	64.8846	62.5082
195	BOV_RS00980	BOV_RS00980	BOV_0198	ABC transporter ATP-binding protein/permease	NC_009505	complement(218296..219987)	10.9676	-1.36879	-0.452901	0.148449	10.9676	-1.61439	-0.690988	0.00758649	155	7.66803	9.4493	18.1288	246	13.3417	14.5477	24.3553	196	11.8931	13.2983	25.093	198	9.72787	9.60872	16.1912	208	10.1309	9.90089	16.2863	179	9.91248	10.2153	16.9685	147	8.44187	8.45576	14.5956	117	5.10263	5.88144	12.145	183	9.80747	9.44827
196	BOV_RS00985	BOV_RS00985	BOV_0201	aldehyde dehydrogenase family protein	NC_009505	220608..222041	109.336	1.19564	0.257785	0.483153	105.878	1.26401	0.338012	0.227078	1027	59.9479	73.8737	120.118	1335	85.4294	93.1522	132.172	1044	74.7463	83.5781	133.659	1894	109.795	108.451	154.88	1962	112.755	110.195	153.623	1614	105.459	108.681	153.001	1519	102.927	103.097	150.821	1582	81.4077	93.833	164.217	2108	133.299	128.417
197	BOV_RS00990	BOV_RS00990	BOV_0202	ABC transporter permease	NC_009505	complement(222086..222862)	39.1729	-1.30337	-0.382243	0.252985	39.1729	-1.44381	-0.529884	0.0519898	320	34.4732	42.4813	37.4273	372	43.9337	47.9052	36.83	296	39.1119	43.7333	37.8955	354	37.8735	37.4096	28.948	361	38.2888	37.4194	28.2661	304	36.6591	37.7791	28.8181	303	37.8917	37.954	30.0847	178	16.9047	19.4849	18.477	353	41.1965	39.6876
198	tenA	BOV_RS00995	BOV_0203	thiaminase II	NC_009505	complement(222859..223557)	73.9814	-1.11163	-0.152675	0.77301	66.2467	-1.3981	-0.483472	0.084059	399	47.7802	58.8795	46.6672	567	74.4357	81.1646	56.1361	521	76.5242	85.5661	66.7013	624	74.2096	73.3007	51.027	605	71.3286	69.7091	47.3711	570	76.406	78.7401	54.0339	437	60.7472	60.8471	43.3896	314	33.1483	38.2077	32.5942	550	71.3497	68.7365
199	BOV_RS01000	BOV_RS01000	BOV_0204	ABC transporter substrate-binding protein	NC_009505	complement(223554..224522)	82.6624	-1.19338	-0.255054	0.476197	79.6607	-1.10744	-0.147226	0.648156	722	62.3686	76.8567	84.4453	1043	98.7725	107.701	103.263	734	77.7698	86.9588	93.9707	983	84.3301	83.2972	80.3838	909	77.3082	75.5529	71.1741	893	86.349	88.9869	84.6531	667	66.8843	66.9943	66.2262	1020	77.6756	89.5313	105.879	1009	94.4221	90.9639
200	BOV_RS01005	BOV_RS01005	BOV_0205	thiamine phosphate synthase	NC_009505	complement(224546..225157)	64.3937	-1.12123	-0.165086	0.744476	58.1294	-1.20156	-0.264911	0.405915	324	44.3145	54.6087	37.8951	458	68.6736	74.8816	45.3445	366	61.4	68.6548	46.8573	457	62.0751	61.3148	37.3707	487	65.5787	64.0898	38.1318	428	65.5273	67.5291	40.5728	362	57.475	57.5696	35.9428	263	31.7112	36.5513	27.3003	547	81.048	78.0796
201	BOV_RS01010	BOV_RS01010	BOV_0206	thiazole synthase	NC_009505	complement(225154..225924)	49.845	-1.16476	-0.220037	0.648728	46.2297	-1.39872	-0.484105	0.110404	404	43.8611	54.05	47.252	432	51.4168	56.0648	42.7703	326	43.4112	48.5405	41.7363	455	49.058	48.4571	37.2072	475	50.7721	49.6193	37.1922	409	49.7048	51.2233	38.7717	363	45.7482	45.8235	36.0421	232	22.2045	25.5936	24.0824	414	48.6914	46.9081
202	thiS	BOV_RS01015	BOV_0207	sulfur carrier protein ThiS	NC_009505	complement(225926..226123)	61.675	-1.1576	-0.211134	0.813841	56.6648	-1.64534	-0.718385	0.11768	133	56.2263	69.2875	15.5557	128	59.3226	64.6853	12.6727	105	54.4456	60.8787	13.4427	152	63.8162	63.0346	12.4296	140	58.2705	56.9474	10.9619	133	62.9385	64.8612	12.6079	135	66.2507	66.3597	13.4041	43	16.0255	18.4715	4.46354	91	41.6757	40.1493
203	thiO	BOV_RS01020	BOV_0208	glycine oxidase ThiO	NC_009505	complement(226120..227124)	37.6644	-1.23711	-0.30697	0.620283	36.868	-1.57889	-0.658907	0.0891736	397	33.0657	40.7467	46.4332	386	35.2449	38.431	38.2161	414	42.2934	47.2907	53.0025	467	38.6281	38.155	38.1884	526	43.1326	42.1532	41.1854	335	31.2326	32.1868	31.7568	383	37.0301	37.091	38.0279	165	12.1151	13.9642	17.1275	390	35.1888	33.9
204	thiD	BOV_RS01025	BOV_0209	bifunctional hydroxymethylpyrimidine kinase/phosphomethylpyrimidine kinase	NC_009505	complement(227124..227999)	45.1078	-1.24421	-0.315227	0.308845	44.9795	-1.41874	-0.504606	0.0356409	394	37.6483	46.3939	46.0824	498	52.1676	56.8835	49.3047	385	45.1227	50.4543	49.2898	470	44.6012	44.0549	38.4338	480	45.1568	44.1315	37.5837	426	45.5654	46.9574	40.3832	325	36.0497	36.109	32.2691	278	23.418	26.9922	28.8573	493	51.0328	49.1637
205	BOV_RS01030	BOV_RS01030	BOV_0210	bifunctional diguanylate cyclase/phosphodiesterase	NC_009505	228429..230540	59.8703	1.06337	0.0886413	0.869517	50.9717	-1.01584	-0.0226717	0.947462	941	37.2948	45.9583	110.06	1123	48.7934	53.2043	111.183	1012	49.1955	55.0082	129.562	1575	61.9925	61.2333	128.794	1609	62.7838	61.3583	125.984	1236	54.8345	56.5097	117.168	1202	55.3009	55.3919	119.346	1055	36.861	42.4871	109.512	1415	60.7532	58.5281
206	BOV_RS01035	BOV_RS01035	BOV_0212	heavy metal translocating P-type ATPase	NC_009505	230639..232918	28.5926	-1.13791	-0.186392	0.645205	26.0778	-1.22262	-0.289976	0.292135	539	19.7882	24.385	63.0416	707	28.4551	31.0274	69.9968	666	29.9901	33.5336	85.265	811	29.5691	29.207	66.3187	882	31.8801	31.1562	69.06	592	24.3286	25.0718	56.1194	633	26.9768	27.0212	62.8503	486	15.7293	18.1301	50.4484	794	31.5785	30.422
207	cueR	BOV_RS01040	BOV_0211	Cu(I)-responsive transcriptional regulator	NC_009505	complement(232898..233347)	62.8674	1.04919	0.0692796	0.935637	53.1104	-1.04288	-0.060568	0.899528	190	35.3422	43.5521	22.2225	242	49.349	53.8101	23.9593	262	59.7761	66.839	33.5427	361	66.688	65.8712	29.5204	361	66.112	64.6109	28.2661	268	55.8023	57.507	25.4054	266	57.4369	57.5314	26.411	222	36.404	41.9603	23.0443	325	65.4903	63.0917
208	BOV_RS01045	BOV_RS01045	BOV_0213	ABC transporter permease	NC_009505	complement(233453..234199)	16.9138	-1.29303	-0.37075	0.433081	16.9138	-1.30297	-0.381802	0.323929	127	14.231	17.5368	14.854	154	18.918	20.6282	15.2468	128	17.5925	19.6712	16.3873	158	17.5828	17.3675	12.9203	141	15.5555	15.2023	11.0402	126	15.8045	16.2873	11.9443	135	17.5604	17.5893	13.4041	101	9.97721	11.5	10.4841	143	17.3589	16.7231
209	BOV_RS01050	BOV_RS01050	BOV_0214	ABC transporter ATP-binding protein	NC_009505	complement(234196..235134)	7.7699	-1.10371	-0.142361	0.876127	6.77387	-1.49641	-0.581506	0.194342	72	6.41829	7.90925	8.42114	55	5.37493	5.86081	5.4453	78	8.5284	9.53609	9.98599	95	8.41029	8.30728	7.76853	97	8.51318	8.31988	7.59503	64	6.38622	6.58132	6.06697	63	6.51924	6.52996	6.25525	29	2.27898	2.62682	3.01029	79	7.629	7.34959
210	BOV_RS01055	BOV_RS01055	BOV_0215	ABC transporter permease	NC_009505	complement(235131..236342)	20.0472	-1.20163	-0.264993	0.577462	19.2395	-1.33248	-0.414113	0.222207	239	16.5062	20.3406	27.9535	240	18.1712	19.8139	23.7613	272	23.0412	25.7637	34.8229	310	21.2624	21.002	25.3499	283	19.2429	18.8059	22.1587	254	19.6363	20.2362	24.0783	209	16.7558	16.7834	20.7515	206	12.5422	14.4565	21.3835	273	20.4252	19.6771
211	BOV_RS01060	BOV_RS01060	BOV_0216	ABC transporter substrate-binding protein	NC_009505	complement(236364..237293)	66.5387	-1.22644	-0.294473	0.488404	72.9866	1.01217	0.0174522	0.969611	685	61.6539	75.9759	80.1178	612	60.3871	65.846	60.5913	647	71.4266	79.8661	82.8325	757	67.6652	66.8365	61.9029	783	69.3848	67.8094	61.3084	621	62.566	64.4774	58.8685	614	64.1516	64.2571	60.9638	952	75.5374	87.0668	98.8207	813	79.2709	76.3676
212	BOV_RS01065	BOV_RS01065	BOV_0217	FABP family protein	NC_009505	complement(237464..238114)	100.247	1.2277	0.295961	0.535986	120.861	1.71537	0.778517	0.00792099	483	62.1039	76.5305	56.4918	494	69.634	75.9288	48.9087	398	62.7683	70.1848	50.9541	792	101.134	99.8953	64.765	848	107.35	104.912	66.3978	641	92.2586	95.077	60.7645	668	99.7051	99.8691	66.3255	1282	145.317	167.496	133.076	844	117.562	113.256
213	BOV_RS01070	BOV_RS01070	BOV_0218	Glu/Leu/Phe/Val dehydrogenase	NC_009505	complement(238419..239684)	51.3893	1.10515	0.144236	0.77451	38.9262	-1.12887	-0.174877	0.600125	417	27.5712	33.9759	48.7724	595	43.1279	47.0267	58.9082	513	41.6028	46.5184	65.6771	801	52.5959	51.9517	65.501	802	52.2067	51.0213	62.7961	667	49.3653	50.8734	63.2292	565	43.3647	43.4361	56.0986	360	20.9835	24.1862	37.3692	732	52.4305	50.5102
214	BOV_RS01075	BOV_RS01075	BOV_0220	FAD-dependent oxidoreductase	NC_009505	240011..240526	10.1089	-1.10683	-0.14643	0.876127	8.90438	-1.14489	-0.195212	0.736106	47	7.62432	9.39543	5.49713	67	11.9152	12.9923	6.63336	36	7.16294	8.00929	4.60892	56	9.02176	8.91126	4.57934	72	11.4992	11.2381	5.63755	54	9.80559	10.1051	5.119	49	9.22717	9.24235	4.86519	51	7.29338	8.40657	5.29397	58	10.1926	9.81929
215	BOV_RS17650	BOV_RS17650		IS5 family transposase	NC_009505	complement(240518..241278)	1.39229	-1.00163	-0.00235351	0.999682	1.52887	1.28448	0.361184	0.749339	8	0.87995	1.08436	0.935682	7	0.84409	0.920395	0.693038	12	1.61896	1.81025	1.53631	23	2.51244	2.48167	1.8808	4	0.433173	0.423337	0.313197	10	1.23125	1.26886	0.947963	17	2.17063	2.1742	1.68792	20	1.93934	2.23534	2.07607	4	0.47663	0.459174
216	BOV_RS01090	BOV_RS01090	BOV_0222	FAD-dependent oxidoreductase	NC_009505	241335..242111	5.97501	1.06886	0.0960699	0.94599	4.4966	-1.36791	-0.451974	0.453571	34	3.66278	4.51363	3.97665	53	6.25937	6.8252	5.24729	27	3.56764	3.98918	3.45669	65	6.95417	6.86899	5.31531	50	5.30316	5.18275	3.91497	47	5.66769	5.84084	4.45543	45	5.62747	5.63673	4.46803	15	1.42455	1.64198	1.55705	40	4.66816	4.49718
217	BOV_RS01095	BOV_RS01095	BOV_0223	sarcosine oxidase subunit delta	NC_009505	242130..242435	4.73317	-1.13069	-0.177209	0.890584	4.95074	1.04599	0.0648654	0.938385	9	2.46192	3.03382	1.05264	14	4.19838	4.57791	1.38608	19	6.37486	7.12809	2.43248	14	3.80329	3.75671	1.14484	17	4.57839	4.47444	1.33109	19	5.81784	5.99557	1.80113	17	5.39821	5.40709	1.68792	22	5.30529	6.11504	2.28367	14	4.14871	3.99676
218	BOV_RS01100	BOV_RS01100	BOV_0224	(2Fe-2S)-binding protein	NC_009505	242432..245164	6.36235	1.15006	0.201712	0.725477	5.73658	1.11023	0.150863	0.732106	125	3.82845	4.71779	14.62	136	4.56641	4.97921	13.4647	130	4.88362	5.46066	16.6433	200	6.08335	6.00885	16.3548	230	6.93544	6.77797	18.0088	177	6.06825	6.25363	16.779	190	6.75516	6.76628	18.865	123	3.32104	3.82793	12.7678	215	7.13354	6.87227
219	BOV_RS01105	BOV_RS01105	BOV_0225	sarcosine oxidase subunit gamma	NC_009505	245175..245656	10.1495	-1.8057	-0.852558	0.0597514	10.1495	-1.75405	-0.810692	0.0660813	63	10.9407	13.4822	7.3685	51	9.70954	10.5873	5.04927	46	9.79827	10.956	5.88917	36	6.20881	6.13276	2.94386	48	8.20691	8.02057	3.75837	35	6.80379	7.01164	3.31787	41	8.2653	8.2789	4.07087	32	4.89904	5.64679	3.3217	37	6.96083	6.70589
220	BOV_RS01110	BOV_RS01110		amidohydrolase family protein	NC_009505	complement(245709..245918)	22.9794	-1.17553	-0.233306	0.827537	21.5755	-1.81534	-0.860243	0.119878	50	19.9298	24.5595	5.84802	60	26.2185	28.5886	5.94032	38	18.5782	20.7733	4.86497	58	22.9594	22.6782	4.74289	66	25.9006	25.3125	5.16775	45	20.0781	20.6915	4.26584	55	25.4487	25.4905	5.46093	14	4.91945	5.67031	1.45325	28	12.0905	11.6477
221	BOV_RS01115	BOV_RS01115	BOV_0226	amidohydrolase	NC_009505	complement(245894..246556)	43.8225	-1.35643	-0.439811	0.180878	43.8225	-1.35188	-0.434967	0.146718	275	34.7194	42.7846	32.1641	360	49.827	54.3313	35.6419	303	46.921	52.4651	38.7917	275	34.4804	34.0581	22.4878	379	47.1098	46.0402	29.6754	278	39.2881	40.4883	26.3534	320	46.8984	46.9756	31.7727	199	22.1487	25.5292	20.6569	322	44.0401	42.4272
222	BOV_RS01120	BOV_RS01120	BOV_0227	IclR family transcriptional regulator	NC_009505	complement(246614..247408)	67.6807	-1.27965	-0.35575	0.209714	67.6807	-1.16712	-0.222955	0.433444	580	61.068	75.2539	67.837	684	78.9522	86.0894	67.7197	488	63.0219	70.4683	62.4764	594	62.1115	61.3508	48.5737	670	69.4534	67.8764	52.4605	572	67.4153	69.4748	54.2235	570	69.6674	69.782	56.5951	527	48.9161	56.3822	54.7043	715	81.554	78.5671
223	BOV_RS01125	BOV_RS01125	BOV_0228	sugar ABC transporter substrate-binding protein	NC_009505	247566..248885	37.491	-1.99298	-0.994925	3.25233e-06	37.491	-1.63773	-0.711699	0.00216868	473	29.9944	36.962	55.3222	674	46.8556	51.0913	66.7296	458	35.623	39.8321	58.6357	388	24.4349	24.1356	31.7283	415	25.9095	25.3213	32.4942	278	19.7333	20.3362	26.3534	420	30.917	30.9679	41.7016	331	18.5039	21.3281	34.3589	423	29.0585	27.9942
224	BOV_RS01130	BOV_RS01130	BOV_0229	sugar ABC transporter permease	NC_009505	248976..249869	22.3459	-1.9189	-0.940278	6.98219e-05	22.3459	-1.43079	-0.516817	0.0561235	193	18.0706	22.2684	22.5733	260	26.6877	29.1002	25.7414	194	22.2794	24.9118	24.8369	177	16.4584	16.2569	14.474	163	15.0257	14.6846	12.7628	113	11.8432	12.205	10.712	164	17.8249	17.8543	16.2835	158	13.0415	15.032	16.4009	224	22.7204	21.8883
225	BOV_RS01135	BOV_RS01135	BOV_0230	carbohydrate ABC transporter permease	NC_009505	249872..250747	26.0782	-1.89668	-0.923475	0.00325348	26.0782	-2.08614	-1.06084	0.000492132	174	16.6264	20.4887	20.3511	361	37.8163	41.2348	35.7409	203	23.792	26.6032	25.9892	156	14.8038	14.6225	12.7567	184	17.3101	16.9171	14.4071	171	18.2903	18.8491	16.2102	164	18.1912	18.2211	16.2835	81	6.82322	7.86465	8.40806	179	18.5291	17.8505
226	ugpC_2	BOV_RS01140	BOV_0231	ABC transporter ATP-binding protein	NC_009505	250755..251846	12.815	-1.72136	-0.78355	0.0171688	12.815	-1.57918	-0.659177	0.048186	139	10.6548	13.1299	16.2575	164	13.7815	15.0273	16.2369	149	14.0088	15.6641	19.0758	116	8.83056	8.7224	9.48578	141	10.641	10.3994	11.0402	98	8.40878	8.66567	9.29004	122	10.8557	10.8736	12.1133	72	4.86539	5.608	7.47384	156	12.9541	12.4797
227	BOV_RS01145	BOV_RS01145	BOV_0232	mandelate racemase/muconate lactonizing enzyme family protein	NC_009505	251849..252967	12.4094	-1.99232	-0.994451	0.00192509	12.4094	-1.44184	-0.52791	0.156805	151	11.2953	13.9192	17.661	154	12.6289	13.7706	15.2468	145	13.3038	14.8758	18.5637	110	8.17176	8.07167	8.99514	126	9.27953	9.06884	9.86571	71	5.94508	6.1267	6.73054	112	9.72545	9.74145	11.1204	93	6.13283	7.06889	9.6537	178	14.4244	13.8961
228	BOV_RS01150	BOV_RS01150	BOV_0233	L-rhamnose mutarotase	NC_009505	252964..253245	17.2683	-2.04583	-1.03269	0.0100983	17.2683	-1.80348	-0.850783	0.0395952	48	14.2477	17.5574	5.61409	55	17.8974	19.5153	5.4453	54	19.66	21.9829	6.91337	39	11.4966	11.3558	3.18919	34	9.93609	9.71049	2.66218	30	9.96786	10.2724	2.84389	38	13.0935	13.1151	3.773	27	7.06517	8.14354	2.80269	40	12.8623	12.3912
229	BOV_RS01155	BOV_RS01155	BOV_0234	Gfo/Idh/MocA family oxidoreductase	NC_009505	253238..254215	18.0653	-3.02103	-1.59504	7.05815e-07	18.0653	-2.78758	-1.47901	9.42481e-06	167	14.2932	17.6135	19.5324	225	21.1115	23.02	22.2762	179	18.7911	21.0114	22.9166	98	8.3299	8.22788	8.01385	103	8.67929	8.48222	8.06483	54	5.1735	5.33155	5.119	93	9.23987	9.25507	9.23393	62	4.67801	5.39202	6.4358	92	8.53012	8.21771
230	BOV_RS01165	BOV_RS01165	BOV_0236	SDR family oxidoreductase	NC_009505	254320..255054	24.3875	-1.69641	-0.762486	0.0167801	24.3875	-1.52259	-0.606526	0.0635119	170	19.3604	23.8578	19.8833	215	26.8427	29.2693	21.2862	193	26.9593	30.1447	24.7089	145	16.3996	16.1987	11.8572	189	21.1914	20.7103	14.7986	125	15.935	16.4218	11.8495	147	19.4335	19.4655	14.5956	150	15.0596	17.3581	15.5705	161	19.863	19.1355
231	BOV_RS01170	BOV_RS01170	BOV_0237	fumarylacetoacetate hydrolase family protein	NC_009505	255095..255940	42.0906	-1.64209	-0.715529	0.0272044	42.0906	-1.20369	-0.267463	0.498111	305	30.1774	37.1876	35.6729	463	50.2211	54.761	45.8395	378	45.8733	51.2935	48.3936	298	29.2819	28.9232	24.3686	354	34.4841	33.7011	27.718	285	31.5649	32.5292	27.017	283	32.5041	32.5576	28.099	419	36.547	42.1252	43.4936	445	47.6975	45.9506
232	BOV_RS01175	BOV_RS01175	BOV_0238	L-fuconate dehydratase	NC_009505	255954..257231	41.8188	-1.58152	-0.661308	0.00802877	41.8188	-1.39817	-0.483542	0.067075	461	30.1941	37.2082	53.9187	708	50.8368	55.4323	70.0958	553	44.4255	49.6747	70.7981	464	30.1814	29.8118	37.9431	507	32.6936	31.9513	39.6978	483	35.4116	36.4934	45.7866	463	35.2024	35.2603	45.9711	457	26.3872	30.4147	47.4381	563	39.947	38.4839
233	BOV_RS01180	BOV_RS01180		hypothetical protein	NC_009505	complement(257630..258181)	149.972	1.35444	0.437699	0.299691	141.707	1.45908	0.545055	0.117987	522	79.1561	97.5438	61.0533	688	114.373	124.713	68.1157	396	73.6537	82.3564	50.6981	999	150.445	148.603	81.6922	994	148.4	145.03	77.8295	890	151.071	155.686	84.3687	751	132.197	132.415	74.5665	1143	152.797	176.119	118.647	853	140.125	134.993
234	BOV_RS01185	BOV_RS01185		hypothetical protein	NC_009505	complement(258216..258413)	366.825	1.23762	0.307568	0.624771	420.8	1.64236	0.715768	0.0608815	548	231.669	285.485	64.0942	618	286.417	312.309	61.1853	369	191.337	213.945	47.2414	792	332.516	328.444	64.765	981	408.309	399.039	76.8116	760	359.648	370.635	72.0452	707	346.957	347.528	70.1977	1343	500.517	576.912	139.408	906	414.925	399.728
235	BOV_RS01190	BOV_RS01190	BOV_0239	site-specific integrase	NC_009505	259372..260568	65.2562	1.24958	0.321443	0.512484	60.5209	1.29526	0.373237	0.322689	590	41.2582	50.8424	69.0066	645	49.4471	53.9171	63.8585	398	34.1372	38.1707	50.9541	869	60.3502	59.611	71.0616	988	68.0218	66.4774	77.3597	861	67.3967	69.4556	81.6196	772	62.6679	62.771	76.6516	905	55.7908	64.3062	93.942	833	63.1041	60.7928
236	BOV_RS01195	BOV_RS01195		hypothetical protein	NC_009505	260565..261011	142.373	1.17718	0.235337	0.650436	165.683	1.59499	0.673547	0.0246207	545	102.057	125.764	63.7434	537	110.241	120.206	53.1659	332	76.2551	85.2652	42.5045	734	136.503	134.831	60.0221	727	134.033	130.99	56.9236	747	156.582	161.366	70.8129	639	138.904	139.133	63.4461	1254	207.013	238.61	130.169	745	151.132	145.596
237	BOV_RS01200	BOV_RS01200	BOV_0240	AlpA family transcriptional regulator	NC_009505	261079..261297	88.3727	1.22337	0.29086	0.506687	77.489	1.1862	0.246343	0.491978	107	40.8971	50.3974	12.5148	185	77.5181	84.5256	18.316	121	56.7257	63.4282	15.4911	206	78.1944	77.2367	16.8454	225	84.6689	82.7465	17.6173	239	102.255	105.379	22.6563	172	76.3144	76.4399	17.0778	198	66.7159	76.8988	20.553	216	89.4368	86.1611
238	BOV_RS16125	BOV_RS16125		hypothetical protein	NC_009505	261298..261507	14.3583	-1.0622	-0.0870507	0.947885	14.496	1.05763	0.0808335	0.909829	25	9.96491	12.2797	2.92401	38	16.605	18.1061	3.7622	20	9.77798	10.9333	2.56051	28	11.0839	10.9481	2.28967	44	17.2671	16.875	3.44517	33	14.7239	15.1738	3.12828	25	11.5676	11.5866	2.48224	38	13.3528	15.3909	3.94452	43	18.5676	17.8875
239	BOV_RS01205	BOV_RS01205	BOV_0241	hypothetical protein	NC_009505	261504..261818	23.1327	-1.21669	-0.28296	0.572169	29.4085	1.16132	0.215761	0.591591	79	20.9927	25.8693	9.23986	92	26.8011	29.2239	9.1085	60	19.556	21.8666	7.68153	93	24.5429	24.2423	7.60498	93	24.3309	23.7785	7.28184	69	20.5243	21.1513	6.54095	84	25.9114	25.954	8.34033	121	28.3454	32.6718	12.5602	118	33.9686	32.7245
240	BOV_RS01210	BOV_RS01210	BOV_0242	toprim domain-containing protein	NC_009505	261815..262696	4.12878	-1.28812	-0.365269	0.611159	4.36949	-1.09582	-0.13201	0.83508	40	3.79616	4.67799	4.67841	49	5.09804	5.55889	4.85126	30	3.49214	3.90476	3.84076	39	3.67577	3.63075	3.18919	39	3.64403	3.56129	3.05367	46	4.88674	5.03602	4.36063	50	5.50837	5.51743	4.96448	38	3.17924	3.66449	3.94452	43	4.42085	4.25894
241	BOV_RS01215	BOV_RS01215	BOV_0243	DUF3987 domain-containing protein	NC_009505	262693..264222	7.12555	1.13824	0.186807	0.80295	6.7461	1.19883	0.261627	0.572922	87	4.75971	5.86538	10.1755	92	5.51788	6.01668	9.1085	69	4.63016	5.17725	8.83376	133	7.22625	7.13774	10.8759	124	6.67907	6.52742	9.70912	122	7.47133	7.69958	11.5652	110	6.98591	6.99741	10.9219	131	6.31812	7.28246	13.5982	117	6.93427	6.6803
242	BOV_RS01220	BOV_RS01220	BOV_0244	hypothetical protein	NC_009505	264222..264809	18.5161	1.20894	0.273743	0.676991	18.5644	1.35	0.432958	0.324276	72	10.2496	12.6306	8.42114	101	15.7623	17.1872	9.99954	62	10.8256	12.1047	7.93758	141	19.934	19.6899	11.5301	137	19.2012	18.7653	10.727	103	16.4131	16.9145	9.76402	92	15.2031	15.2281	9.13464	142	17.8205	20.5404	14.7401	147	22.6697	21.8394
243	BOV_RS18060	BOV_RS18060		hypothetical protein	NC_009505	264802..264966	4.70833	-1.67217	-0.741725	0.437276	6.4367	1.22136	0.288483	0.734133	9	4.56574	5.62635	1.05264	6	3.3369	3.63855	0.594032	10	6.22235	6.95756	1.28025	6	3.02287	2.98585	0.490644	9	4.49515	4.39309	0.704694	5	2.83933	2.92607	0.473982	13	7.65564	7.66823	1.29076	15	6.70835	7.73225	1.55705	9	4.94612	4.76497
244	BOV_RS01230	BOV_RS01230	BOV_0245	winged helix-turn-helix domain-containing protein	NC_009505	264963..265979	23.9402	-1.01681	-0.0240546	0.97794	25.9985	1.21922	0.285963	0.482015	215	17.6958	21.8065	25.1465	237	21.3847	23.3178	23.4643	190	19.181	21.4474	24.3248	250	20.4349	20.1846	20.4435	301	24.3911	23.8373	23.5681	293	26.9946	27.8192	27.7753	227	21.6884	21.724	22.5387	400	29.0233	33.4532	41.5213	306	27.2839	26.2846
245	BOV_RS18065	BOV_RS18065		hypothetical protein	NC_009505	266114..266290	22.7693	-1.03143	-0.0446504	0.969709	25.4685	1.23599	0.305662	0.628173	28	13.2415	16.3175	3.27489	51	26.4407	28.8309	5.04927	30	17.4015	19.4576	3.84076	58	27.24	26.9064	4.74289	45	20.952	20.4763	3.52347	38	20.1159	20.7305	3.60226	33	18.116	18.1458	3.27656	71	29.6001	34.118	7.37003	56	28.6894	27.6386
246	BOV_RS01240	BOV_RS01240		glycoside hydrolase family 73 protein	NC_009505	266287..267117	13.8637	-1.25276	-0.325107	0.532104	13.7331	-1.27905	-0.35507	0.376638	147	14.8071	18.2467	17.1932	126	13.9138	15.1716	12.4747	101	12.4784	13.9528	12.9306	141	14.1049	13.9322	11.5301	143	14.1814	13.8595	11.1968	118	13.3049	13.7113	11.186	94	10.9913	11.0094	9.33322	128	11.3662	13.1011	13.2868	131	14.2948	13.7712
247	BOV_RS01245	BOV_RS01245		hypothetical protein	NC_009505	267154..268407	5.68502	-1.07116	-0.0991673	0.911534	5.34083	-1.01161	-0.0166566	0.978098	75	5.00629	6.16925	8.77202	72	5.26878	5.74508	7.12839	51	4.17553	4.66889	6.5293	80	5.30329	5.23833	6.54192	89	5.84895	5.71615	6.96864	79	5.90281	6.08314	7.48891	71	5.50152	5.51057	7.04956	94	5.53144	6.37571	9.75751	69	4.98951	4.80677
248	BOV_RS01250	BOV_RS01250		Elastin precursor	NC_009505	268404..269323	5.50819	1.0175	0.0250308	0.984969	4.59822	-1.08059	-0.111817	0.863312	38	3.45739	4.26053	4.44449	43	4.289	4.67672	4.25723	48	5.35663	5.98956	6.14522	56	5.06003	4.99805	4.57934	70	6.27041	6.12804	5.48095	51	5.19412	5.3528	4.83461	58	6.12579	6.13587	5.7588	44	3.52917	4.06783	4.56734	42	4.13969	3.98807
249	BOV_RS01255	BOV_RS01255		hypothetical protein	NC_009505	269534..270448	18.7931	1.01238	0.017747	0.985443	19.7915	1.21808	0.284611	0.483837	151	13.8137	17.0225	17.661	198	19.8573	21.6523	19.6031	99	11.1084	12.421	12.6745	202	18.352	18.1272	16.5183	188	16.9325	16.5481	14.7203	206	21.0948	21.7393	19.528	161	17.0973	17.1254	15.9856	276	22.2585	25.6558	28.6497	202	20.0187	19.2855
250	BOV_RS01260	BOV_RS01260	BOV_0247	hypothetical protein	NC_009505	complement(270431..270613)	57.1767	1.1286	0.17453	0.820332	55.3364	1.20793	0.272534	0.557723	89	40.7091	50.1657	10.4095	95	47.6374	51.9438	9.40551	57	31.9788	35.7573	7.29745	111	50.4225	49.805	9.07691	145	65.2984	63.8158	11.3534	109	55.8091	57.514	10.3328	117	62.1236	62.2258	11.6169	120	48.3881	55.7736	12.4564	112	55.4975	53.4649
251	BOV_RS01265	BOV_RS01265		hypothetical protein	NC_009505	270649..270954	25.3294	-1.25942	-0.332765	0.487214	26.7495	-1.07397	-0.102948	0.825249	100	27.3547	33.7091	11.696	83	24.8904	27.1405	8.21745	70	23.4863	26.2614	8.96178	101	27.438	27.102	8.25917	95	25.5851	25.0042	7.43844	75	22.9652	23.6667	7.10973	95	30.1664	30.2161	9.43251	102	24.5973	28.3516	10.5879	86	25.4849	24.5515
252	BOV_RS01270	BOV_RS01270	BOV_0250	SANT/Myb domain-containing protein	NC_009505	271466..272056	138.218	-3.56918	-1.83559	3.24476e-11	138.218	-2.4503	-1.29296	1.35285e-05	826	116.989	144.165	96.6092	1069	165.984	180.989	105.837	758	131.68	147.239	97.0433	332	46.6985	46.1266	27.149	340	47.4108	46.3343	26.6218	318	50.4161	51.9563	30.1452	269	44.2269	44.2997	26.7089	634	79.1608	91.2431	65.8113	365	56.0031	53.9519
253	BOV_RS01275	BOV_RS01275	BOV_0251	hypothetical protein	NC_009505	272053..272259	170.672	-1.77491	-0.827747	0.0473974	170.672	-1.76556	-0.820127	0.0425388	251	101.498	125.075	29.357	389	172.447	188.036	38.5131	480	238.073	266.202	61.4522	360	144.572	142.802	29.4386	380	151.286	147.851	29.7537	143	64.7285	66.7059	13.5559	344	161.477	161.742	34.1556	162	57.7501	66.5646	16.8161	272	119.153	114.789
254	BOV_RS18255	BOV_RS18255		SH3 domain-containing protein	NC_009505	272582..272759	22.8409	-2.0042	-1.00302	0.0730082	22.8409	-1.54583	-0.628383	0.290756	35	16.4589	20.2823	4.09361	54	27.8387	30.3553	5.34629	42	24.2252	27.0876	5.37707	28	13.0765	12.9163	2.28967	46	21.2972	20.8137	3.60177	15	7.89589	8.1371	1.42195	19	10.3718	10.3889	1.8865	47	19.4844	22.4583	4.87875	35	17.8301	17.1771
255	BOV_RS18260	BOV_RS18260		hypothetical protein	NC_009505	complement(272760..272993)	20.8012	1.05953	0.0834287	0.94599	18.2977	1.01456	0.0208599	0.977499	43	15.3817	18.9549	5.02929	46	18.0392	19.6699	4.55425	31	13.6014	15.2085	3.96879	66	23.4467	23.1595	5.39708	64	22.5398	22.028	5.01116	41	16.4171	16.9187	3.88665	45	18.6861	18.7168	4.46803	46	14.5061	16.7202	4.77495	56	21.7009	20.9061
256	BOV_RS01285	BOV_RS01285	BOV_0253	transcriptional regulator	NC_009505	273170..273526	230.646	1.54515	0.627747	0.207453	250.516	1.97286	0.980286	0.013791	615	144.198	177.695	71.9306	480	123.381	134.535	47.5226	292	83.9756	93.8979	37.3834	978	227.732	224.942	79.975	1032	238.23	232.821	80.8049	861	225.977	232.881	81.6196	803	218.559	218.919	79.7296	1566	323.692	373.097	162.556	824	209.298	201.633
257	BOV_RS01290	BOV_RS01290	BOV_0254	ImmA/IrrE family metallo-endopeptidase	NC_009505	273523..274071	320.35	1.60572	0.683222	0.0116157	282.91	1.62002	0.696008	0.00803715	905	137.984	170.037	105.849	1297	216.792	236.39	128.41	689	128.85	144.075	88.2095	2215	335.393	331.285	181.129	2068	310.43	303.382	161.923	1847	315.228	324.858	175.089	1521	269.202	269.645	151.019	2284	306.995	353.852	237.087	1650	272.532	262.551
258	BOV_RS16140	BOV_RS16140		abortive infection protein	NC_009505	complement(274432..274917)	694.302	1.20135	0.264652	0.771285	1113.38	2.35795	1.23753	0.00393018	2416	416.115	512.778	282.576	3216	607.233	662.126	318.401	1775	374.973	419.279	227.245	3818	653.059	645.06	312.213	3981	675.059	659.731	311.71	3915	754.788	777.847	371.128	3046	608.998	609.999	302.436	12185	1850.11	2132.49	1264.84	4722	881.041	848.773
259	BOV_RS01295	BOV_RS01295	BOV_0255	abortive infection protein	NC_009505	complement(274860..275390)	343.189	1.59989	0.677971	0.0426981	406.956	2.23793	1.16216	3.65408e-05	906	142.819	175.996	105.966	1331	230.017	250.81	131.776	765	147.913	165.39	97.9395	2210	345.98	341.742	180.72	2117	328.558	321.098	165.76	2012	355.028	365.874	190.73	1681	307.606	308.112	166.906	3958	550.034	633.986	410.853	2127	363.228	349.925
260	BOV_RS01300	BOV_RS01300	BOV_0256	helix-turn-helix domain-containing protein	NC_009505	complement(275454..275699)	235.094	1.46057	0.546528	0.0759338	262.39	1.86144	0.896418	0.000492132	300	102.08	125.792	35.0881	453	168.981	184.257	44.8494	286	119.363	133.466	36.6153	668	225.733	222.968	54.625	697	233.498	228.196	54.5746	646	246.052	253.569	61.2384	516	203.815	204.15	51.2334	985	295.467	340.565	102.246	781	287.887	277.343
261	BOV_RS01305	BOV_RS01305	BOV_0257	hypothetical protein	NC_009505	275795..276022	72.9344	1.24452	0.315591	0.57279	67.7051	1.30553	0.384639	0.35616	108	39.6499	48.8604	12.6317	115	46.2848	50.4689	11.3856	121	54.4865	60.9245	15.4911	199	72.5556	71.667	16.273	192	69.3988	67.8231	15.0335	187	76.8487	79.1964	17.7269	144	61.3691	61.47	14.2977	218	70.5553	81.3242	22.6291	179	71.1909	68.5835
262	BOV_RS01310	BOV_RS01310	BOV_0258	hypothetical protein	NC_009505	276088..276378	29.6836	1.94769	0.961765	0.0262874	25.3244	1.91303	0.935859	0.0276206	42	12.0812	14.8876	4.91233	55	17.3438	18.9117	5.4453	20	7.05627	7.89002	2.56051	130	37.1367	36.6818	10.6306	106	30.0192	29.3376	8.29973	68	21.895	22.5639	6.44615	73	24.3754	24.4155	7.24814	115	29.1617	33.6127	11.9374	72	22.436	21.6143
263	BOV_RS01315	BOV_RS01315	BOV_0259	hypothetical protein	NC_009505	276375..276914	43.9423	1.68505	0.752791	0.0153797	48.2196	2.0834	1.05894	0.00013786	115	17.8261	21.9671	13.4504	150	25.4902	27.7945	14.8508	102	19.393	21.6844	13.0586	311	47.8762	47.2898	25.4317	292	44.563	43.5512	22.8634	227	39.3878	40.5911	21.5188	213	38.3273	38.3903	21.1487	364	49.7412	57.3332	37.7844	337	56.5904	54.5177
264	BOV_RS18070	BOV_RS18070	BOV_0261	hypothetical protein	NC_009505	277015..277188	29.5356	2.28179	1.19017	0.023503	33.3131	2.96119	1.56618	0.000933335	20	9.62129	11.8563	2.33921	20	10.5477	11.5012	1.98011	18	10.6209	11.8758	2.30446	52	24.8432	24.5389	4.25225	63	29.8385	29.161	4.93286	63	33.9251	34.9615	5.97217	37	20.6621	20.6961	3.67372	96	40.7127	46.9267	9.96511	74	38.5646	37.1522
265	BOV_RS01320	BOV_RS01320	BOV_0262	hypothetical protein	NC_009505	277185..277794	43.1831	1.75264	0.809527	0.0060052	36.6088	1.66019	0.731349	0.0145955	104	14.2711	17.5862	12.1639	170	25.5738	27.8856	16.8309	118	19.8605	22.2072	15.107	343	46.743	46.1705	28.0485	323	43.6373	42.6465	25.2907	255	39.1688	40.3654	24.1731	207	32.9733	33.0275	20.5529	290	35.0814	40.4358	30.1029	281	41.7718	40.2419
266	BOV_RS16145	BOV_RS16145		hypothetical protein	NC_009505	277776..278112	32.4353	1.29052	0.367951	0.645205	42.671	1.97943	0.985086	0.0345858	70	17.3868	21.4258	8.18722	90	24.5069	26.7223	8.91049	61	18.584	20.7798	7.80955	122	30.0942	29.7256	9.97643	135	33.0133	32.2638	10.5704	123	34.1983	35.2431	11.6599	81	23.3548	23.3933	8.04246	258	56.4934	65.1161	26.7812	179	48.1648	46.4007
267	BOV_RS01325	BOV_RS01325		hypothetical protein	NC_009505	278060..278296	48.0739	1.34118	0.423499	0.451236	60.0847	1.91573	0.937892	0.0111835	75	26.489	32.6423	8.77202	98	37.9449	41.3751	9.70253	50	21.6601	24.2194	6.40127	136	47.7027	47.1185	11.1213	140	48.6816	47.5763	10.9619	121	47.8373	49.2987	11.4704	113	46.3289	46.4051	11.2197	220	68.4987	78.9537	22.8367	171	65.4266	63.0303
268	btpA	BOV_RS01330	BOV_0263	TIR domain-containing translocated effector BtpA	NC_009505	complement(278417..279244)	167.919	1.43557	0.521625	0.196285	190.545	1.89376	0.921257	0.00308028	924	93.4102	115.109	108.071	1028	113.93	124.229	101.778	590	73.1577	81.8018	75.535	1595	160.134	158.173	130.429	1664	165.618	161.858	130.29	1573	178.003	183.441	149.115	1236	145.047	145.286	122.722	2673	238.219	274.579	277.466	1720	188.367	181.468
269	BOV_RS01335	BOV_RS01335	BOV_0264	tRNA-Phe	NC_009505	complement(279964..280039)	119.521	-1.30544	-0.384531	0.535986	119.521	-1.27041	-0.345297	0.489038	95	104.632	128.937	11.1112	85	102.632	111.909	8.41546	112	151.301	169.179	14.3389	77	84.2228	83.1913	6.2966	146	158.316	154.721	11.4317	85	104.794	107.995	8.05769	72	92.0536	92.2051	7.14885	111	107.775	124.225	11.5222	97	115.735	111.496
270	yacG	BOV_RS01340	BOV_0265	DNA gyrase inhibitor YacG	NC_009505	complement(280224..280439)	198.875	-1.23812	-0.308156	0.46632	234.655	1.07699	0.107005	0.796536	385	149.197	183.855	45.0297	609	258.725	282.114	60.2943	397	188.701	210.998	50.8261	521	200.51	198.055	42.6042	516	196.871	192.401	40.4024	456	197.807	203.849	43.2271	403	181.29	181.588	40.0137	714	243.923	281.153	74.1155	664	278.754	268.544
271	BOV_RS01345	BOV_RS01345	BOV_0266	Maf-like protein	NC_009505	complement(280449..281075)	432.661	-1.09288	-0.128136	0.813841	384.443	-1.43654	-0.522593	0.0470916	2055	274.345	338.075	240.353	3484	509.901	555.996	344.935	2254	369.084	412.693	288.569	3117	413.259	408.197	254.889	3210	421.913	412.334	251.341	3097	462.811	476.949	293.584	2406	372.864	373.477	238.891	1453	171.004	197.104	150.826	2675	386.868	372.699
272	infA	BOV_RS01350	BOV_0267	translation initiation factor IF-1	NC_009505	complement(281109..281327)	1226.59	-1.35747	-0.440925	0.136633	1226.59	-1.49622	-0.581325	0.0210566	2600	993.761	1224.61	304.097	3423	1434.29	1563.95	338.895	2670	1251.72	1399.61	341.828	2921	1108.77	1095.19	238.862	3177	1195.53	1168.38	248.757	2509	1073.46	1106.25	237.844	2835	1257.86	1259.93	281.486	1678	565.4	651.698	174.182	2479	1026.45	988.858
273	BOV_RS01355	BOV_RS01355	BOV_0268	low molecular weight phosphatase family protein	NC_009505	complement(281439..281912)	42.8847	-1.03531	-0.0500677	0.948673	37.2698	-1.09514	-0.131116	0.743975	151	26.6656	32.86	17.661	212	41.0424	44.7526	20.9891	183	39.638	44.3214	23.4287	254	44.5459	44.0003	20.7706	245	42.5964	41.6293	19.1833	210	41.5117	42.7799	19.9072	219	44.8939	44.9678	21.7444	173	26.9325	31.0432	17.958	209	39.9829	38.5185
274	BOV_RS01360	BOV_RS01360	BOV_0269	UPF0262 family protein	NC_009505	complement(281919..282400)	79.7506	1.03013	0.042823	0.962846	70.7095	-1.03196	-0.0453807	0.929041	288	50.0148	61.6331	33.6846	370	70.4418	76.8096	36.632	309	65.8188	73.5957	39.5599	464	80.0246	79.0445	37.9431	489	83.6079	81.7096	38.2884	389	75.6192	77.9294	36.8758	378	76.2021	76.3274	37.5315	255	39.0392	44.9978	26.4698	515	96.8872	93.3387
275	hisD	BOV_RS01365	BOV_0270	histidinol dehydrogenase	NC_009505	complement(282407..283699)	168.616	-1.00236	-0.00340702	0.9937	167.007	1.07476	0.104016	0.743622	1753	113.484	139.847	205.031	2269	161.032	175.589	224.643	1665	132.207	147.828	213.162	2589	166.451	164.412	211.713	2743	174.829	170.859	214.775	2271	164.569	169.597	215.282	2131	160.143	160.406	211.586	2193	125.155	144.258	227.641	3076	215.722	207.821
276	BOV_RS01370	BOV_RS01370	BOV_0271	DUF2948 family protein	NC_009505	complement(283774..284214)	372.911	1.0205	0.0292739	0.962846	371.895	1.13191	0.178763	0.523996	1281	243.144	299.626	149.826	1743	362.689	395.476	172.566	1193	277.741	310.558	152.734	1994	375.871	371.268	163.057	1815	339.175	331.474	142.113	1900	403.687	416.019	180.113	1611	354.96	355.544	159.956	2037	340.848	392.872	211.447	2042	419.878	404.5
277	murA	BOV_RS01375	BOV_0272	UDP-N-acetylglucosamine 1-carboxyvinyltransferase	NC_009505	complement(284485..285774)	406.741	1.02276	0.0324608	0.964469	480.44	1.3907	0.475816	0.110404	4528	293.812	362.064	529.596	5034	358.096	390.467	498.393	3778	300.684	336.212	483.68	5964	384.327	379.62	487.7	6406	409.244	399.952	501.585	5874	426.652	439.686	556.834	5156	388.369	389.008	511.937	9825	562.019	647.8	1019.87	6984	490.932	472.951
278	BOV_RS01380	BOV_RS01380	BOV_0273	hypothetical protein	NC_009505	complement(285997..286236)	164.497	1.03463	0.0491086	0.954554	136.91	-1.06813	-0.0950882	0.840597	377	131.487	162.031	44.094	367	140.323	153.009	36.335	247	105.663	118.148	31.6223	425	147.208	145.405	34.7539	573	196.756	192.289	44.8655	383	149.526	154.094	36.307	415	168.019	168.296	41.2052	304	93.4696	107.736	31.5562	395	149.242	143.776
279	BOV_RS01385	BOV_RS01385	BOV_0275	tRNA-Thr	NC_009505	286325..286399	367.771	-1.07626	-0.106023	0.879627	338.036	-1.04241	-0.0599276	0.896892	257	286.83	353.46	30.0588	219	267.953	292.175	21.6822	279	381.928	427.055	35.7191	312	345.817	341.581	25.5135	404	443.921	433.842	31.6329	251	313.575	323.155	23.7939	252	326.483	327.021	25.021	329	323.7	373.107	34.1513	301	363.925	350.596
280	BOV_RS01390	BOV_RS01390	BOV_0277	site-specific integrase	NC_009505	286479..288244	54.1639	-1.13172	-0.178518	0.803219	63.8849	1.22261	0.289962	0.497992	1022	48.441	59.6937	119.533	1183	61.4709	67.0278	117.123	643	37.3817	41.7986	82.3204	1086	51.1201	50.494	88.8065	1153	53.8052	52.5835	90.2791	1085	57.5663	59.325	102.854	968	53.2607	53.3483	96.1123	1980	82.7338	95.3615	205.53	1084	55.6602	53.6217
281	BOV_RS01400	BOV_RS01400	BOV_0278	Bro-N domain-containing protein	NC_009505	288339..288761	9.33599	-1.12302	-0.167386	0.875404	12.8342	1.38183	0.466584	0.367811	44	8.70693	10.7295	5.14625	39	8.46057	9.2254	3.86121	32	7.76691	8.68462	4.09681	48	9.43308	9.31755	3.92515	51	9.93609	9.71049	3.99327	39	8.63881	8.90272	3.69706	49	11.2558	11.2744	4.86519	80	13.9559	16.086	8.30426	62	13.291	12.8042
282	BOV_RS16150	BOV_RS16150		Bro-N domain-containing protein	NC_009505	288774..289105	8.3013	-1.30857	-0.387987	0.68447	13.5713	1.47787	0.563518	0.361417	40	10.085	12.4277	4.67841	29	8.01559	8.74019	2.87116	22	6.80335	7.60722	2.81656	42	10.5163	10.3875	3.43451	36	8.93614	8.73324	2.81878	17	4.79778	4.94435	1.61154	31	9.07289	9.08781	3.07798	76	16.8921	19.4704	7.88905	54	14.749	14.2088
283	BOV_RS01405	BOV_RS01405	BOV_0279	recombinase family protein	NC_009505	289492..290157	23.1176	-1.34047	-0.422734	0.43502	28.804	1.15827	0.211972	0.677378	204	25.6394	31.5954	23.8599	183	25.2146	27.494	18.118	120	18.4989	20.6847	15.3631	197	24.5892	24.2881	16.1095	158	19.551	19.1071	12.3713	151	21.2438	21.8928	14.3142	170	24.8026	24.8434	16.8792	341	37.7823	43.549	35.3969	175	23.827	22.9544
284	BOV_RS01410	BOV_RS01410	BOV_0280	hypothetical protein	NC_009505	290534..291898	122.43	1.08585	0.118818	0.817902	132.713	1.33767	0.419721	0.103626	1452	89.0403	109.724	169.826	1531	102.924	112.229	151.577	1027	77.246	86.3732	131.482	2106	128.256	126.685	172.216	2065	124.673	121.842	161.688	1666	114.359	117.853	157.931	1756	125.001	125.207	174.353	2569	138.88	160.077	266.671	2021	134.258	129.341
285	BOV_RS01420	BOV_RS01420		helix-turn-helix domain-containing protein	NC_009505	complement(293599..293859)	41.8463	-1.3112	-0.390882	0.510976	41.8463	-1.29486	-0.372793	0.433444	124	39.768	49.006	14.5031	122	42.8938	46.7714	12.0787	109	42.877	47.9432	13.9548	139	44.2718	43.7296	11.3666	116	36.6271	35.7955	9.08272	110	39.4895	40.6959	10.4276	106	39.4627	39.5277	10.5247	135	38.1682	43.9938	14.0134	85	29.5315	28.4499
286	BOV_RS01425	BOV_RS01425		hypothetical protein	NC_009505	293943..294332	50.7134	-1.07681	-0.106762	0.903574	60.788	1.2907	0.368159	0.372694	186	39.921	49.1945	21.7546	214	50.3529	54.9048	21.1872	155	40.8043	45.6256	19.8439	249	53.0747	52.4246	20.3617	213	45.0091	43.9872	16.6778	225	54.0564	55.7079	21.3292	223	55.56	55.6514	22.1416	390	73.7918	85.0547	40.4833	228	53.0123	51.0707
287	BOV_RS01430	BOV_RS01430	BOV_0281	urease accessory protein UreD	NC_009505	294923..295765	9.47038	-1.08692	-0.120242	0.878574	10.0507	1.04258	0.0601636	0.90896	80	7.94356	9.78883	9.35682	71	7.7287	8.42736	7.02938	73	8.89065	9.94115	9.34586	108	10.65	10.5195	8.83159	93	9.09161	8.88519	7.28184	78	8.66955	8.9344	7.39411	115	13.2554	13.2772	11.4183	64	5.60223	6.4573	6.64341	105	11.2945	10.8809
288	BOV_RS01435	BOV_RS01435	BOV_0282	urease subunit gamma	NC_009505	295918..296220	42.9216	1.08459	0.117152	0.885997	41.6365	1.16393	0.219004	0.632869	80	22.1004	27.2343	9.35682	138	41.7938	45.5719	13.6627	94	31.851	35.6145	12.0344	155	42.5248	42.0039	12.675	167	45.4213	44.39	13.076	132	40.8189	42.0659	12.5131	124	39.765	39.8304	12.3119	153	37.2612	42.9484	15.8819	160	47.8833	46.1295
289	BOV_RS01445	BOV_RS01445	BOV_0283	urease subunit beta	NC_009505	296387..296692	41.1084	1.12612	0.171361	0.819656	37.083	1.10321	0.141703	0.785071	64	17.507	21.5738	7.48546	123	36.8858	40.2202	12.1777	103	34.5584	38.6418	13.1866	142	38.5762	38.1037	11.6119	143	38.5124	37.6379	11.1968	151	46.2365	47.649	14.3142	113	35.8822	35.9412	11.2197	111	26.7676	30.8532	11.5222	164	48.5992	46.8192
290	ureC	BOV_RS01450	BOV_0284	urease subunit alpha	NC_009505	296711..298393	40.5653	1.04367	0.0616686	0.947885	48.3166	1.35852	0.442033	0.220365	470	23.3758	28.8059	54.9713	725	39.5302	43.1037	71.7789	513	31.2948	34.9925	65.6771	844	41.688	41.1774	69.0172	821	40.2017	39.2889	64.2837	715	39.8063	41.0223	67.7794	733	42.3196	42.3892	72.7793	887	38.8909	44.8268	92.0735	1183	63.7393	61.4048
291	ureE_1	BOV_RS01455	BOV_0285	urease accessory protein UreE	NC_009505	298409..298924	52.0748	1.00727	0.0104576	0.986564	66.8729	1.43035	0.516373	0.0809787	230	37.3105	45.9776	26.9009	229	40.725	44.4065	22.6722	228	45.3653	50.7255	29.1898	322	51.8751	51.2397	26.3312	310	49.5105	48.3864	24.2728	302	54.8387	56.514	28.6285	276	51.9734	52.0589	27.4039	425	60.7781	70.0548	44.1164	500	87.8672	84.649
292	BOV_RS01460	BOV_RS01460	BOV_0286	urease accessory protein UreF	NC_009505	298896..299582	25.5248	-1.03167	-0.0449825	0.958977	22.4257	-1.09905	-0.136259	0.761934	168	20.4694	25.2244	19.6493	131	17.4981	19.0799	12.9697	163	24.3596	27.2378	20.8682	227	27.4677	27.1313	18.5627	232	27.8302	27.1983	18.1654	156	21.2764	21.9264	14.7882	185	26.166	26.209	18.3686	121	12.9968	14.9805	12.5602	213	28.1144	27.0847
293	ureG_1	BOV_RS01465	BOV_0287	Urease accessory protein UreG 1	NC_009505	299579..300205	125.83	1.31422	0.394212	0.355708	106.189	1.1894	0.250232	0.533625	469	62.6121	77.1567	54.8544	607	88.8376	96.8684	60.0963	482	78.9256	88.2512	61.7083	940	124.627	123.101	76.8675	1012	133.014	129.994	79.2389	802	119.85	123.511	76.0267	825	127.852	128.063	81.9139	544	64.0235	73.7955	56.469	876	126.69	122.05
294	BOV_RS01470	BOV_RS01470	BOV_0288	tRNA-Arg	NC_009505	complement(300326..300402)	1873.39	1.78363	0.834817	0.0438255	1229.57	1.24609	0.31741	0.529471	670	728.344	897.537	78.3634	442	526.753	574.371	43.7604	899	1198.69	1340.33	115.095	1752	1891.46	1868.29	143.268	2140	2290.39	2238.38	167.561	1182	1438.32	1482.26	112.049	1456	1837.35	1840.38	144.566	601	575.96	663.869	62.3858	1083	1275.39	1228.68
295	BOV_RS01475	BOV_RS01475	BOV_0289	HAMP domain-containing histidine kinase	NC_009505	complement(300562..302115)	113.157	-1.00022	-0.000316652	0.999998	111.074	1.09973	0.137155	0.664603	1565	84.2978	103.88	183.043	1780	105.11	114.612	176.23	1236	81.6593	91.308	158.239	1942	103.885	102.612	158.805	2289	121.389	118.633	179.227	1894	114.198	117.687	179.544	1686	105.421	105.595	167.402	2229	105.844	121.999	231.377	2090	121.956	117.489
296	BOV_RS01480	BOV_RS01480	BOV_0290	efflux RND transporter periplasmic adaptor subunit	NC_009505	302472..303623	47.1916	1.30463	0.383637	0.23888	34.9446	1.03344	0.0474481	0.90896	337	24.4867	30.1749	39.4156	379	30.1899	32.9191	37.523	359	31.9949	35.7753	45.9611	650	46.9044	46.3299	53.1531	706	50.5054	49.3587	55.2793	543	44.1649	45.5141	51.4744	431	36.3535	36.4133	42.7938	333	21.3304	24.5861	34.5665	599	47.1499	45.423
297	BOV_RS01485	BOV_RS01485	BOV_0291	efflux RND transporter permease subunit	NC_009505	303638..306769	33.2869	1.01842	0.0263384	0.964469	26.2082	-1.19412	-0.255953	0.35048	808	21.5945	26.6108	94.5039	1038	30.4124	33.1617	102.768	812	26.6178	29.7629	103.957	1259	33.4162	33.0069	102.953	1353	35.601	34.7926	105.939	1031	30.8437	31.786	97.735	869	26.96	27.0044	86.2827	700	16.4924	19.0097	72.6623	1135	32.861	31.6574
298	hydA	BOV_RS01490	BOV_0292	dihydropyrimidinase	NC_009505	complement(306892..308361)	48.2437	-2.00319	-1.0023	2.26322e-07	48.2437	-1.72643	-0.787788	0.000127766	823	46.8636	57.7498	96.2583	732	45.6951	49.8258	72.4719	747	52.1725	58.3371	95.635	563	31.8379	31.4479	46.0387	585	32.7962	32.0516	45.8051	419	26.7071	27.523	39.7197	532	35.1655	35.2233	52.8221	515	25.8522	29.7981	53.4587	572	35.2846	33.9923
299	BOV_RS01495	BOV_RS01495	BOV_0293	Zn-dependent hydrolase	NC_009505	complement(308413..309660)	110.799	-1.63871	-0.712561	0.00642002	110.799	-1.23775	-0.307716	0.336262	1472	98.7293	121.664	172.166	1550	113.971	124.273	153.458	1455	119.698	133.841	186.277	1273	84.7943	83.7557	104.098	1309	86.4392	84.4766	102.494	1115	83.7124	86.2698	105.698	1184	92.1847	92.3364	117.559	1750	103.474	119.267	181.656	1401	101.796	98.0675
300	BOV_RS01500	BOV_RS01500	BOV_0294	TetR/AcrR family transcriptional regulator	NC_009505	309879..310562	61.7323	-1.54409	-0.62676	0.0103188	61.7323	-1.57829	-0.658366	0.00542433	516	63.1461	77.8148	60.3515	479	64.2621	70.0713	47.4236	385	57.7887	64.6169	49.2898	400	48.6135	48.0181	32.7096	436	52.531	51.3383	34.1385	367	50.2736	51.8094	34.7903	368	52.2774	52.3634	36.5386	313	33.7673	38.9212	32.4904	374	49.5818	47.7658
301	BOV_RS01505	BOV_RS01505	BOV_0295	NUDIX domain-containing protein	NC_009505	310559..310948	116.739	-1.0584	-0.0818818	0.947913	96.7684	-1.25539	-0.328131	0.555603	408	87.5686	107.911	47.7198	319	75.0588	81.844	31.5827	485	127.678	142.764	62.0923	558	118.938	117.482	45.6299	667	140.944	137.744	52.2256	376	90.3343	93.094	35.6434	603	150.236	150.483	59.8716	154	29.1383	33.5857	15.9857	449	104.397	100.573
302	preA	BOV_RS01510	BOV_0296	NAD-dependent dihydropyrimidine dehydrogenase subunit PreA	NC_009505	complement(310993..312303)	94.6239	-1.61114	-0.688085	0.00211916	94.6239	-1.42761	-0.513599	0.0318803	1320	84.2799	103.858	154.388	1284	89.8748	97.9993	127.123	1401	109.717	122.681	179.364	1217	77.1686	76.2235	99.5189	1161	72.9819	71.3248	90.9055	1005	71.8279	74.0222	95.2703	1015	75.229	75.3528	100.779	1122	63.1536	72.7928	116.467	1288	89.0881	85.8252
303	BOV_RS01515	BOV_RS01515	BOV_0297	NAD(P)-dependent oxidoreductase	NC_009505	complement(312307..313803)	65.1022	-1.75934	-0.81503	0.000393832	65.1022	-1.62812	-0.70321	0.00304163	1081	60.4445	74.4856	126.434	853	52.2881	57.0149	84.4516	1204	82.574	92.3307	154.143	812	45.0907	44.5384	66.4005	925	50.922	49.7658	72.4269	722	45.1903	46.5708	68.443	858	55.6913	55.7829	85.1905	611	30.1181	34.715	63.4238	922	55.849	53.8035
304	BOV_RS01520	BOV_RS01520	BOV_0298	carbon monoxide dehydrogenase subunit G	NC_009505	complement(313991..314443)	55.4602	1.20849	0.2732	0.499751	43.8769	1.04473	0.0631321	0.875642	186	34.369	42.3529	21.7546	200	40.5142	44.1766	19.8011	153	34.6762	38.7734	19.5879	297	54.5018	53.8343	24.2869	308	56.0323	54.76	24.1162	270	55.8464	57.5525	25.595	215	46.1171	46.193	21.3473	203	33.0679	38.115	21.0721	262	52.4457	50.5248
305	pgi	BOV_RS01525	BOV_0299	glucose-6-phosphate isomerase	NC_009505	314594..316243	19.8836	-1.12637	-0.171686	0.790343	20.2838	-1.01617	-0.0231404	0.963995	360	18.263	22.5054	42.1057	264	14.6823	16.0096	26.1374	319	19.8493	22.1946	40.8401	410	20.6563	20.4033	33.5273	426	21.277	20.7939	33.3555	312	17.7174	18.2587	29.5765	398	23.438	23.4766	39.5173	318	14.2217	16.3924	33.0094	422	23.1918	22.3424
306	BOV_RS01530	BOV_RS01530	BOV_0300	succinylglutamate desuccinylase/aspartoacylase family protein	NC_009505	316377..317438	68.1233	1.15645	0.209705	0.632906	66.4206	1.24266	0.313437	0.295893	472	37.2023	45.8443	55.2053	630	54.4367	59.3577	62.3734	520	50.271	56.2108	66.5732	832	65.1256	64.3279	68.036	961	74.5735	72.8803	75.2456	733	64.6709	66.6466	69.4857	673	61.5761	61.6774	66.8219	808	56.1429	64.7121	83.873	955	81.5427	78.5562
307	BOV_RS01535	BOV_RS01535	BOV_0302	HAD family hydrolase	NC_009505	317435..318184	35.8624	-1.14614	-0.196783	0.680734	33.6242	-1.09641	-0.132783	0.730745	256	28.5714	35.2085	29.9418	319	39.0306	42.5589	31.5827	227	31.0744	34.7461	29.0618	304	33.695	33.2823	24.8593	378	41.5352	40.5921	29.5971	259	32.357	33.3455	24.5523	259	33.5552	33.6104	25.716	318	31.2877	36.0632	33.0094	298	36.0298	34.7102
308	BOV_RS01540	BOV_RS01540	BOV_0301	esterase	NC_009505	complement(318157..319029)	21.5663	-1.2967	-0.374843	0.33601	21.5663	-1.26514	-0.339295	0.323929	203	19.4641	23.9856	23.7429	220	23.1251	25.2156	21.7812	188	22.1097	24.7221	24.0688	229	21.8059	21.5388	18.7262	237	22.3728	21.8648	18.5569	171	18.3532	18.9139	16.2102	213	23.7076	23.7466	21.1487	128	10.8194	12.4708	13.2868	248	25.7599	24.8164
309	BOV_RS01545	BOV_RS01545	BOV_0303	long-chain fatty acid--CoA ligase	NC_009505	complement(319055..320800)	28.464	-1.33275	-0.414408	0.175346	28.464	-1.27525	-0.350785	0.231163	539	25.8403	31.8429	63.0416	605	31.797	34.6714	59.8983	472	27.7547	31.0341	60.428	572	27.2336	26.9	46.7747	600	28.32	27.6769	46.9796	459	24.6319	25.3844	43.5115	527	29.3284	29.3766	52.3256	439	18.5536	21.3855	45.5696	563	29.2395	28.1686
310	BOV_RS01550	BOV_RS01550	BOV_0304	TetR family transcriptional regulator	NC_009505	complement(321151..321780)	63.6011	-1.05728	-0.0803512	0.912601	64.5436	1.08764	0.121199	0.765228	342	45.44	55.9956	40.0004	467	68.0224	74.1715	46.2355	301	49.0529	54.8488	38.5357	467	61.621	60.8663	38.1884	460	60.1732	58.8069	36.0177	464	69.0092	71.1174	43.9855	340	52.4397	52.526	33.7585	591	69.2238	79.7894	61.3477	500	71.9674	69.3316
311	bepD	BOV_RS01555	BOV_0305	multidrug efflux RND transporter periplasmic adaptor subunit BepD	NC_009505	321953..323146	58.2728	-1.53789	-0.620951	0.010291	58.2728	-1.37065	-0.454865	0.0754367	635	44.5166	54.8577	74.2698	844	64.8655	70.7292	83.5606	761	65.4363	73.1681	97.4274	731	50.8939	50.2706	59.7768	643	44.3805	43.3728	50.3465	588	46.1427	47.5523	55.7402	615	50.0487	50.131	61.0631	548	33.8676	39.0368	56.8842	830	63.0348	60.7261
312	bepE	BOV_RS01560	BOV_0306	multidrug efflux RND transporter permease subunit BepE	NC_009505	323143..326299	42.7418	-1.50955	-0.594114	0.0204135	42.7418	-1.40205	-0.48754	0.0610502	1233	32.692	40.2862	144.212	1774	51.5649	56.2263	175.636	1352	43.9684	49.1636	173.09	1329	34.9948	34.5662	108.678	1283	33.4917	32.7313	100.458	1242	36.8618	37.9879	117.737	1146	35.2722	35.3302	113.786	1062	24.8232	28.612	110.239	1558	44.7506	43.1116
313	BOV_RS18075	BOV_RS18075	BOV_0307	hypothetical protein	NC_009505	complement(326410..326577)	9.42023	-1.61089	-0.687859	0.375108	13.039	1.2392	0.309414	0.671798	20	9.96491	12.2797	2.33921	10	5.46218	5.95596	0.990054	21	12.8336	14.35	2.68853	11	5.44297	5.37631	0.899514	17	8.33922	8.14987	1.33109	15	8.36588	8.62145	1.42195	20	11.5676	11.5866	1.98579	32	14.0556	16.2009	3.3217	25	13.4939	12.9997
314	BOV_RS01570	BOV_RS01570	BOV_0308	transporter substrate-binding domain-containing protein	NC_009505	complement(327007..327849)	73.338	-1.33158	-0.413144	0.142528	73.338	-1.20036	-0.263468	0.360237	734	72.8822	89.8125	85.8489	696	75.763	82.6119	68.9078	586	71.3688	79.8015	75.0229	732	72.1832	71.2991	59.8586	755	73.8083	72.1324	59.116	564	62.6875	64.6026	53.4651	580	66.8532	66.9632	57.588	800	70.0278	80.7162	83.0426	624	67.1218	64.6634
315	BOV_RS01575	BOV_RS01575	BOV_0311	glycosyltransferase	NC_009505	328116..330008	14.6821	1.07709	0.10714	0.863759	14.9379	1.21681	0.283103	0.376609	208	9.19741	11.3339	24.3277	275	13.3308	14.5359	27.2265	189	10.2506	11.4618	24.1968	339	14.8868	14.7045	27.7214	356	15.4983	15.1464	27.8746	276	13.6612	14.0785	26.1638	264	13.5511	13.5734	26.2125	351	13.6825	15.7708	36.4349	367	17.5801	16.9362
316	ppk2	BOV_RS01580	BOV_0310	polyphosphate kinase 2	NC_009505	complement(329936..330895)	131.224	1.24084	0.311313	0.40284	147.652	1.60601	0.683479	0.00675833	838	73.0677	90.0412	98.0127	1038	99.2205	108.19	102.768	768	82.135	91.8399	98.3236	1565	135.518	133.858	127.976	1478	126.879	123.998	115.726	1345	131.275	135.285	127.501	1189	120.346	120.544	118.055	2237	171.95	198.195	232.208	1595	150.659	145.141
317	BOV_RS01585	BOV_RS01585	BOV_0312	two-component sensor histidine kinase	NC_009505	331028..332344	27.1734	-1.02102	-0.030013	0.964989	22.0067	-1.19769	-0.26026	0.442221	344	21.8638	26.9427	40.2343	335	23.3418	25.4519	33.1668	267	20.8144	23.2738	34.1828	402	25.3742	25.0635	32.8731	480	30.0359	29.354	37.5837	367	26.1102	26.9078	34.7903	361	26.6344	26.6782	35.8435	249	13.9515	16.081	25.847	344	23.6853	22.8178
318	BOV_RS01590	BOV_RS01590	BOV_0313	GcrA family cell cycle regulator	NC_009505	complement(332474..333016)	582.631	1.30562	0.384735	0.18558	564.703	1.40375	0.48929	0.0464003	2515	387.696	477.756	294.155	2078	351.173	382.919	205.733	1665	314.813	352.011	213.162	3658	560.011	553.152	299.129	4109	623.623	609.463	321.732	3270	564.258	581.496	309.984	3464	619.869	620.889	343.939	3524	478.899	551.994	365.803	3565	595.341	573.537
319	BOV_RS01595	BOV_RS01595	BOV_0314	aspartate aminotransferase family protein	NC_009505	333621..334832	113.939	1.1779	0.236215	0.524825	90.82	1.00134	0.00192474	0.995502	901	62.2264	76.6815	105.381	1141	86.389	94.1985	112.965	990	83.8631	93.7721	126.745	1683	115.434	114.02	137.626	1749	118.925	116.225	136.946	1390	107.459	110.742	131.767	1375	110.236	110.417	136.523	847	51.569	59.44	87.9214	1479	110.655	106.602
320	argF	BOV_RS01600	BOV_0315	ornithine carbamoyltransferase	NC_009505	334837..335775	151.605	1.0538	0.075606	0.907249	168.657	1.28288	0.359382	0.206537	1166	103.941	128.086	136.376	1173	114.633	124.995	116.133	1135	124.099	138.762	145.309	1712	151.562	149.706	139.997	1917	168.245	164.425	150.1	1353	135.009	139.133	128.259	1571	162.567	162.834	155.984	1686	132.495	152.718	175.012	2184	210.908	203.184
321	BOV_RS01610	BOV_RS01610	BOV_0316	Hsp33 family molecular chaperone	NC_009505	335777..336798	103.36	-1.08194	-0.113616	0.835721	89.7743	-1.15864	-0.212435	0.495883	921	75.433	92.9559	107.72	1233	110.71	120.718	122.074	828	83.1798	93.0081	106.005	1289	104.847	103.563	105.407	1307	105.393	103	102.337	1089	99.8405	102.891	103.233	1084	103.062	103.232	107.63	871	62.8891	72.4879	90.4126	1132	100.439	96.7603
322	apaG	BOV_RS01615	BOV_0317	Co2+/Mg2+ efflux protein ApaG	NC_009505	complement(336839..337231)	129.803	1.12504	0.169982	0.711003	114.423	1.07441	0.103541	0.773942	357	76.0376	93.701	41.7548	453	105.775	115.336	44.8494	366	95.6152	106.913	46.8573	594	125.645	124.107	48.5737	620	130.012	127.06	48.5456	561	133.752	137.838	53.1807	454	112.25	112.434	45.0775	423	79.4248	91.5474	43.9088	657	151.593	146.041
323	BOV_RS01620	BOV_RS01620	BOV_0318	O-succinylhomoserine sulfhydrylase	NC_009505	complement(337600..338796)	30.6268	1.17669	0.234729	0.620283	26.2557	1.08968	0.123906	0.760213	256	17.9019	22.0604	29.9418	309	23.6886	25.83	30.5927	243	20.8425	23.3052	31.1102	447	31.0432	30.663	36.553	430	29.6046	28.9325	33.6687	399	31.2326	32.1868	37.8237	349	28.3304	28.377	34.6521	275	16.953	19.5406	28.5459	442	33.4838	32.2574
324	BOV_RS17655	BOV_RS17655		hypothetical protein	NC_009505	338973..339278	13.4458	-1.11457	-0.156485	0.892078	12.5665	-1.0523	-0.0735424	0.923343	58	15.8657	19.5513	6.7837	31	9.29642	10.1368	3.06917	29	9.73005	10.8797	3.71274	50	13.5832	13.4168	4.0887	55	14.8124	14.4761	4.30646	39	11.9419	12.3067	3.69706	37	11.749	11.7684	3.67372	56	13.5044	15.5656	5.81298	42	12.4461	11.9903
325	BOV_RS01630	BOV_RS01630	BOV_0320	2'-deoxycytidine 5'-triphosphate deaminase	NC_009505	339223..340314	72.3552	1.59922	0.67737	0.0103188	52.8349	1.21965	0.286472	0.37405	432	33.1142	40.8065	50.5268	466	39.1596	42.6996	46.1365	381	35.8213	40.0538	48.7777	982	74.7552	73.8396	80.302	975	73.5813	71.9106	76.3418	801	68.7289	70.8286	75.9319	737	65.5793	65.6872	73.1764	338	22.8403	26.3265	35.0855	844	70.0852	67.5183
326	BOV_RS01635	BOV_RS01635	BOV_0321	GlxA family transcriptional regulator	NC_009505	340405..341421	31.6502	1.46723	0.553092	0.0897273	23.5459	1.19582	0.257997	0.485318	224	18.4366	22.7193	26.1991	205	18.4973	20.1694	20.2961	141	14.2343	15.9162	18.0516	398	32.5323	32.1339	32.546	411	33.3048	32.5486	32.181	316	29.1136	30.003	29.9556	258	24.6502	24.6908	25.6167	259	18.7926	21.6609	26.885	305	27.1948	26.1987
327	BOV_RS01640	BOV_RS01640	BOV_0322	hypothetical protein	NC_009505	341508..341774	149.028	1.03573	0.0506483	0.946373	136.113	1.04131	0.0584034	0.87701	312	97.8129	120.535	36.4916	415	142.63	155.524	41.0872	273	104.976	117.38	34.951	496	154.427	152.536	40.5599	457	141.056	137.853	35.7828	432	151.601	156.232	40.952	359	130.649	130.864	35.645	410	113.313	130.608	42.5593	484	164.377	158.356
328	BOV_RS01645	BOV_RS01645	BOV_0323	CAP domain-containing protein	NC_009505	341811..342293	199.753	1.09852	0.135555	0.790343	150.45	-1.13549	-0.183316	0.573533	834	144.535	178.11	97.5449	865	164.34	179.197	85.6397	589	125.201	139.994	75.407	1133	195	192.612	92.6499	1188	202.701	198.098	93.0196	1039	201.557	207.715	98.4934	1002	201.578	201.909	99.4882	524	80.0557	92.2747	54.3929	904	169.718	163.502
329	BOV_RS01650	BOV_RS01650	BOV_0324	MATE family efflux transporter	NC_009505	342465..343835	65.5249	1.2563	0.329185	0.582439	45.2205	-1.10726	-0.146988	0.785815	617	37.6704	46.4212	72.1645	659	44.1086	48.096	65.2446	571	42.7599	47.8123	73.1025	1156	70.0928	69.2343	94.5307	1090	65.5201	64.0325	85.3463	892	60.9617	62.8241	84.5583	884	62.6523	62.7553	87.772	323	17.3849	20.0384	33.5285	841	55.6243	53.5871
330	BOV_RS01655	BOV_RS01655	BOV_0325	quinone-dependent dihydroorotate dehydrogenase	NC_009505	complement(343837..344931)	16.1514	1.0535	0.0751946	0.914713	16.3511	1.15136	0.203333	0.561991	157	12.0016	14.7895	18.3628	150	12.5705	13.7069	14.8508	129	12.0952	13.5244	16.5153	212	16.0944	15.8973	17.3361	231	17.3854	16.9906	18.0871	175	14.9745	15.432	16.5894	209	18.5462	18.5767	20.7515	159	10.715	12.3504	16.5047	239	19.792	19.0671
331	BOV_RS01660	BOV_RS01660	BOV_0326	DUF952 domain-containing protein	NC_009505	complement(344928..345281)	17.9042	1.07187	0.100136	0.947885	12.9964	-1.77084	-0.824436	0.168165	63	14.8967	18.3572	7.3685	37	9.59122	10.4583	3.6632	50	14.5012	16.2147	6.40127	74	17.3773	17.1644	6.05127	89	20.7192	20.2487	6.96864	59	15.6163	16.0934	5.59298	54	14.8222	14.8466	5.36164	11	2.29297	2.64294	1.14184	40	10.2462	9.87094
332	BOV_RS17660	BOV_RS17660		IS5-like element IS711 family transposase	NC_009505	complement(345308..346065)	2.17027	1.21856	0.285172	0.825448	2.66057	1.65013	0.722578	0.293501	8	0.883433	1.08865	0.935682	15	1.81592	1.98008	1.48508	12	1.62536	1.81741	1.53631	12	1.31603	1.29991	0.981288	33	3.58782	3.50636	2.58388	13	1.60696	1.65605	1.23235	28	3.58931	3.59521	2.78011	23	2.23907	2.58082	2.38748	18	2.15333	2.07446
333	BOV_RS01675	BOV_RS01675	BOV_0329	hypothetical protein	NC_009505	346379..346834	194.473	1.12735	0.172935	0.643897	197.294	1.27038	0.34526	0.146808	638	117.114	144.319	74.6207	759	152.74	166.547	75.1451	640	144.097	161.123	81.9363	1108	201.989	199.515	90.6056	1143	206.57	201.88	89.4961	851	174.862	180.204	80.6717	944	201.154	201.485	93.7294	1080	174.77	201.445	112.108	1086	215.959	208.049
334	pip	BOV_RS01680	BOV_0330	prolyl aminopeptidase	NC_009505	complement(346925..347875)	541.127	1.33908	0.421244	0.126283	495.896	1.32265	0.403433	0.118462	3143	276.641	340.904	367.606	4166	401.989	438.328	412.456	2750	296.887	331.966	352.07	5805	507.428	501.213	474.698	6197	537.015	524.822	485.221	5876	578.936	596.623	557.023	5333	544.895	545.792	529.511	4298	333.499	384.401	446.146	6390	609.294	586.978
335	BOV_RS01685	BOV_RS01685	BOV_0331	response regulator transcription factor	NC_009505	348105..348746	95.7187	-1.12501	-0.169943	0.676885	87.4075	-1.14529	-0.195714	0.498771	693	90.3547	111.344	81.0535	621	88.763	96.7871	61.4823	476	76.122	85.1164	60.9401	698	90.3802	89.2732	57.0782	803	103.078	100.738	62.8744	642	93.6978	96.5603	60.8593	637	96.4109	96.5696	63.2475	489	56.2059	64.7847	50.7598	776	109.606	105.591
336	BOV_RS16185	BOV_RS16185	BOV_0332	hybrid sensor histidine kinase/response regulator	NC_009505	complement(348783..352298)	10.1794	-1.03705	-0.0524917	0.948818	8.72943	-1.11507	-0.15714	0.710597	347	8.26101	10.18	40.5852	320	8.35173	9.10672	31.6817	292	8.52653	9.534	37.3834	420	9.93009	9.80847	34.3451	454	10.6412	10.3996	35.5479	374	9.96672	10.2712	35.4538	373	10.3082	10.3251	37.035	286	6.00241	6.91856	29.6877	383	9.87771	9.51594
337	mscL	BOV_RS01700	BOV_0334	large conductance mechanosensitive channel protein MscL	NC_009505	352820..353236	350.351	1.58799	0.667202	0.0118385	221.179	1.06315	0.0883435	0.824806	638	128.067	157.817	74.6207	1056	232.382	253.39	104.55	715	176.039	196.839	91.5382	1803	359.428	355.026	147.438	1801	355.929	347.847	141.017	1494	335.694	345.95	141.626	1219	284.047	284.514	121.034	649	114.846	132.375	67.3683	1217	264.643	254.951
338	hemA	BOV_RS01705	BOV_0335	5-aminolevulinate synthase	NC_009505	complement(353312..354589)	241.751	1.02525	0.0359717	0.954554	254.331	1.19472	0.256674	0.35616	2372	155.359	191.449	277.43	3037	218.067	237.78	300.679	2419	194.332	217.293	309.694	3629	236.053	233.162	296.758	3740	241.172	235.696	292.839	3383	248.028	255.605	320.696	2835	215.548	215.903	281.486	3987	230.21	265.347	413.864	4471	317.234	305.616
339	BOV_RS01710	BOV_RS01710	BOV_0336	polysaccharide deacetylase family protein	NC_009505	complement(354735..355436)	222.152	1.15707	0.210479	0.667684	176.596	-1.01369	-0.0196184	0.96575	1062	126.631	156.047	124.212	1590	207.843	226.632	157.419	899	131.48	147.016	115.095	1836	217.414	214.752	150.137	1882	220.937	215.92	147.359	1709	228.105	235.073	162.007	1564	216.482	216.838	155.289	1023	107.534	123.947	106.191	1593	205.771	198.235
340	BOV_RS01715	BOV_RS01715	BOV_0337	glycosyltransferase family 25 protein	NC_009505	complement(355445..356164)	79.5679	1.05418	0.0761259	0.895283	74.8616	1.08967	0.123892	0.710459	490	56.9661	70.1992	57.3105	557	70.9902	77.4076	55.146	368	52.4752	58.6755	47.1134	664	76.6634	75.7245	54.2979	779	89.1642	87.1397	60.9952	560	72.8761	75.1024	53.086	627	84.6169	84.7561	62.2546	578	59.2384	68.28	59.9983	641	80.7294	77.7727
341	BOV_RS01720	BOV_RS01720	BOV_0338	glycosyltransferase family 29 protein	NC_009505	complement(356294..356968)	81.5957	1.01564	0.0223928	0.974101	89.8551	1.26844	0.343055	0.26224	460	57.0436	70.2947	53.8017	614	83.4719	91.0176	60.7893	351	53.3878	59.6959	44.9369	649	79.927	78.9481	53.0713	667	81.4344	79.5854	52.2256	601	83.4258	85.9744	56.9726	581	83.6362	83.7738	57.6873	859	93.9069	108.24	89.167	685	92.0223	88.652
342	BOV_RS01725	BOV_RS01725	BOV_0339	hypothetical protein	NC_009505	complement(357060..357245)	103.304	-1.07536	-0.104816	0.904466	121.43	1.23261	0.30172	0.477118	166	74.7047	92.0584	19.4154	140	69.0702	75.314	13.8608	217	119.78	133.933	27.7815	233	104.135	102.859	19.0533	245	108.552	106.088	19.1833	193	97.2241	100.194	18.2957	224	117.019	117.212	22.2409	305	121.003	139.471	31.66	259	126.268	121.643
343	BOV_RS01730	BOV_RS01730	BOV_0340	LysR family transcriptional regulator	NC_009505	complement(357336..358226)	17.4512	-1.03209	-0.0455668	0.959495	20.8704	1.22646	0.294505	0.450345	142	13.3402	16.4391	16.6084	158	16.2725	17.7435	15.6429	117	13.4818	15.0747	14.979	213	19.8726	19.6292	17.4179	192	17.7586	17.3554	15.0335	140	14.7224	15.1722	13.2715	247	26.9365	26.9808	24.5245	126	10.4352	12.0279	13.0792	248	25.2395	24.3151
344	BOV_RS01735	BOV_RS01735	BOV_0341	CidA/LrgA family protein	NC_009505	358348..358767	16.8204	1.0622	0.087054	0.925482	12.7103	-1.18697	-0.247283	0.606437	59	11.7586	14.4901	6.90066	67	14.6386	15.962	6.63336	48	11.7336	13.12	6.14522	89	17.6154	17.3997	7.27788	106	20.799	20.3267	8.29973	54	12.0469	12.4149	5.119	57	13.187	13.2087	5.65951	49	8.60905	9.92305	5.08636	71	15.3291	14.7676
345	BOV_RS01740	BOV_RS01740	BOV_0342	LrgB family protein	NC_009505	358754..359461	14.3766	-1.22754	-0.295774	0.645651	14.0839	-1.23318	-0.302386	0.529471	113	13.3597	16.4632	13.2165	139	18.0159	19.6446	13.7617	75	10.8759	12.161	9.60191	137	16.0857	15.8887	11.203	105	12.222	11.9445	8.22143	112	14.8223	15.2751	10.6172	116	15.9201	15.9463	11.5176	101	10.5268	12.1335	10.4841	98	12.5516	12.0919
346	BOV_RS01745	BOV_RS01745	BOV_0343	alpha/beta hydrolase	NC_009505	360002..361250	59.8309	1.52125	0.605261	0.0102409	56.634	1.5858	0.665215	0.00309241	410	27.4773	33.8602	47.9537	475	34.8985	38.0533	47.0276	389	31.9761	35.7543	49.8019	863	57.4382	56.7347	70.5709	963	63.5403	62.0976	75.4022	780	58.5143	60.3019	73.9411	732	56.947	57.0406	72.68	801	47.3237	54.5467	83.1464	904	65.6315	63.2277
347	BOV_RS17665	BOV_RS17665		IS5-like element IS711 family transposase	NC_009505	361320..362077	1.4969	1.43963	0.525703	0.635359	1.39666	1.4802	0.565793	0.487747	10	1.10429	1.36082	1.1696	3	0.363185	0.396016	0.297016	7	0.948129	1.06016	0.896178	13	1.4257	1.40823	1.06306	10	1.08722	1.06253	0.782993	16	1.97779	2.03821	1.51674	15	1.92284	1.92601	1.48934	11	1.07086	1.2343	1.14184	10	1.19629	1.15248
348	BOV_RS01760	BOV_RS01760	BOV_0346	pantoate--beta-alanine ligase	NC_009505	362181..363062	20.6541	-1.11946	-0.1628	0.794546	18.342	-1.34689	-0.42963	0.222207	170	16.1337	19.8815	19.8833	159	16.5426	18.038	15.7419	192	22.3497	24.9904	24.5809	241	22.7144	22.4362	19.7075	237	22.1445	21.6417	18.5569	161	17.1036	17.6261	15.2622	184	20.2708	20.3042	18.2693	102	8.53375	9.83626	10.5879	191	19.6368	18.9176
349	panB	BOV_RS01765	BOV_0347	3-methyl-2-oxobutanoate hydroxymethyltransferase	NC_009505	363064..363891	27.9196	1.03735	0.052902	0.956696	23.7215	-1.08101	-0.112378	0.833193	179	18.0957	22.2993	20.9359	217	24.0494	26.2235	21.4842	181	22.4433	25.0951	23.1726	308	30.9224	30.5437	25.1864	283	28.1671	27.5275	22.1587	218	24.6692	25.4229	20.6656	295	34.6189	34.6759	29.2904	109	9.71414	11.1968	11.3146	245	26.8313	25.8486
350	BOV_RS01770	BOV_RS01770	BOV_0348	ferredoxin--NADP reductase	NC_009505	complement(364076..364852)	193.808	1.02683	0.0382034	0.95709	202.885	1.21524	0.281239	0.363653	1345	144.895	178.554	157.312	1410	166.523	181.576	139.598	1059	139.931	156.465	135.579	1782	190.651	188.316	145.721	1714	181.792	177.665	134.205	1733	208.981	215.365	164.282	1529	191.209	191.524	151.814	2191	208.08	239.839	227.433	1794	209.367	201.699
351	BOV_RS01775	BOV_RS01775	BOV_0349	superoxide dismutase	NC_009505	complement(365030..365215)	221.657	-1.5392	-0.622185	0.162984	258.81	1.06604	0.0922605	0.870634	601	270.467	333.296	70.2931	370	182.543	199.044	36.632	384	211.961	237.006	49.1618	409	182.794	180.556	33.4456	452	200.268	195.721	35.3913	343	172.787	178.065	32.5151	476	248.666	249.075	47.2619	824	326.906	376.802	85.5339	412	200.859	193.502
352	nspC	BOV_RS01780	BOV_0351	carboxynorspermidine decarboxylase	NC_009505	365644..366741	58.7491	1.19376	0.255511	0.451236	48.8585	1.07622	0.10597	0.749339	406	30.9511	38.141	47.4859	589	49.2253	53.6752	58.3142	412	38.5242	43.0761	52.7465	737	55.7979	55.1145	60.2674	851	63.8723	62.4221	66.6327	663	56.5771	58.3055	62.85	608	53.8051	53.8936	60.3681	503	33.8045	38.964	52.213	714	58.9661	56.8064
353	BOV_RS01785	BOV_RS01785	BOV_0352	saccharopine dehydrogenase family protein	NC_009505	366922..368163	248.039	1.07128	0.099334	0.856082	279.306	1.34736	0.430133	0.0851981	2338	157.571	194.174	273.453	2890	213.526	232.829	286.126	2250	185.994	207.971	288.057	3758	251.529	248.448	307.307	3566	236.617	231.244	279.215	3393	255.972	263.792	321.644	3115	243.702	244.103	309.287	4501	267.421	308.238	467.219	4476	326.795	314.826
354	BOV_RS01790	BOV_RS01790	BOV_0353	4-hydroxyproline epimerase	NC_009505	complement(368419..369447)	12.7792	1.32837	0.409652	0.437209	9.62742	1.07014	0.097806	0.858567	86	6.99577	8.62088	10.0586	93	8.2936	9.04333	9.2075	78	7.78247	8.70203	9.98599	160	12.9258	12.7675	13.0838	182	14.5761	14.2452	14.2505	119	10.8358	11.1668	11.2808	127	11.9925	12.0122	12.6098	77	5.52184	6.36464	7.99285	129	11.3679	10.9516
355	BOV_RS01795	BOV_RS01795	BOV_0355	MATE family efflux transporter	NC_009505	369905..371320	72.9908	-1.59384	-0.672503	0.00197724	72.9908	-1.85134	-0.888574	1.30959e-05	1235	73.0056	89.9647	144.446	1279	82.8863	90.3791	126.628	870	63.0804	70.5338	111.382	910	53.4233	52.769	74.4143	1037	60.3533	58.983	81.1964	891	58.9582	60.7593	84.4635	705	48.378	48.4576	69.9992	781	40.7002	46.9122	81.0704	684	43.8025	42.1983
356	BOV_RS01800	BOV_RS01800	BOV_0356	invasion associated locus B family protein	NC_009505	complement(371366..371887)	2240.79	-1.39657	-0.481884	0.0871475	2240.79	-1.34624	-0.428931	0.118308	13462	2158.7	2660.16	1574.52	13492	2371.82	2586.23	1335.78	11144	2191.84	2450.82	1426.72	12611	2008.31	1983.72	1031.25	13648	2154.69	2105.76	1068.63	10606	1903.75	1961.91	1005.41	11297	2102.88	2106.34	1121.67	11631	1644.2	1895.16	1207.34	10928	1898.35	1828.82
357	BOV_RS01805	BOV_RS01805	BOV_0357	cache domain-containing protein	NC_009505	372135..373514	21.5426	-1.13015	-0.17652	0.700708	21.7365	-1.01305	-0.0187112	0.962819	290	17.5902	21.6764	33.9185	312	20.7468	22.6223	30.8897	268	19.9386	22.2945	34.3108	354	21.3244	21.0632	28.948	392	23.4095	22.878	30.6933	293	19.8938	20.5016	27.7753	269	18.9407	18.9718	26.7089	359	19.1966	22.1266	37.2654	412	27.0723	26.0807
358	BOV_RS01810	BOV_RS01810	BOV_0358	response regulator transcription factor	NC_009505	373511..374152	42.2595	-1.02204	-0.0314514	0.964469	39.958	1.02972	0.0422477	0.925058	215	28.0321	34.5439	25.1465	259	37.0203	40.3669	25.6424	243	38.8606	43.4523	31.1102	358	46.3554	45.7877	29.2751	340	43.6445	42.6535	26.6218	252	36.7786	37.9022	23.8887	267	40.4109	40.4773	26.5103	319	36.666	42.2624	33.1132	303	42.7971	41.2296
359	BOV_RS01815	BOV_RS01815	BOV_0359	TRAP transporter small permease subunit	NC_009505	374440..374988	93.5768	-1.34445	-0.427013	0.315635	93.5768	-1.85642	-0.892522	0.00350717	439	66.9337	82.4823	51.3456	478	79.8971	87.1197	47.3246	716	133.9	149.721	91.6662	564	85.4003	84.3544	46.1205	624	93.6694	91.5426	48.8588	490	83.6283	86.1831	46.4502	350	61.9466	62.0485	34.7514	224	30.1081	34.7036	23.2519	542	89.5227	86.2439
360	BOV_RS01820	BOV_RS01820	BOV_0360	TRAP transporter large permease subunit	NC_009505	375000..376568	32.5673	-1.34763	-0.430424	0.158043	32.5673	-1.77165	-0.82509	0.00049581	489	26.0879	32.148	57.1936	561	32.8107	35.7767	55.542	593	38.8034	43.3883	75.9191	617	32.69	32.2896	50.4545	547	28.7309	28.0786	42.8297	490	29.2619	30.1559	46.4502	319	19.7556	19.7881	31.6734	326	15.3321	17.6723	33.8399	496	28.6659	27.616
361	BOV_RS01825	BOV_RS01825	BOV_0361	TRAP transporter substrate-binding protein	NC_009505	376655..377650	45.5749	-1.54179	-0.624608	0.0211339	45.5749	-2.10339	-1.07272	5.98809e-06	480	40.3399	49.7107	56.1409	461	42.4734	46.3129	45.6415	523	53.9114	60.2814	66.9573	490	40.8968	40.3959	40.0692	474	39.2197	38.3292	37.1139	337	31.703	32.6715	31.9464	277	27.0235	27.068	27.5032	210	15.5585	17.9332	21.7987	374	34.0501	32.803
362	BOV_RS01830	BOV_RS01830	BOV_0362	(S)-ureidoglycine aminohydrolase	NC_009505	complement(377733..378551)	75.7631	1.09625	0.132574	0.754626	67.2292	1.06201	0.0867954	0.785815	499	50.9999	62.8471	58.3632	512	57.3669	62.5528	50.6908	455	57.0382	63.7777	58.2516	762	77.3435	76.3962	62.3118	750	75.468	73.7545	58.7245	651	74.4778	76.753	61.7124	596	70.7106	70.8269	59.1766	564	50.8163	58.5725	58.545	724	80.1606	77.2247
363	puuE	BOV_RS01835	BOV_0363	allantoinase PuuE	NC_009505	complement(378564..379991)	39.4771	1.26639	0.340719	0.311504	33.778	1.18286	0.242278	0.444663	396	23.2124	28.6046	46.3163	432	27.7607	30.2703	42.7703	328	23.5822	26.3686	41.9924	719	41.8556	41.3429	58.7955	672	38.7817	37.9011	52.6171	576	37.7941	38.9487	54.6027	494	33.614	33.6693	49.0491	497	25.6824	29.6024	51.5902	662	42.0374	40.4978
364	BOV_RS01840	BOV_RS01840	BOV_0364	hypothetical protein	NC_009505	380258..380533	56.3957	-1.1628	-0.217608	0.72275	66.2338	1.14459	0.194835	0.660037	213	64.5986	79.6047	24.9125	163	54.1943	59.0935	16.1379	95	35.3389	39.5144	12.1624	191	57.5277	56.8231	15.6188	200	59.7182	58.3623	15.6599	153	51.9412	53.528	14.5038	168	59.1456	59.2429	16.6807	259	69.2467	79.8158	26.885	214	70.309	67.7339
365	xdhA	BOV_RS01845	BOV_0365	xanthine dehydrogenase small subunit	NC_009505	380539..382017	17.9463	-1.16364	-0.21865	0.657496	17.1231	-1.14277	-0.192533	0.607422	294	16.6392	20.5044	34.3863	235	14.5806	15.8987	23.2663	262	18.1874	20.3364	33.5427	321	18.0422	17.8212	26.2494	340	18.9451	18.5149	26.6218	266	16.8517	17.3665	25.2158	286	18.7897	18.8206	28.3968	202	10.0784	11.6167	20.9683	367	22.5011	21.677
366	xdhB	BOV_RS01850	BOV_0366	xanthine dehydrogenase molybdopterin binding subunit	NC_009505	382030..384376	20.0587	-1.13896	-0.187722	0.692264	20.648	-1.01233	-0.0176825	0.96575	485	17.2974	21.3156	56.7257	477	18.6501	20.336	47.2256	422	18.4603	20.6415	54.0267	588	20.8265	20.5715	48.0831	667	23.4206	22.8888	52.2256	399	15.929	16.4157	37.8237	540	22.3564	22.3932	53.6164	496	15.5947	17.9749	51.4864	621	23.993	23.1143
367	xdhC	BOV_RS01855	BOV_0367	xanthine dehydrogenase accessory protein XdhC	NC_009505	384440..385252	10.3206	-1.12797	-0.17373	0.779832	10.1509	-1.05991	-0.0839466	0.856374	81	8.33964	10.2769	9.47378	98	11.0614	12.0614	9.70253	67	8.46102	9.46075	8.57771	92	9.40698	9.29176	7.52321	116	11.7585	11.4916	9.08272	85	9.79621	10.0955	8.05769	103	12.3103	12.3306	10.2268	77	6.98889	8.05561	7.99285	100	11.1536	10.7451
368	BOV_RS01860	BOV_RS01860	BOV_0368	LysR family transcriptional regulator	NC_009505	complement(385333..386247)	16.9516	-1.24165	-0.312256	0.572153	16.6449	-1.38475	-0.469628	0.236842	197	18.0218	22.2082	23.0412	175	17.5506	19.1372	17.3259	128	14.3624	16.0594	16.3873	215	19.5331	19.2938	17.5814	192	17.2928	16.9002	15.0335	137	14.0291	14.4577	12.9871	160	16.9911	17.019	15.8863	109	8.7905	10.1322	11.3146	168	16.6492	16.0395
369	BOV_RS01865	BOV_RS01865	BOV_0369	urate hydroxylase PuuD	NC_009505	386428..387674	26.7647	-1.03071	-0.0436429	0.960574	28.2149	1.12762	0.173278	0.685894	316	21.2116	26.139	36.9595	377	27.7428	30.2507	37.325	208	17.1252	19.1486	26.6293	389	25.932	25.6144	31.8101	411	27.162	26.5452	32.181	362	27.2002	28.0311	34.3163	324	25.2465	25.288	32.1698	409	24.2028	27.8969	42.4555	484	35.1954	33.9063
370	guaD	BOV_RS01870	BOV_0370	guanine deaminase	NC_009505	387671..388975	15.6152	-1.13395	-0.181358	0.739128	14.354	-1.13423	-0.181708	0.632246	216	13.8547	17.0731	25.2634	239	16.8059	18.3252	23.6623	146	11.4863	12.8435	18.6917	245	15.6066	15.4155	20.0346	240	15.1561	14.8119	18.7918	224	16.083	16.5743	21.2344	227	16.902	16.9298	22.5387	180	10.1782	11.7317	18.6846	230	15.9817	15.3964
371	BOV_RS01875	BOV_RS01875	BOV_0372	glycerate kinase	NC_009505	389055..390341	20.2942	1.0082	0.0117816	0.986551	17.5274	-1.06888	-0.0961048	0.822979	216	14.0484	17.3119	25.2634	275	19.6078	21.3804	27.2265	183	14.5986	16.3235	23.4287	312	20.1525	19.9057	25.5135	320	20.4907	20.0255	25.0558	278	20.2393	20.8576	26.3534	262	19.7808	19.8134	26.0139	185	10.6072	12.2262	19.2036	315	22.1941	21.3813
372	ccoS	BOV_RS01880	BOV_0371	cbb3-type cytochrome oxidase assembly protein CcoS	NC_009505	complement(390322..390480)	11.2101	-1.39871	-0.484095	0.600935	11.2101	-1.09265	-0.127835	0.87701	18	9.47607	11.6773	2.10529	15	8.65704	9.43963	1.48508	24	15.4972	17.3283	3.07261	26	13.5934	13.4269	2.12612	20	10.3662	10.1308	1.56599	10	5.89295	6.07297	0.947963	17	10.389	10.4061	1.68792	29	13.4589	15.5131	3.01029	17	9.69523	9.34014
373	BOV_RS01885	BOV_RS01885	BOV_0373	heavy metal translocating P-type ATPase	NC_009505	complement(390477..392582)	4.17437	-1.06858	-0.0956921	0.917639	4.86143	1.16548	0.220922	0.649687	89	3.5374	4.35913	10.4095	98	4.27015	4.65617	9.70253	58	2.82754	3.16163	7.42548	107	4.22356	4.17183	8.74982	120	4.69579	4.58917	9.39592	81	3.60376	3.71386	7.6785	123	5.67504	5.68437	12.2126	81	2.83815	3.27134	8.40806	141	6.0711	5.84874
374	BOV_RS01895	BOV_RS01895	BOV_0374	FixH family protein	NC_009505	complement(392579..393076)	17.8544	1.10494	0.143962	0.865104	15.2383	-1.01855	-0.0265119	0.963995	77	12.9424	15.9489	9.00594	72	13.2672	14.4665	7.12839	59	12.1636	13.6008	7.5535	103	17.1934	16.9828	8.42272	122	20.1891	19.7307	9.55252	86	16.1808	16.6751	8.15249	91	17.7555	17.7848	9.03535	40	5.92705	6.8317	4.15213	121	22.0324	21.2255
375	ccoG	BOV_RS01900	BOV_0375	cytochrome c oxidase accessory protein CcoG	NC_009505	complement(393076..394623)	5.55722	1.03187	0.0452607	0.961722	5.65488	1.15562	0.208667	0.63511	80	4.32585	5.33074	9.35682	70	4.14956	4.52468	6.93038	65	4.31103	4.82041	8.32166	105	5.6386	5.56954	8.58627	89	4.7381	4.63052	6.96864	104	6.29495	6.48725	9.85882	102	6.40252	6.41306	10.1275	95	4.52857	5.21977	9.86131	103	6.03355	5.81257
376	ccoP	BOV_RS01905	BOV_0376	cytochrome-c oxidase, cbb3-type subunit III	NC_009505	complement(394775..395638)	4.63571	-1.08353	-0.115744	0.917639	4.35768	-1.06601	-0.0922199	0.889593	35	3.39084	4.17852	4.09361	34	3.61111	3.93755	3.36618	43	5.10967	5.71342	5.50509	42	4.04099	3.9915	3.43451	50	4.76916	4.66087	3.91497	47	5.09699	5.2527	4.45543	44	4.94835	4.9565	4.36874	30	2.56222	2.95329	3.1141	53	5.56248	5.35875
377	BOV_RS01910	BOV_RS01910	BOV_0377	CcoQ/FixQ family Cbb3-type cytochrome c oxidase assembly chaperone	NC_009505	complement(395631..395789)	3.31672	-1.56591	-0.647	#N/A	3.93113	1.09587	0.132076	0.919486	10	5.26448	6.48741	1.1696	7	4.03995	4.40516	0.693038	1	0.645716	0.722011	0.128025	3	1.56847	1.54926	0.245322	5	2.59154	2.5327	0.391497	7	4.12506	4.25108	0.663574	4	2.44447	2.44849	0.397158	14	6.49739	7.48909	1.45325	5	2.85154	2.7471
378	ccoO	BOV_RS01915	BOV_0378	cytochrome-c oxidase, cbb3-type subunit II	NC_009505	complement(395804..396541)	6.03172	1.05189	0.0729888	0.952561	5.73704	1.07686	0.106834	0.875892	26	2.94897	3.634	3.04097	41	5.09804	5.55889	4.05922	42	5.84294	6.53332	5.37707	43	4.84356	4.78424	3.51628	55	6.14175	6.0023	4.30646	56	7.10986	7.32707	5.3086	45	5.92486	5.93461	4.46803	33	3.29963	3.80326	3.42551	65	7.98663	7.69411
379	ccoN	BOV_RS01920	BOV_0379	cytochrome-c oxidase, cbb3-type subunit I	NC_009505	complement(396549..398174)	45.6644	1.54609	0.628628	0.00230485	34.5625	1.25536	0.328104	0.185266	392	20.1799	24.8676	45.8484	473	26.6941	29.1073	46.8296	381	24.0571	26.8996	48.7777	892	45.6034	45.0448	72.9424	897	45.4629	44.4307	70.2345	797	45.9269	47.33	75.5527	674	40.2774	40.3436	66.9212	467	21.1936	24.4284	48.4761	757	42.2165	40.6703
380	BOV_RS01925	BOV_RS01925	BOV_0380	transcriptional repressor	NC_009505	complement(398392..398850)	701.804	-1.04565	-0.0644036	0.93918	824.83	1.31386	0.393812	0.246494	3298	601.438	741.15	385.735	3078	615.363	670.991	304.739	2356	526.988	589.256	301.628	3741	677.529	669.231	305.916	3978	714.229	698.013	311.475	3496	713.655	735.457	331.408	3204	678.269	679.384	318.124	6502	1045.3	1204.85	674.929	3801	750.916	723.414
381	BOV_RS16205	BOV_RS16205		hypothetical protein	NC_009505	complement(398976..399229)	93.6467	-1.85379	-0.890476	0.0329653	93.6467	-1.81281	-0.858231	0.0357005	434	143.024	176.248	50.7608	177	63.9462	69.7269	17.524	183	73.97	82.7101	23.4287	214	70.0378	69.18	17.4996	202	65.5395	64.0514	15.8165	170	62.7112	64.627	16.1154	222	84.9261	85.0658	22.0423	161	46.7736	53.9126	16.7123	145	51.7655	49.8696
382	BOV_RS01930	BOV_RS01930	BOV_0381	DsbA family protein	NC_009505	399292..399906	73.7026	-1.02911	-0.0413942	0.95006	75.8836	1.09198	0.126949	0.711568	392	53.3536	65.7475	45.8484	440	65.6528	71.5877	43.5624	377	62.9368	70.3732	48.2656	531	71.7748	70.8957	43.422	588	78.793	77.004	46.04	463	70.54	72.695	43.8907	446	70.4663	70.5823	44.2832	483	57.9536	66.7991	50.137	673	99.2308	95.5964
383	BOV_RS01935	BOV_RS01935	BOV_0382	aldehyde dehydrogenase	NC_009505	complement(399955..401319)	15.144	-1.17635	-0.234323	0.651498	14.441	-1.14478	-0.195069	0.628694	203	12.4485	15.3402	23.7429	203	13.6471	14.8807	20.0981	219	16.4721	18.4184	28.0376	236	14.3725	14.1965	19.2987	270	16.3011	15.931	21.1408	215	14.7583	15.2091	20.3812	255	18.1522	18.1821	25.3188	167	9.02801	10.406	17.3351	243	16.1428	15.5516
384	ada	BOV_RS01940	BOV_0383	bifunctional DNA-binding transcriptional regulator/O6-methylguanine-DNA methyltransferase Ada	NC_009505	401518..402603	22.8134	1.07026	0.0979631	0.892975	21.107	1.07953	0.110409	0.803487	218	16.8027	20.7059	25.4973	218	18.4205	20.0857	21.5832	166	15.6934	17.5477	21.2522	328	25.1071	24.7996	26.8219	330	25.042	24.4735	25.8388	212	18.2909	18.8497	20.0968	247	22.0998	22.1362	24.5245	238	16.1717	18.64	24.7052	300	25.0494	24.132
385	BOV_RS01945	BOV_RS01945	BOV_0384	ArsC family reductase	NC_009505	402785..403135	149.045	1.39016	0.475253	0.140267	155.89	1.64971	0.722213	0.0059223	321	76.551	94.3336	37.5443	397	103.791	113.173	39.3051	265	77.5135	86.6722	33.9267	623	147.548	145.741	50.9452	612	143.691	140.429	47.9192	584	155.896	160.659	55.3611	533	147.551	147.794	52.9214	778	163.561	188.526	80.7589	606	156.557	150.823
386	BOV_RS01950	BOV_RS01950	BOV_0385	aromatic acid exporter family protein	NC_009505	403471..404514	72.4511	-1.15294	-0.205321	0.721086	66.6682	-1.40232	-0.487811	0.145419	726	58.2088	71.7306	84.9132	811	71.2846	77.7287	80.2934	717	70.511	78.8424	91.7943	925	73.6536	72.7515	75.6409	937	73.9647	72.2853	73.3665	777	69.7349	71.8653	73.6568	707	65.8023	65.9105	70.1977	481	33.998	39.1871	49.9294	768	66.7063	64.2632
387	BOV_RS01955	BOV_RS01955	BOV_0386	YbfB/YjiJ family MFS transporter	NC_009505	404664..405743	24.1685	-1.40024	-0.485674	0.28323	24.1685	-1.79688	-0.845496	0.0145955	304	23.5615	29.0348	35.5559	265	22.5163	24.5518	26.2364	278	26.4277	29.5503	35.5911	293	22.5526	22.2764	23.9598	287	21.9	21.4027	22.4719	243	21.082	21.7261	23.0355	260	23.3922	23.4307	25.8153	108	7.37918	8.50547	11.2108	209	17.5481	16.9053
388	sbmA	BOV_RS01960	BOV_0388	peptide antibiotic transporter SbmA	NC_009505	405965..407212	189.092	-1.07714	-0.107204	0.830548	163.83	-1.13523	-0.182981	0.534646	2025	135.82	167.37	236.845	2708	199.118	217.118	268.107	1903	156.553	175.051	243.632	2765	184.176	181.92	226.105	2759	182.189	178.053	216.028	2676	200.91	207.048	253.675	2048	159.455	159.717	203.345	2246	132.802	153.071	233.142	2733	198.578	191.305
389	BOV_RS01965	BOV_RS01965		hypothetical protein	NC_009505	complement(407187..407813)	80.2757	-1.14961	-0.20115	0.700475	73.647	-1.20787	-0.272471	0.438332	465	62.0781	76.4986	54.3865	535	78.3	85.3782	52.9679	492	80.5631	90.0822	62.9885	590	78.2235	77.2654	48.2466	655	86.0913	84.1366	51.2861	512	76.5124	78.8499	48.5357	556	86.1647	86.3064	55.205	303	35.6602	41.103	31.4524	662	95.7408	92.2342
390	BOV_RS16210	BOV_RS16210		hypothetical protein	NC_009505	407718..408102	159.803	-1.01607	-0.0229994	0.969709	130.955	-1.16794	-0.22397	0.454382	512	111.317	137.176	59.8837	629	149.922	163.475	62.2744	483	128.803	144.022	61.8363	726	156.758	154.838	59.3679	774	165.678	161.917	60.6037	645	156.974	161.77	61.1436	640	161.526	161.791	63.5453	364	69.7668	80.4154	37.7844	686	161.573	155.656
391	BOV_RS01970	BOV_RS01970	BOV_0389	tetratricopeptide repeat protein	NC_009505	408495..409166	184.916	1.11477	0.156741	0.711668	165.941	1.09598	0.132226	0.674837	913	113.725	140.142	106.785	1136	155.126	169.149	112.47	849	129.711	145.037	108.694	1584	195.947	193.547	129.53	1475	180.887	176.78	115.491	1276	177.914	183.35	120.96	1219	176.261	176.551	121.034	1192	130.893	150.871	123.733	1413	190.669	183.685
392	der	BOV_RS01975	BOV_0390	ribosome biogenesis GTPase Der	NC_009505	409188..410639	116.87	1.06428	0.0898797	0.865104	103.402	1.0051	0.00733731	0.985703	1228	70.792	87.2369	143.627	1535	97.0102	105.78	151.973	1358	96.0222	107.368	173.859	2065	118.224	116.776	168.863	2132	121.006	118.258	166.934	1726	111.379	114.782	163.618	1563	104.596	104.768	155.19	1260	64.0342	73.8078	130.792	2267	141.577	136.391
393	BOV_RS01980	BOV_RS01980	BOV_0391	Hsp70 family protein	NC_009505	410798..412072	28.5123	1.14133	0.190721	0.73554	26.1824	1.16008	0.214222	0.577928	286	18.7762	23.1379	33.4506	295	21.2318	23.1512	29.2066	245	19.7285	22.0596	31.3662	450	29.3397	28.9803	36.7983	459	29.668	28.9944	35.9394	361	26.5294	27.3398	34.2215	328	24.9969	25.038	32.567	403	23.324	26.884	41.8327	425	30.2263	29.1193
394	BOV_RS01985	BOV_RS01985	BOV_0392	cell wall hydrolase	NC_009505	412508..413799	55.4797	-1.57089	-0.651581	0.024125	55.4797	-1.44399	-0.530066	0.0721554	632	40.9456	50.4572	73.9189	817	58.0277	63.2733	80.8874	849	67.4658	75.4373	108.694	731	47.0335	46.4575	59.7768	717	45.7343	44.6959	56.1406	545	39.5242	40.7317	51.664	774	58.2104	58.3061	76.8502	455	25.9871	29.9535	47.2305	713	50.0419	48.2091
395	BOV_RS01990	BOV_RS01990	BOV_0393	ATP synthase subunit	NC_009505	414070..414468	662.263	-1.13382	-0.181195	0.674114	597.371	-1.18765	-0.24811	0.401808	2621	549.853	677.583	306.553	2808	645.802	704.182	278.007	2318	596.457	666.932	296.763	3472	723.368	714.509	283.919	3328	687.379	671.772	260.58	2453	576.042	593.64	232.535	2965	722.061	723.249	294.394	2134	394.666	454.904	221.516	2768	629.071	606.031
396	BOV_RS01995	BOV_RS01995	BOV_0394	F0F1 ATP synthase subunit A	NC_009505	414576..415325	506.838	1.19312	0.254744	0.487214	424.65	1.0844	0.1169	0.737133	2130	237.723	292.945	249.125	3853	471.426	514.042	381.468	2410	329.909	368.89	308.541	4630	513.183	506.898	378.614	4349	477.874	467.024	340.524	4238	529.455	545.63	401.747	2868	371.569	372.181	284.763	3321	326.75	376.622	344.731	4761	575.63	554.547
397	BOV_RS02000	BOV_RS02000	BOV_0395	F0F1 ATP synthase subunit C	NC_009505	415393..415620	3734.14	1.2305	0.299249	0.320788	2794.85	-1.00512	-0.00736904	0.985703	5568	2044.17	2519.03	651.235	7028	2828.61	3084.31	695.81	5385	2424.87	2711.39	689.417	9963	3632.52	3588.03	814.714	10782	3897.18	3808.69	844.223	8937	3672.71	3784.91	847.195	7181	3060.36	3065.39	712.999	5864	1897.87	2187.55	608.702	8615	3426.31	3300.82
398	BOV_RS02005	BOV_RS02005	BOV_0396	F0F1 ATP synthase subunit B	NC_009505	415792..416418	1002.38	1.17815	0.236524	0.551089	967.517	1.25603	0.328866	0.258165	4002	534.272	658.382	468.075	6066	887.79	968.045	600.567	3928	643.195	719.193	502.884	7433	985.483	973.413	607.826	7577	995.899	973.287	593.274	6864	1025.74	1057.08	650.682	4947	766.648	767.91	491.186	7401	871.026	1003.97	768.248	8746	1264.88	1218.55
399	BOV_RS02010	BOV_RS02010	BOV_0397	F0F1 ATP synthase subunit B	NC_009505	416429..416908	843.635	1.26387	0.337852	0.248876	678.546	1.12218	0.166302	0.58418	2383	415.562	512.096	278.716	3483	665.867	726.061	344.836	2491	532.808	595.763	318.911	5050	874.587	863.875	412.959	5080	872.184	852.381	397.761	4017	784.134	808.089	380.797	3596	727.948	729.146	357.045	3640	559.588	644.998	377.844	3960	748.101	720.702
400	BOV_RS02015	BOV_RS02015	BOV_0398	ribonuclease HII	NC_009505	complement(417031..417693)	84.9412	-1.01057	-0.015176	0.985503	68.3217	-1.25875	-0.331988	0.361143	491	61.9899	76.39	57.4275	534	73.91	80.5914	52.8689	446	69.0653	77.2258	57.0994	701	87.8936	86.8171	57.3236	729	90.6149	88.5575	57.0802	540	76.315	78.6464	51.19	562	82.3654	82.5009	55.8008	243	27.0459	31.1739	25.2242	634	86.7126	83.5367
401	BOV_RS02020	BOV_RS02020	BOV_0399	PA0069 family radical SAM protein	NC_009505	complement(417870..419042)	22.4996	-1.22125	-0.288354	0.47432	22.4708	-1.13138	-0.178089	0.618931	268	19.1245	23.567	31.3454	307	24.0168	26.1879	30.3947	263	23.0195	25.7394	33.6707	319	22.6071	22.3302	26.0859	357	25.0816	24.5121	27.9529	248	19.8099	20.4151	23.5095	314	26.0108	26.0536	31.1769	244	15.3497	17.6925	25.328	337	26.0518	25.0977
402	BOV_RS02025	BOV_RS02025	BOV_0400	hypothetical protein	NC_009505	419178..419684	42.3409	-2.21879	-1.14977	0.000472594	42.3409	-2.41095	-1.2696	8.6755e-05	205	33.8453	41.7075	23.9769	253	45.7918	49.9314	25.0484	234	47.3856	52.9845	29.958	151	24.7584	24.4551	12.3479	153	24.8696	24.3049	11.9798	118	21.8074	22.4736	11.186	149	28.5562	28.6032	14.7942	69	10.0427	11.5755	7.16243	131	23.4299	22.5717
403	BOV_RS02030	BOV_RS02030	BOV_0401	hypothetical protein	NC_009505	complement(419764..420000)	2071.67	-2.78836	-1.47941	1.38463e-12	2071.67	-2.94772	-1.5596	6.95031e-14	3953	1396.15	1720.47	462.344	6555	2538.05	2767.48	648.98	5265	2280.81	2550.3	674.054	2701	947.39	935.787	220.872	2717	944.772	923.32	212.739	2180	861.862	888.192	206.656	2358	966.757	968.348	234.125	1384	430.919	496.691	143.664	2787	1066.34	1027.28
404	BOV_RS02035	BOV_RS02035	BOV_0402	hypothetical protein	NC_009505	complement(420179..420406)	4234.53	-2.33619	-1.22416	1.78821e-09	4234.53	-2.1992	-1.13698	5.35936e-08	7570	2779.16	3424.75	885.389	12989	5227.77	5700.35	1285.98	10430	4696.65	5251.59	1335.31	5934	2163.54	2137.04	485.247	6026	2178.11	2128.66	471.832	5739	2358.47	2430.52	544.036	5612	2391.69	2395.62	557.213	4689	1517.59	1749.22	486.734	6737	2679.4	2581.27
405	BOV_RS02040	BOV_RS02040	BOV_0403	4-(cytidine 5'-diphospho)-2-C-methyl-D-erythritol kinase	NC_009505	complement(420813..421712)	87.9748	-1.54223	-0.625019	0.0433073	87.9748	-1.46239	-0.548326	0.0741888	797	74.1256	91.3449	93.2174	953	97.1686	105.953	94.3521	812	92.6301	103.575	103.957	772	71.3062	70.4329	63.1295	757	69.3169	67.743	59.2726	703	73.1884	75.4243	66.6418	682	73.6315	73.7527	67.7155	668	54.7699	63.1295	69.3406	764	76.9763	74.1571
406	BOV_RS02045	BOV_RS02045	BOV_0404	membrane protein	NC_009505	complement(421742..421927)	319.691	1.00377	0.00542808	0.992073	332.801	1.15062	0.202408	0.453571	480	216.014	266.193	56.1409	554	273.321	298.028	54.849	498	274.887	307.367	63.7567	774	345.924	341.687	63.2931	779	345.152	337.315	60.9952	532	267.996	276.183	50.4317	674	352.102	352.682	66.9212	689	273.347	315.068	71.5205	765	372.954	359.294
407	BOV_RS18080	BOV_RS18080		low molecular weight phosphotyrosine protein phosphatase	NC_009505	complement(421995..422108)	190.504	1.02943	0.0418508	0.964469	240.324	1.47768	0.563338	0.147847	185	135.837	167.392	21.6377	160	128.793	140.435	15.8409	192	172.916	193.347	24.5809	268	195.426	193.033	21.9154	319	230.606	225.37	24.9775	177	145.478	149.923	16.779	222	189.221	189.533	22.0423	400	258.919	298.438	41.5213	343	272.832	262.84
408	BOV_RS02050	BOV_RS02050	BOV_0405	S49 family peptidase	NC_009505	complement(422394..423266)	165.192	1.03519	0.0498913	0.947913	151.324	1.04576	0.0645548	0.870634	1090	104.512	128.79	127.487	1374	144.427	157.483	136.033	1147	134.892	150.831	146.845	1681	160.069	158.108	137.462	1785	168.504	164.678	139.764	1556	167.003	172.105	147.503	1312	146.03	146.27	130.268	1516	128.143	147.701	157.366	1731	179.8	173.215
409	nhaA	BOV_RS02055	BOV_0406	Na+/H+ antiporter NhaA	NC_009505	complement(423421..424602)	288.055	1.04978	0.0700849	0.901038	270.029	1.07353	0.102356	0.751174	2626	185.964	229.164	307.138	3466	269.083	293.408	343.153	2379	206.64	231.056	304.573	3828	269.22	265.923	313.031	4207	293.319	286.659	329.405	3805	301.625	310.839	360.7	3084	253.524	253.941	306.209	3384	211.262	243.507	351.27	4501	345.301	332.654
410	BOV_RS02060	BOV_RS02060	BOV_0408	tRNA1(Val) (adenine(37)-N6)-methyltransferase	NC_009505	complement(424892..425674)	27.1971	-1.03624	-0.0513609	0.961722	22.6531	-1.1812	-0.240254	0.631384	213	22.7704	28.0599	24.9125	128	15.0011	16.3572	12.6727	214	28.0602	31.3757	27.3974	256	27.1788	26.846	20.9341	293	30.8384	30.1382	22.9417	197	23.574	24.2942	18.6749	248	30.776	30.8266	24.6238	107	10.0839	11.6231	11.1069	234	27.0995	26.1069
411	BOV_RS02065	BOV_RS02065	BOV_0409	DUF2007 domain-containing protein	NC_009505	complement(425671..425898)	180.591	1.36584	0.449784	0.203336	194.226	1.67807	0.746801	0.00663569	285	104.632	128.937	33.3337	230	92.5696	100.938	22.7712	255	114.827	128.395	32.6465	470	171.362	169.264	38.4338	570	206.028	201.35	44.6306	400	164.382	169.404	37.9185	427	181.976	182.276	42.3967	647	209.4	241.361	67.1607	481	191.301	184.294
412	BOV_RS02070	BOV_RS02070	BOV_0410	polyprenyl synthetase family protein	NC_009505	426167..427183	105.469	1.058	0.0813356	0.907413	95.3354	1.01597	0.0228646	0.957219	866	71.277	87.8345	101.288	905	81.6588	89.0407	89.5999	839	84.6992	94.707	107.413	1442	117.868	116.425	117.918	1337	108.342	105.882	104.686	979	90.1968	92.9523	92.8056	1253	119.716	119.913	124.41	698	50.6457	58.3758	72.4547	1297	115.645	111.409
413	BOV_RS02075	BOV_RS02075	BOV_0411	tetratricopeptide repeat protein	NC_009505	427487..429352	157.618	1.02014	0.0287692	0.963512	166.633	1.17474	0.232342	0.39606	2237	100.348	123.658	261.64	2944	144.778	157.865	291.472	2308	126.988	141.992	295.483	3716	165.545	163.518	303.872	3652	161.289	157.627	285.949	2908	146.02	150.481	275.668	3151	164.081	164.351	312.862	3187	126.031	145.268	330.821	4317	209.786	202.103
414	BOV_RS02080	BOV_RS02080	BOV_0412	glycine--tRNA ligase subunit alpha	NC_009505	429505..430431	142.905	-1.06714	-0.0937525	0.876127	126.523	-1.10485	-0.143853	0.676886	1196	107.995	133.082	139.885	1245	123.244	134.385	123.262	1199	132.794	148.484	153.503	1618	145.095	143.318	132.31	1760	156.465	152.913	137.807	1258	127.154	131.039	119.254	1294	135.636	135.86	128.481	1183	94.1701	108.543	122.799	1531	149.762	144.277
415	BOV_RS02085	BOV_RS02085	BOV_0413	glycine--tRNA ligase subunit beta	NC_009505	430437..432770	86.6236	1.01991	0.0284401	0.964469	75.4406	-1.051	-0.0717638	0.839804	1486	53.2931	65.6729	173.803	1912	75.1731	81.9687	189.298	1718	75.572	84.5013	219.948	2640	94.0277	92.8761	215.883	2589	91.4149	89.3393	202.717	1854	74.4284	76.7021	175.752	2026	84.3452	84.484	201.161	1464	46.2859	53.3505	151.968	2463	95.6907	92.186
416	BOV_RS02090	BOV_RS02090	BOV_0414	threonylcarbamoyl-AMP synthase	NC_009505	432909..433880	30.9779	1.01404	0.0201181	0.984444	26.7361	-1.09612	-0.13241	0.785693	232	19.979	24.6201	27.1348	265	25.0181	27.2798	26.2364	265	27.991	31.2983	33.9267	397	33.9529	33.5371	32.4643	408	34.5923	33.8069	31.9461	253	24.3884	25.1335	23.9835	312	31.1896	31.2409	30.9784	148	11.2358	12.9507	15.3629	405	37.7829	36.3991
417	BOV_RS02095	BOV_RS02095	BOV_0415	FAD-binding oxidoreductase	NC_009505	433906..435318	39.0713	1.22278	0.290169	0.535986	32.9542	1.07983	0.110798	0.803487	343	20.3191	25.0392	40.1174	403	26.1721	28.538	39.8992	412	29.936	33.4731	52.7465	685	40.2996	39.8061	56.0152	748	43.626	42.6354	58.5679	502	33.2883	34.3052	47.5878	541	37.2029	37.2641	53.7157	291	15.197	17.5166	30.2068	724	46.4625	44.7608
418	BOV_RS02100	BOV_RS02100	BOV_0416	type II toxin-antitoxin system RelE/ParE family toxin	NC_009505	complement(435356..435673)	61.3964	-1.12176	-0.16576	0.808492	58.8744	-1.02237	-0.0319205	0.947463	216	56.8564	70.064	25.2634	215	62.0421	67.6507	21.2862	140	45.2001	50.5408	17.9236	209	54.6351	53.966	17.0908	235	60.9013	59.5185	18.4003	233	68.6528	70.7501	22.0875	198	60.5006	60.6002	19.6593	278	64.5098	74.356	28.8573	181	51.6129	49.7225
419	BOV_RS02105	BOV_RS02105	BOV_0417	ribbon-helix-helix protein, CopG family	NC_009505	complement(435670..435897)	48.137	1.1351	0.182817	0.825448	44.1	1.18758	0.248026	0.628721	87	31.9402	39.3598	10.1755	101	40.6501	44.3249	9.99954	64	28.8193	32.2245	8.19363	132	48.1273	47.5379	10.7942	147	53.1335	51.9271	11.51	105	43.1503	44.4686	9.95362	106	45.1745	45.2488	10.5247	150	48.5473	55.957	15.5705	97	38.5783	37.1654
420	BOV_RS02110	BOV_RS02110	BOV_0418	hypothetical protein	NC_009505	436241..436807	165.508	-1.78881	-0.839003	0.0700928	165.508	-3.01498	-1.59215	2.55002e-05	866	127.846	157.544	101.288	1054	170.582	186.002	104.352	1094	198.095	221.501	140.06	862	126.38	124.832	70.4892	807	117.294	114.631	63.1875	628	103.778	106.949	59.5321	575	98.5387	98.7008	57.0915	161	20.9532	24.1513	16.7123	499	79.8039	76.881
421	BOV_RS02115	BOV_RS02115	BOV_0419	crotonase/enoyl-CoA hydratase family protein	NC_009505	complement(436950..437702)	24.4404	-1.22715	-0.295312	0.528835	23.8692	-1.36238	-0.446131	0.190931	207	23.0106	28.3559	24.2108	222	27.0541	29.4998	21.9792	158	21.5427	24.0881	20.228	227	25.0601	24.7532	18.5627	242	26.4854	25.884	18.9484	175	21.7757	22.441	16.5894	184	23.7435	23.7826	18.2693	102	9.99571	11.5214	10.5879	241	29.0221	27.9591
422	BOV_RS02120	BOV_RS02120	BOV_0420	acyl-CoA dehydrogenase	NC_009505	complement(437705..439483)	26.1993	-1.14689	-0.197723	0.665105	28.5902	1.05621	0.0789014	0.837875	448	21.0792	25.9759	52.3982	537	27.6996	30.2036	53.1659	404	23.3155	26.0703	51.7223	577	26.962	26.6318	47.1836	553	25.6174	25.0357	43.2995	494	26.0184	26.8133	46.8294	508	27.7466	27.7922	50.4391	621	25.7587	29.6903	64.4618	633	32.2652	31.0835
423	BOV_RS02125	BOV_RS02125	BOV_0421	GGDEF domain-containing protein	NC_009505	439801..440945	35.7743	1.25273	0.325079	0.46632	25.0331	-1.05901	-0.0827123	0.853373	278	20.3232	25.0442	32.515	344	27.5695	30.0617	34.0579	229	20.5338	22.96	29.3178	496	36.0105	35.5694	40.5599	511	36.7791	35.944	40.011	422	34.5332	35.5882	40.0041	348	29.5322	29.5808	34.5528	245	15.7895	18.1995	25.4318	376	29.7775	28.6869
424	purD	BOV_RS02130	BOV_0422	phosphoribosylamine--glycine ligase	NC_009505	complement(440963..442246)	67.1188	1.10858	0.148713	0.760033	61.8493	1.10376	0.142433	0.676886	597	38.919	47.9598	69.8253	641	45.8109	49.9521	63.4625	746	59.6502	66.6983	95.507	1138	73.6767	72.7743	93.0588	1140	73.1687	71.5074	89.2612	747	54.5111	56.1764	70.8129	844	63.8704	63.9754	83.8004	736	42.2981	48.7541	76.3992	1124	79.3794	76.4721
425	BOV_RS02135	BOV_RS02135	BOV_0423	4-hydroxybenzoate octaprenyltransferase	NC_009505	442391..443392	31.0998	1.00302	0.00435305	0.9937	26.9728	-1.07997	-0.110998	0.794886	264	22.0541	27.1772	30.8775	294	26.925	29.3589	29.1076	245	25.1036	28.0698	31.3662	380	31.526	31.1399	31.0741	435	35.7773	34.9649	34.0602	278	25.996	26.7902	26.3534	362	35.1045	35.1622	35.9428	192	14.1398	16.2979	19.9302	350	31.6743	30.5142
426	pdxH	BOV_RS02140	BOV_0424	pyridoxamine 5'-phosphate oxidase	NC_009505	complement(443432..444043)	113.542	-1.13132	-0.178007	0.767239	116.51	1.01103	0.0158316	0.976425	680	93.0058	114.611	79.533	783	117.405	128.018	77.5212	580	97.3005	108.797	74.2548	889	120.754	119.275	72.6971	879	118.365	115.677	68.8251	663	101.506	104.607	62.85	718	113.997	114.185	71.2899	888	107.07	123.413	92.1773	867	128.462	123.757
427	BOV_RS02145	BOV_RS02145	BOV_0425	hypothetical protein	NC_009505	444431..444787	629.145	-1.45165	-0.537692	0.0394598	629.145	-1.36876	-0.452868	0.084059	2788	653.698	805.551	326.085	2505	643.895	702.102	248.009	2051	589.842	659.536	262.58	2316	539.291	532.686	189.389	2338	539.712	527.457	183.064	2151	564.549	581.796	203.907	2102	572.119	573.06	208.707	2413	498.767	574.894	250.477	1864	473.461	456.12
428	BOV_RS02150	BOV_RS02150	BOV_0426	DnaJ domain-containing protein	NC_009505	444932..445873	141.909	-1.35891	-0.44245	0.207453	141.909	-1.61602	-0.692442	0.0137996	1486	132.045	162.718	173.803	1388	135.212	147.435	137.419	1454	158.472	177.196	186.149	1555	137.225	135.544	127.159	1668	145.925	142.612	130.603	1140	113.392	116.856	108.068	1412	145.648	145.888	140.197	774	60.6315	69.8857	80.3437	1067	102.712	98.9498
429	fabI_1	BOV_RS02155	BOV_0428	enoyl-[acyl-carrier-protein] reductase FabI	NC_009505	446017..446835	324.059	-1.04733	-0.0667172	0.914713	308.282	1.003	0.00431566	0.990712	2177	222.499	274.184	254.623	2828	316.863	345.507	279.987	2215	277.67	310.478	283.576	3215	326.325	322.328	262.903	3318	333.871	326.29	259.797	2727	311.983	321.514	258.51	2325	275.842	276.296	230.848	2971	267.687	308.544	308.4	3444	381.317	367.351
430	BOV_RS02160	BOV_RS02160	BOV_0429	phosphoglycerate mutase family protein	NC_009505	446950..447540	58.0194	-1.60683	-0.684218	0.0209175	58.0407	-1.15197	-0.204098	0.593946	399	56.5117	69.6392	46.6672	380	59.0027	64.3364	37.622	337	58.5438	65.4612	43.1446	329	46.2766	45.7098	26.9036	332	46.2952	45.2441	25.9954	274	43.4403	44.7674	25.9742	362	59.5173	59.6152	35.9428	344	42.9516	49.5073	35.7083	467	71.6532	69.0289
431	BOV_RS02165	BOV_RS02165	BOV_0430	cold-shock protein	NC_009505	447802..448011	641.057	-1.13228	-0.179232	0.706073	580.782	-1.36232	-0.446063	0.105738	1241	494.658	609.566	145.148	1525	666.386	726.627	150.983	1189	581.301	649.986	152.222	1653	654.344	646.33	135.172	1762	691.468	675.768	137.963	1294	577.357	594.995	122.666	1234	570.976	571.915	122.523	872	306.412	353.18	90.5165	1417	611.867	589.457
432	BOV_RS02175	BOV_RS02175	BOV_0432	hypothetical protein	NC_009505	448481..448693	251.074	-1.54256	-0.625325	0.0739085	251.074	-1.29928	-0.377713	0.317243	456	179.2	220.828	53.3339	905	389.892	425.138	89.5999	382	184.129	205.885	48.9057	482	188.114	185.81	39.4151	482	186.489	182.255	37.7403	500	219.948	226.667	47.3982	394	179.737	180.033	39.1201	622	215.486	248.376	64.5656	541	230.316	221.881
433	BOV_RS02180	BOV_RS02180	BOV_0433	lysophospholipid acyltransferase family protein	NC_009505	448770..449450	214.207	1.02266	0.0323315	0.963917	205.639	1.07185	0.100103	0.794886	1072	131.765	162.374	125.381	1801	242.685	264.623	178.309	908	136.892	153.066	116.247	1655	202.024	199.55	135.336	1741	210.687	205.903	136.319	1671	229.911	236.934	158.405	1426	203.467	203.802	141.587	1482	160.587	185.097	153.836	1899	252.862	243.601
434	BOV_RS02185	BOV_RS02185	BOV_0434	DUF1344 domain-containing protein	NC_009505	complement(449595..449846)	1316.5	1.34407	0.426611	0.194137	1438.59	1.69547	0.761686	0.00258126	2290	760.655	937.353	267.839	2410	877.591	956.924	238.603	1724	702.385	785.377	220.716	3734	1231.76	1216.67	305.344	4098	1340.16	1309.73	320.871	3705	1377.58	1419.67	351.22	3321	1280.53	1282.64	329.741	5740	1680.81	1937.36	595.831	3764	1354.43	1304.82
435	aroC	BOV_RS02190	BOV_0435	chorismate synthase	NC_009505	450121..451215	65.8337	-1.03231	-0.0458788	0.960366	56.3992	-1.13023	-0.17662	0.696205	578	44.1841	54.448	67.6031	649	54.3884	59.305	64.2545	684	64.1328	71.7106	87.5694	869	65.9718	65.1638	71.0616	879	66.1546	64.6526	68.8251	764	65.3746	67.3717	72.4244	736	65.3109	65.4183	73.0771	486	32.7514	37.7503	50.4484	859	71.1353	68.53
436	ribB	BOV_RS02195	BOV_0436	3,4-dihydroxy-2-butanone-4-phosphate synthase	NC_009505	451351..452466	99.3855	1.18376	0.243374	0.545211	79.2484	-1.00591	-0.00849974	0.985703	732	54.9034	67.6574	85.6149	866	71.2081	77.6452	85.7387	817	75.1617	84.0425	104.597	1363	101.528	100.284	111.458	1370	101.168	98.8707	107.27	1137	95.461	98.3773	107.783	1007	87.6773	87.8215	99.9846	618	40.8632	47.1002	64.1504	1344	109.205	105.205
437	BOV_RS02200	BOV_RS02200	BOV_0437	histone deacetylase family protein	NC_009505	452682..453632	153.678	1.12033	0.163922	0.72275	176.68	1.424	0.509948	0.0420574	1027	90.3946	111.393	120.118	1503	145.029	158.139	148.805	898	96.947	108.402	114.967	1766	154.37	152.479	144.413	1714	148.531	145.158	134.205	1605	158.134	162.965	152.148	1648	168.383	168.66	163.629	1982	153.791	177.264	205.738	2180	207.865	200.252
438	BOV_RS02205	BOV_RS02205	BOV_0438	exodeoxyribonuclease VII small subunit	NC_009505	453637..453891	319.01	1.08116	0.112586	0.826304	385.534	1.47544	0.561144	0.0160209	610	200.236	246.75	71.3458	760	273.495	298.218	75.2441	586	235.937	263.814	75.0229	985	321.106	317.173	80.5474	974	314.778	307.631	76.2635	874	321.145	330.956	82.852	878	334.562	335.112	87.1763	1371	396.74	457.294	142.314	1196	425.302	409.725
439	BOV_RS02210	BOV_RS02210	BOV_0439	DedA family protein	NC_009505	complement(453898..454416)	76.7097	-1.07944	-0.11029	0.855548	65.9942	-1.17926	-0.237887	0.467562	392	63.2225	77.9089	45.8484	431	76.2053	83.0942	42.6713	296	58.5548	65.4735	37.8955	490	78.4841	77.5228	40.0692	490	77.8062	76.0396	38.3667	409	73.839	76.0947	38.7717	434	81.2539	81.3876	43.0917	263	37.3935	43.1009	27.3003	450	78.6234	75.7437
440	BOV_RS02215	BOV_RS02215	BOV_0440	GlsB/YeaQ/YmgE family stress response membrane protein	NC_009505	complement(454658..454918)	296.935	-1.05969	-0.0836384	0.93079	249.849	-1.11363	-0.155275	0.763358	797	255.606	314.982	93.2174	794	279.161	304.397	78.6103	546	214.778	240.156	69.9019	834	265.631	262.377	68.1995	1009	318.593	311.359	79.004	854	306.582	315.948	80.9561	711	264.698	265.134	70.5949	981	277.355	319.688	101.831	549	190.738	183.753
441	BOV_RS02220	BOV_RS02220	BOV_0441	YidB family protein	NC_009505	455081..455545	70.5423	-1.32637	-0.407485	0.377607	70.5423	-1.71162	-0.775359	0.0204706	415	74.7047	92.0584	48.5385	300	59.203	64.5549	29.7016	352	77.7192	86.9022	45.065	414	74.0117	73.1052	33.8544	442	78.3348	76.5562	34.6083	257	51.7857	53.3677	24.3627	357	74.5997	74.7224	35.4464	168	26.6603	30.7294	17.4389	234	45.632	43.9607
442	BOV_RS02225	BOV_RS02225	BOV_0442	pirin family protein	NC_009505	455702..456595	84.1569	1.03974	0.056219	0.947885	65.3235	-1.17332	-0.230594	0.53041	631	59.0806	72.8048	73.8019	684	70.2092	76.556	67.7197	558	64.0819	71.6536	71.4382	870	80.8974	79.9066	71.1434	971	89.5091	87.4768	76.0286	783	82.0642	84.5713	74.2255	803	87.277	87.4206	79.7296	378	31.2006	35.9627	39.2376	764	77.493	74.6548
443	dxs	BOV_RS02230	BOV_0443	1-deoxy-D-xylulose-5-phosphate synthase	NC_009505	456766..458697	81.1758	-1.15184	-0.203937	0.613409	74.5854	-1.19475	-0.256704	0.372694	1379	59.7461	73.625	161.288	1626	77.2305	84.2121	160.983	1633	86.7796	97.0332	209.066	1937	83.3442	82.3234	158.396	2068	88.2123	86.2094	161.923	1484	71.9708	74.1695	140.678	1679	84.4434	84.5823	166.707	1120	42.7779	49.3071	116.26	1975	92.6971	89.3021
444	BOV_RS02235	BOV_RS02235	BOV_0444	TlyA family RNA methyltransferase	NC_009505	458703..459464	41.8872	-1.08932	-0.123426	0.858047	36.1966	-1.39565	-0.480935	0.147862	307	33.7238	41.5577	35.9068	314	37.8138	41.2321	31.0877	275	37.0524	41.4304	35.207	382	41.6736	41.1632	31.2377	448	48.4517	47.3516	35.0781	289	35.5363	36.6219	27.3961	313	39.9127	39.9784	31.0776	144	13.9449	16.0733	14.9477	331	39.3894	37.9468
445	BOV_RS02240	BOV_RS02240	BOV_0445	class I SAM-dependent RNA methyltransferase	NC_009505	459461..460708	58.739	-1.20801	-0.272633	0.637255	56.4957	-1.35183	-0.434918	0.266051	769	51.578	63.5594	89.9425	845	62.1323	67.749	83.6596	678	55.7768	62.3672	86.8013	936	62.3468	61.5832	76.5404	949	62.6668	61.2439	74.3061	682	51.2035	52.7677	64.6511	801	62.3648	62.4674	79.531	389	23.0008	26.5114	40.3795	888	64.5215	62.1584
446	BOV_RS02245	BOV_RS02245	BOV_0446	TIGR00730 family Rossman fold protein	NC_009505	complement(460844..461446)	390.117	-1.03694	-0.0523362	0.947885	466.469	1.31653	0.396743	0.190384	2554	354.533	436.89	298.717	2065	314.252	342.66	204.446	1674	285.021	318.698	214.315	2813	387.798	383.048	230.03	3070	419.572	410.046	240.379	2336	362.982	374.071	221.444	2627	423.316	424.012	260.834	4114	503.449	580.29	427.047	3143	472.643	455.333
447	BOV_RS02250	BOV_RS02250	BOV_0447	MliC family protein	NC_009505	461576..461941	1161.97	3.71988	1.89526	1.09152e-23	796.595	2.8664	1.51924	6.59505e-15	1020	233.277	287.467	119.3	1133	284.069	309.749	112.173	822	230.584	257.829	105.237	5021	1140.41	1126.44	410.587	5156	1160.96	1134.6	403.711	4627	1184.54	1220.72	438.623	2811	746.28	747.508	279.103	3874	781.064	900.279	402.134	3481	862.441	830.854
448	BOV_RS02255	BOV_RS02255	BOV_0448	LysM peptidoglycan-binding domain-containing protein	NC_009505	462127..463341	126.301	2.114	1.07998	2.62234e-07	81.2932	1.4526	0.538636	0.0318803	631	43.4716	53.57	73.8019	682	51.5091	56.1654	67.5217	566	47.8276	53.4788	72.4624	1878	128.491	126.917	153.572	1908	129.416	126.477	149.395	1569	120.997	124.694	148.735	1149	91.8895	92.0406	114.084	792	48.1013	55.4431	82.2122	1392	103.889	100.084
449	BOV_RS02260	BOV_RS02260	BOV_0449	ABC transporter ATP-binding protein/permease	NC_009505	463544..465421	46.285	1.71322	0.776714	0.00195174	31.1893	1.25754	0.330602	0.290756	354	15.7783	19.4436	41.4039	612	29.9041	32.6074	60.5913	367	20.0636	22.4343	46.9853	1003	44.3975	43.8537	82.0193	1069	46.9102	45.8451	83.702	953	47.5474	49	90.3409	565	29.2331	29.2812	56.0986	610	23.9686	27.6269	63.32	836	40.3661	38.8877
450	BOV_RS02265	BOV_RS02265	BOV_0450	phosphatidylserine decarboxylase	NC_009505	465469..466224	229.825	1.53285	0.616213	0.037767	175.487	1.24111	0.311632	0.359058	886	98.099	120.887	103.627	1143	138.739	151.281	113.163	913	123.99	138.641	116.887	2094	230.254	227.434	171.235	2165	236.005	230.647	169.518	1801	223.214	230.033	170.728	1550	199.219	199.547	153.899	992	96.8274	111.606	102.973	1921	230.416	221.977
451	pssA	BOV_RS02270	BOV_0451	CDP-diacylglycerol--serine O-phosphatidyltransferase	NC_009505	466229..467065	130.05	1.22609	0.294065	0.374649	95.6421	-1.05294	-0.0744272	0.835332	645	64.504	79.4882	75.4394	1012	110.951	120.981	100.193	669	82.0614	91.7576	85.649	1362	135.271	133.614	111.376	1313	129.278	126.343	102.807	1122	125.602	129.439	106.361	886	102.856	103.025	87.9706	569	50.1643	57.8209	59.0641	1236	133.906	129.001
452	BOV_RS02275	BOV_RS02275	BOV_0452	SDR family NAD(P)-dependent oxidoreductase	NC_009505	complement(467150..467917)	123.328	-1.04351	-0.0614481	0.925438	102.761	-1.33218	-0.413792	0.129194	817	89.0458	109.731	95.5566	923	110.285	120.254	91.382	815	108.952	121.825	104.341	1110	120.147	118.676	90.7691	1139	122.222	119.447	89.1829	1046	127.615	131.513	99.157	859	108.681	108.86	85.2898	455	43.7178	50.3905	47.2305	1051	124.093	119.548
453	BOV_RS02280	BOV_RS02280	BOV_0453	amidophosphoribosyltransferase	NC_009505	complement(467959..469449)	411.933	1.1479	0.198995	0.617512	348.004	1.04748	0.0669183	0.848742	4171	234.161	288.557	487.841	5504	338.748	369.37	544.926	4235	291.618	326.075	542.188	7274	405.554	400.587	594.824	7699	425.542	415.88	602.826	6440	404.704	417.068	610.488	5663	369.055	369.662	562.277	4827	238.895	275.358	501.058	7170	436.062	420.091
454	BOV_RS02285	BOV_RS02285	BOV_0454	CvpA family protein	NC_009505	complement(469731..470309)	256.873	-1.15744	-0.210936	0.612788	235.99	-1.16117	-0.21558	0.487695	1522	220.033	271.147	178.014	1481	234.721	255.94	146.627	1428	253.214	283.133	182.82	1791	257.14	253.991	146.457	1793	255.204	249.409	140.391	1596	258.276	266.166	151.295	1489	249.884	250.295	147.842	1581	201.494	232.248	164.113	1531	239.775	230.993
455	radA	BOV_RS02290	BOV_0455	DNA repair protein RadA	NC_009505	complement(470435..471838)	119.251	1.09951	0.136862	0.777761	103.183	1.01702	0.0243529	0.947387	1301	77.5645	95.5825	152.165	1365	89.2156	97.2806	135.142	1254	91.6999	102.535	160.544	2089	123.687	122.172	170.826	2222	130.426	127.464	173.981	1553	103.642	106.808	147.219	1684	116.546	116.738	167.204	1169	61.4406	70.8183	121.346	2037	131.562	126.743
456	BOV_RS02295	BOV_RS02295	BOV_0456	replicative DNA helicase	NC_009505	complement(471866..473371)	305.45	1.06513	0.0910231	0.876127	307.21	1.19339	0.255068	0.38054	3941	219.045	269.929	460.941	4355	265.362	289.35	431.168	2964	202.065	225.941	379.467	5406	298.403	294.749	442.07	5693	311.531	304.458	445.758	4925	306.416	315.776	466.872	4697	303.052	303.551	466.363	5690	278.802	321.355	590.641	5643	339.775	327.331
457	BOV_RS02300	BOV_RS02300	BOV_0457	cyclopropane-fatty-acyl-phospholipid synthase family protein	NC_009505	complement(473570..474850)	61.2019	-1.25516	-0.327872	0.246921	61.2019	-1.12363	-0.168165	0.561893	813	53.1244	65.4651	95.0887	932	66.764	72.7994	92.273	795	63.7172	71.2458	101.78	927	60.1566	59.4198	75.8045	968	62.2747	60.8608	75.7937	830	60.7098	62.5644	78.681	765	58.0275	58.123	75.9565	1014	58.4113	67.3267	105.257	934	66.1156	63.6941
458	rplI	BOV_RS02305	BOV_0458	50S ribosomal protein L9	NC_009505	complement(475224..475793)	1725.73	-1.08114	-0.112558	0.837449	1673.55	-1.0054	-0.00776501	0.985703	8331	1223.42	1507.62	974.396	10683	1719.86	1875.34	1057.67	8621	1552.82	1736.3	1103.71	11259	1642.02	1621.91	920.693	11582	1674.54	1636.51	906.863	11319	1860.64	1917.48	1073	8515	1451.55	1453.94	845.451	11802	1527.88	1761.08	1225.09	12831	2041.23	1966.47
459	BOV_RS02310	BOV_RS02310	BOV_0459	DUF2232 domain-containing protein	NC_009505	complement(475823..476794)	154.105	-1.30038	-0.378932	0.302471	154.105	-1.74104	-0.799952	0.00244103	1399	120.477	148.464	163.627	1965	185.512	202.282	194.546	1480	156.327	174.798	189.478	1650	141.114	139.386	134.927	1756	148.883	145.502	137.494	1570	151.343	155.967	148.83	1164	116.361	116.553	115.573	755	57.3177	66.0662	78.3715	1473	137.418	132.385
460	BOV_RS02315	BOV_RS02315	BOV_0460	30S ribosomal protein S18	NC_009505	complement(476945..477193)	709.137	-1.32384	-0.404734	0.142333	709.137	-1.55861	-0.640263	0.00410427	1422	478.028	589.072	166.318	2512	925.754	1009.44	248.702	1755	723.629	809.131	224.685	2061	688.068	679.641	168.536	1948	644.726	630.087	152.527	1712	644.22	663.9	162.291	1537	599.786	600.773	152.608	1095	324.506	374.036	113.665	1764	642.4	618.872
461	rpsF	BOV_RS02320	BOV_0461	30S ribosomal protein S6	NC_009505	complement(477196..477642)	1530.72	-1.06034	-0.0845233	0.891577	1430.52	-1.0234	-0.0333725	0.934674	4651	870.947	1073.27	543.982	8417	1727.93	1884.13	833.328	5949	1366.39	1527.84	761.623	8187	1522.54	1503.9	669.484	7936	1463.12	1429.9	621.383	7664	1606.49	1655.57	726.519	5493	1194.05	1196.02	545.398	7963	1314.55	1515.19	826.585	8789	1782.95	1717.65
462	fabD	BOV_RS02325	BOV_0462	ACP S-malonyltransferase	NC_009505	478048..478992	158.905	1.37886	0.463473	0.150174	109.217	-1.00943	-0.0135408	0.977499	960	85.0339	104.787	112.282	1088	105.651	115.201	107.718	784	85.1771	95.2413	100.372	1861	163.707	161.702	152.181	1902	165.869	162.103	148.925	1484	147.14	151.635	140.678	1381	141.999	142.232	137.119	592	46.2273	53.283	61.4515	1453	139.425	134.318
463	fabG_2	BOV_RS02330	BOV_0463	3-oxoacyl-[acyl-carrier-protein] reductase	NC_009505	479062..479799	275.535	1.50293	0.587776	0.0215379	240.012	1.39491	0.480172	0.0651462	986	111.834	137.813	115.323	1121	139.388	151.988	110.985	1340	186.418	208.444	171.554	2701	304.243	300.517	220.872	2629	293.576	286.91	205.849	1802	228.785	235.775	170.823	1951	256.876	257.298	193.714	1415	141.484	163.079	146.882	2618	321.677	309.895
464	BOV_RS02335	BOV_RS02335	BOV_0464	acyl carrier protein	NC_009505	480073..480309	2246.51	1.4791	0.564724	0.0545185	1594.45	1.11851	0.161575	0.672133	2928	1034.13	1274.36	342.46	3079	1192.17	1299.94	304.838	3212	1391.44	1555.85	411.218	7056	2474.93	2444.62	576.997	6717	2335.68	2282.64	525.937	4879	1928.91	1987.84	462.511	5417	2220.92	2224.57	537.852	2646	823.853	949.598	274.663	4544	1738.59	1674.91
465	fabF	BOV_RS02340	BOV_0465	beta-ketoacyl-ACP synthase II	NC_009505	480633..481895	240.174	1.34537	0.428004	0.142229	180.059	1.08367	0.115929	0.745903	1926	127.646	157.297	225.266	2083	151.343	165.024	206.228	1813	147.378	164.792	232.11	3897	256.496	253.354	318.673	3762	245.471	239.898	294.562	2946	218.554	225.231	279.27	2893	222.57	222.936	287.245	1881	109.899	126.673	195.254	2893	207.707	200.1
466	mltG	BOV_RS02345	BOV_0466	endolytic transglycosylase MltG	NC_009505	482120..483358	367.929	1.67918	0.747759	0.000513133	314.803	1.5842	0.663758	0.00258126	2368	159.979	197.142	276.962	2644	195.824	213.526	261.77	2035	168.629	188.553	260.532	5226	350.631	346.337	427.351	5726	380.86	372.213	448.342	4923	372.296	383.669	466.682	4268	334.715	335.266	423.768	4357	259.492	299.099	452.271	4785	350.201	337.374
467	BOV_RS02350	BOV_RS02350	BOV_0468	YicC family protein	NC_009505	483543..484442	123.63	1.30296	0.381788	0.23888	101.287	1.13373	0.181077	0.597436	807	75.0557	92.491	94.387	777	79.2235	86.3852	76.9272	623	71.0696	79.467	79.7599	1395	128.85	127.272	114.075	1462	133.872	130.833	114.474	1039	108.169	111.473	98.4934	1199	129.449	129.662	119.048	644	52.8021	60.8614	66.8493	1207	121.611	117.156
468	gmk	BOV_RS02355	BOV_0469	guanylate kinase	NC_009505	484451..485113	396.97	1.16726	0.223124	0.545211	367.678	1.20398	0.267807	0.337759	1939	244.803	301.67	226.786	1980	274.048	298.822	196.031	1883	291.592	326.045	241.072	3165	396.838	391.977	258.815	3372	419.141	409.624	264.025	2653	374.933	386.387	251.495	2563	375.627	376.245	254.479	2951	328.446	378.577	306.323	2917	398.96	384.348
469	tldD	BOV_RS02360	BOV_0470	metalloprotease TldD	NC_009505	complement(485140..486552)	178.048	1.06454	0.0902358	0.865104	146.26	-1.05043	-0.0709827	0.83434	1934	114.569	141.183	226.201	2392	155.344	169.387	236.821	1817	132.023	147.623	232.622	3147	185.143	182.875	257.343	3013	175.729	171.739	235.916	2613	173.271	178.565	247.703	2279	156.72	156.978	226.281	2061	107.633	124.061	213.939	2718	174.427	168.039
470	BOV_RS02365	BOV_RS02365	BOV_0471	invasion associated locus B family protein	NC_009505	complement(486694..487320)	440.587	1.21341	0.279067	0.499751	321.563	-1.08263	-0.11454	0.769969	2024	270.206	332.975	236.728	2133	312.175	340.396	211.178	1738	284.591	318.217	222.508	3362	445.741	440.282	274.924	3378	443.995	433.914	264.495	2891	432.026	445.225	274.056	2434	377.203	377.823	241.671	1218	143.347	165.226	126.432	3071	444.139	427.872
471	coxB	BOV_RS02370	BOV_0473	cytochrome c oxidase subunit II	NC_009505	487754..488609	74.225	-1.02815	-0.0400443	0.952561	60.4386	-1.29561	-0.373631	0.175875	584	57.1073	70.3732	68.3048	550	58.9609	64.2909	54.453	544	65.2475	72.9569	69.6459	755	73.3206	72.4226	61.7394	818	78.7526	76.9645	64.0488	645	70.6018	72.7586	61.1436	620	70.3785	70.4943	61.5596	352	30.3443	34.9758	36.5388	614	65.0431	62.6608
472	ctaD	BOV_RS02375	BOV_0474	cytochrome c oxidase subunit I	NC_009505	488747..490405	32.4726	1.03047	0.0433032	0.956696	25.2754	-1.21291	-0.278474	0.437956	413	20.838	25.6786	48.3046	541	29.9245	32.6296	53.5619	405	25.0638	28.0253	51.8503	659	33.0211	32.6167	53.8891	704	34.9713	34.1773	55.1227	521	29.4253	30.3242	49.3889	537	31.4521	31.5039	53.3185	252	11.2089	12.9197	26.1584	577	31.5381	30.383
473	BOV_RS02380	BOV_RS02380	BOV_0475	heme o synthase	NC_009505	490633..491580	101.242	1.02635	0.0375245	0.959594	80.4833	-1.2136	-0.279297	0.37405	607	53.5961	66.0463	70.9949	1134	109.769	119.692	112.272	721	78.0846	87.3108	92.3064	1215	106.542	105.237	99.3554	1079	93.7991	91.6694	84.485	1046	103.384	106.542	99.157	860	88.1479	88.2929	85.3891	493	38.3749	44.232	51.175	1107	105.888	102.01
474	BOV_RS02385	BOV_RS02385	BOV_0476	hypothetical protein	NC_009505	491580..491765	109.353	-1.30442	-0.383403	0.342478	109.353	-1.25002	-0.321946	0.372091	229	103.056	126.996	26.7839	286	141.101	153.856	28.3155	152	83.9014	93.8149	19.4599	226	101.006	99.7691	18.4809	227	100.577	98.2933	17.7739	225	113.344	116.807	21.3292	197	102.914	103.083	19.5601	216	85.6937	98.7732	22.4215	222	108.23	104.266
475	BOV_RS02390	BOV_RS02390	BOV_0477	cytochrome c oxidase assembly protein	NC_009505	491785..492390	60.7367	-1.2869	-0.363905	0.294649	60.7367	-1.1987	-0.261472	0.423975	399	55.1129	67.9155	46.6672	469	71.0192	77.4392	46.4335	331	56.0782	62.7042	42.3764	473	64.8845	64.0899	38.6791	393	53.4448	52.2313	30.7716	379	58.5998	60.39	35.9278	380	60.9302	61.0305	37.73	448	54.5524	62.8787	46.5039	357	53.4198	51.4632
476	BOV_RS16275	BOV_RS16275	BOV_0478	cytochrome c oxidase subunit 3	NC_009505	492533..493918	103.381	-1.03361	-0.0476934	0.948673	86.6282	-1.24597	-0.317269	0.296278	1024	61.8428	76.2088	119.767	1690	111.892	122.007	167.319	1163	86.1499	96.3291	148.894	1716	102.922	101.661	140.324	1733	103.044	100.704	135.693	1541	104.176	107.359	146.081	1135	79.571	79.7019	112.694	994	52.9214	60.9988	103.18	1639	107.231	103.304
477	BOV_RS02400	BOV_RS02400	BOV_0479	SURF1 family protein	NC_009505	493915..494664	69.0681	-1.01857	-0.026552	0.969709	56.5953	-1.20511	-0.269169	0.438332	390	43.5267	53.6379	45.6145	543	66.4376	72.4435	53.7599	437	59.8217	66.89	55.9471	613	67.9441	67.112	50.1274	650	71.4229	69.8013	50.8946	543	67.8372	69.9096	51.4744	490	63.4829	63.5873	48.6519	278	27.3522	31.5269	28.8573	626	75.6867	72.9146
478	ispH	BOV_RS02405	BOV_0480	4-hydroxy-3-methylbut-2-enyl diphosphate reductase	NC_009505	494773..495813	87.4626	-1.07496	-0.104282	0.825707	78.3556	-1.11187	-0.152991	0.598526	900	72.3677	89.1785	105.264	892	78.6302	85.7383	88.3128	739	72.884	81.4957	94.6108	1170	93.4303	92.286	95.6756	1161	91.9109	89.8241	90.9055	856	77.0465	79.4002	81.1457	970	90.5405	90.6895	96.3109	724	51.3211	59.1543	75.1536	1070	93.205	89.7914
479	BOV_RS02410	BOV_RS02410	BOV_0481	homoserine kinase	NC_009505	495819..496799	58.8468	-1.01563	-0.0223728	0.974101	47.8912	-1.27704	-0.352801	0.249665	485	41.3833	50.9966	56.7257	599	56.0316	61.0968	59.3042	442	46.2585	51.7243	56.5873	747	63.3001	62.5248	61.0852	684	57.4609	56.1563	53.5567	584	55.7793	57.4834	55.3611	571	56.5573	56.6504	56.6944	309	23.2433	26.7909	32.0752	567	52.4108	50.4912
480	rnhA	BOV_RS02415	BOV_0482	ribonuclease HI	NC_009505	496796..497260	87.1371	-1.02832	-0.040285	0.960601	71.3144	-1.23279	-0.301927	0.380736	381	68.5843	84.5163	44.5619	411	81.1081	88.4402	40.6912	291	64.2508	71.8425	37.2554	495	88.4922	87.4084	40.4781	530	93.9309	91.7982	41.4986	392	78.9883	81.4014	37.1602	413	86.3016	86.4436	41.0066	207	32.8493	37.8631	21.4873	450	87.7538	84.5398
481	BOV_RS02420	BOV_RS02420	BOV_0483	peroxiredoxin	NC_009505	complement(497290..497775)	1464.73	1.88056	0.91116	0.000291797	1298.41	1.79137	0.841062	0.00103128	3345	576.119	709.951	391.232	2393	451.837	492.683	236.92	3794	801.493	896.194	485.729	8788	1503.16	1484.75	718.63	9053	1535.12	1500.26	708.844	7033	1355.92	1397.34	666.703	7394	1478.31	1480.74	734.147	5420	822.946	948.553	562.614	8543	1593.97	1535.59
482	BOV_RS02425	BOV_RS02425	BOV_0484	hypothetical protein	NC_009505	complement(497955..498755)	207.856	1.06274	0.0877845	0.857656	197.072	1.10091	0.138702	0.627229	1421	148.496	182.991	166.201	1483	169.896	185.255	146.825	1159	148.556	166.109	148.382	1978	205.28	202.766	161.749	2168	223.055	217.991	169.753	1669	195.233	201.197	158.215	1646	199.673	200.001	163.431	1645	151.545	174.675	170.756	2120	239.999	231.209
483	BOV_RS02430	BOV_RS02430	BOV_0485	YqgE/AlgH family protein	NC_009505	498890..499492	78.5746	-1.30529	-0.384368	0.318869	78.5746	-1.20643	-0.270743	0.454717	618	85.7875	105.716	72.2815	465	70.7638	77.1608	46.0375	465	79.1725	88.5272	59.5318	541	74.5818	73.6683	44.2397	650	88.8345	86.8175	50.8946	432	67.1268	69.1775	40.952	550	88.6273	88.7731	54.6093	554	67.7955	78.1431	57.507	433	65.1144	62.7296
484	BOV_RS02435	BOV_RS02435	BOV_0486	sensor domain-containing phosphodiesterase	NC_009505	complement(499581..502475)	162.714	1.1355	0.183326	0.661692	144.727	1.1026	0.140904	0.669761	3277	94.7503	116.761	383.279	4473	141.784	154.601	442.851	3085	109.407	122.334	394.959	5386	154.657	152.763	440.435	5805	165.249	161.497	454.528	5198	168.235	173.375	492.751	4259	142.949	143.184	422.874	4404	112.255	129.389	457.15	5714	178.977	172.422
485	BOV_RS02440	BOV_RS02440	BOV_0487	GNAT family N-acetyltransferase	NC_009505	complement(502472..503092)	91.2119	-1.02886	-0.0410404	0.954554	78.0601	-1.0634	-0.0886888	0.82312	553	74.5395	91.8548	64.679	594	87.7749	95.7096	58.8092	374	61.8327	69.1387	47.8815	621	83.129	82.1109	50.7816	742	98.4686	96.2329	58.0981	610	92.0381	94.8499	57.8258	522	81.6772	81.8116	51.8292	653	77.5943	89.4376	67.7835	513	74.9087	72.1651
486	BOV_RS02445	BOV_RS02445	BOV_0488	insulinase family protein	NC_009505	complement(503263..504555)	150.616	-1.13809	-0.186617	0.645651	163.665	1.07618	0.105925	0.753767	1909	123.583	152.292	223.277	2146	152.302	166.07	212.466	1689	134.113	149.959	216.235	2274	146.199	144.408	185.954	2558	163.038	159.336	200.29	1968	142.612	146.969	186.559	2047	153.83	154.083	203.246	2837	161.908	186.62	294.49	2499	175.256	168.838
487	BOV_RS02450	BOV_RS02450	BOV_0489	threonine synthase	NC_009505	complement(504609..506000)	71.4541	1.00673	0.00968187	0.986551	67.7117	1.04894	0.0689256	0.840236	809	48.6477	59.9484	94.6209	985	64.934	70.804	97.5203	771	56.8661	63.5852	98.7076	1208	72.1407	71.2571	98.783	1213	71.8137	70.1831	94.9771	1046	70.408	72.5589	99.157	913	63.7314	63.8362	90.6514	1058	56.086	64.6465	109.824	1279	83.3178	80.2662
488	BOV_RS02455	BOV_RS02455	BOV_0490	hypothetical protein	NC_009505	506421..506999	374.337	1.17506	0.23274	0.485828	317.428	1.09151	0.126326	0.677378	1553	224.515	276.669	181.639	1839	291.46	317.807	182.071	1399	248.072	277.383	179.108	2581	370.563	366.025	211.059	2634	374.906	366.394	206.24	2333	377.542	389.076	221.16	1996	334.968	335.52	198.182	1951	248.649	286.601	202.52	2354	368.667	355.164
489	BOV_RS02460	BOV_RS02460	BOV_0491	EAL domain-containing protein	NC_009505	507313..508946	154.655	1.19723	0.259703	0.451766	143.272	1.23242	0.301495	0.26901	1796	92.0041	113.376	210.061	2208	124	135.21	218.604	1505	94.5634	105.737	192.678	3077	156.541	154.624	251.619	3037	153.172	149.694	237.795	2690	154.252	158.964	255.002	2356	140.102	140.333	233.926	2843	128.391	147.987	295.113	2907	161.324	155.416
490	BOV_RS02465	BOV_RS02465	BOV_0492	hypothetical protein	NC_009505	509075..509260	208.807	-1.71981	-0.78225	0.00125424	208.807	-1.98429	-0.988624	1.8384e-05	433	194.862	240.128	50.6438	397	195.863	213.569	39.3051	427	235.697	263.546	54.6669	359	160.448	158.483	29.3569	396	175.456	171.472	31.0065	246	123.923	127.709	23.3199	237	123.81	124.014	23.5316	259	102.753	118.436	26.885	274	133.581	128.688
491	BOV_RS02475	BOV_RS02475		HAD-IA family hydrolase	NC_009505	complement(509302..511869)	33.5962	-1.16873	-0.224938	0.497583	31.3374	-1.3151	-0.395172	0.0815287	852	27.7714	34.2226	99.6502	943	33.6971	36.7432	93.3621	814	32.5438	36.389	104.213	1000	32.3711	31.9746	81.774	1103	35.397	34.5933	86.3641	905	33.0205	34.0292	85.7907	753	28.4919	28.5388	74.7651	646	18.5629	21.3962	67.0569	1017	35.9114	34.5961
492	BOV_RS02485	BOV_RS02485	BOV_0495	site-specific DNA-methyltransferase	NC_009505	512206..513339	122.399	-1.33194	-0.413532	0.170581	126.334	-1.10564	-0.14488	0.676886	1420	104.816	129.165	166.084	1487	120.33	131.208	147.221	1569	142.052	158.837	200.872	1666	122.128	120.632	136.235	1666	121.073	118.324	130.447	1253	103.53	106.693	118.78	1593	136.497	136.722	158.168	1575	102.489	118.132	163.49	1751	140.017	134.888
493	BOV_RS02490	BOV_RS02490	BOV_0496	HAD family phosphatase	NC_009505	complement(513422..514039)	60.472	-1.04722	-0.0665656	0.931807	56.9607	-1.00559	-0.00803993	0.987503	333	45.1033	55.5807	38.9478	361	53.6036	58.4493	35.7409	320	53.1618	59.4433	40.9681	468	62.9521	62.1811	38.2702	462	61.6083	60.2095	36.1743	375	56.8555	58.5924	35.5486	381	59.9044	60.0029	37.8293	417	49.7916	57.3913	43.286	417	61.1863	58.9453
494	mutY	BOV_RS02495	BOV_0497	A/G-specific adenine glycosylase	NC_009505	complement(514036..515112)	19.0399	-1.01573	-0.0225137	0.976113	15.8688	-1.13352	-0.180805	0.641816	200	15.5442	19.155	23.3921	210	17.8928	19.5103	20.7911	133	12.6787	14.1768	17.0274	277	21.3804	21.1186	22.6514	259	19.8184	19.3685	20.2795	183	15.9208	16.4072	17.3477	213	19.217	19.2486	21.1487	144	9.86632	11.3722	14.9477	220	18.5231	17.8447
495	BOV_RS16285	BOV_RS16285		hypothetical protein	NC_009505	complement(515078..515224)	30.0819	-1.19838	-0.26109	0.813841	32.9467	1.08747	0.120982	0.875892	59	33.596	41.4003	6.90066	39	24.3457	26.5466	3.86121	38	26.5402	29.6761	4.86497	57	32.2337	31.8389	4.66112	58	32.5159	31.7777	4.54136	40	25.496	26.2749	3.79185	47	31.0672	31.1183	4.66661	92	46.1826	53.2315	9.5499	35	21.5902	20.7995
496	BOV_RS02500	BOV_RS02500	BOV_0498	DUF721 domain-containing protein	NC_009505	515386..515913	67.4035	1.03346	0.0474807	0.952561	60.1288	1.00154	0.00222466	0.99571	289	45.8159	56.4589	33.8015	365	63.4358	69.1703	36.137	241	46.8621	52.3992	30.8541	438	68.9593	68.1147	35.817	416	64.9299	63.4557	32.5725	385	68.3213	70.4085	36.4966	327	60.1777	60.2767	32.4677	301	42.0669	48.4876	31.2448	455	78.1419	75.2799
497	BOV_RS02505	BOV_RS02505	BOV_0499	DsbA family protein	NC_009505	516151..516801	605.645	1.17442	0.231947	0.517512	525.999	1.10571	0.144974	0.642361	2836	364.651	449.359	331.699	2950	415.831	453.421	292.066	2854	450.103	503.285	365.385	4970	634.641	626.868	406.417	4770	603.842	590.131	373.488	4019	578.451	596.123	380.986	4001	597.186	598.168	397.258	3225	365.559	421.354	334.766	4417	615.252	592.718
498	smc	BOV_RS02510	BOV_0500	chromosome segregation protein SMC	NC_009505	516880..520338	56.6959	1.19547	0.257575	0.457807	48.0098	1.08111	0.112514	0.740568	1546	37.4121	46.1028	180.821	1410	37.4062	40.7877	139.598	1269	37.666	42.1165	162.464	2442	58.6878	57.969	199.692	2478	59.0386	57.6982	194.026	1933	52.3614	53.961	183.241	1911	53.6824	53.7707	189.742	1346	28.7146	33.0973	139.719	2351	61.6323	59.375
499	BOV_RS02515	BOV_RS02515	BOV_0501	cation diffusion facilitator family transporter	NC_009505	520361..521254	49.2905	1.50134	0.58625	0.0403586	40.5842	1.33615	0.418079	0.173786	233	21.8158	26.8836	27.2518	273	28.0221	30.5553	27.0285	255	29.2847	32.7449	32.6465	537	49.9332	49.3216	43.9126	569	52.4518	51.2609	44.5523	434	45.4864	46.876	41.1416	414	44.9971	45.0711	41.1059	329	27.1561	31.3009	34.1513	489	49.5995	47.7829
500	BOV_RS02520	BOV_RS02520	BOV_0502	glyoxalase	NC_009505	complement(521364..521705)	72.1162	1.232	0.301007	0.56392	55.637	1.001	0.00143552	0.997156	175	42.8316	52.7813	20.4681	190	50.9804	55.5889	18.811	153	45.9308	51.3578	19.5879	299	72.6771	71.787	24.4504	337	81.2062	79.3624	26.3869	228	62.4652	64.3735	21.6136	247	70.1767	70.2921	24.5245	119	25.6761	29.5951	12.3526	268	71.0583	68.4558
501	BOV_RS02525	BOV_RS02525	BOV_0503	pyruvate, phosphate dikinase	NC_009505	521969..524632	138.413	1.40303	0.488544	0.0380745	114.544	1.2604	0.333884	0.189403	2222	69.8172	86.0356	259.886	2304	79.364	86.5384	228.108	2237	86.2125	96.3991	286.393	4712	147.036	145.235	385.319	4512	139.579	136.41	353.287	3657	128.624	132.553	346.67	3223	117.557	117.75	320.01	3003	83.182	95.8781	311.721	4198	142.894	137.661
502	BOV_RS02530	BOV_RS02530	BOV_0505	polysaccharide deacetylase family protein	NC_009505	524846..525805	325.883	1.1588	0.212632	0.56434	318.597	1.22779	0.296059	0.268241	2255	196.62	242.295	263.745	2465	235.625	256.925	244.048	2244	239.988	268.345	287.289	3823	331.044	326.99	312.622	4027	345.697	337.848	315.311	3083	300.907	310.099	292.257	3195	323.386	323.918	317.23	2958	227.371	262.075	307.05	4288	405.033	390.198
503	BOV_RS02535	BOV_RS02535	BOV_0506	hypothetical protein	NC_009505	complement(525851..526177)	580.777	-1.2126	-0.278107	0.385911	561.785	-1.16096	-0.215316	0.453571	1997	511.191	629.939	233.57	2206	619.061	675.023	218.406	1768	555.102	620.691	226.349	2241	569.701	562.723	183.255	2321	584.942	571.661	181.733	2051	587.689	605.643	194.427	1762	523.576	524.438	174.948	2257	509.322	587.06	234.284	2146	595.098	573.302
504	BOV_RS02540	BOV_RS02540	BOV_0507	DUF1499 domain-containing protein	NC_009505	526531..527318	53.1428	1.12665	0.172035	0.760033	42.12	-1.03213	-0.0456218	0.920146	353	37.4974	46.208	41.287	383	44.6014	48.6333	37.9191	234	30.4879	34.0903	29.958	533	56.2281	55.5395	43.5855	532	55.6379	54.3747	41.6552	400	47.5624	49.0154	37.9185	420	51.7899	51.8751	41.7016	306	28.6552	33.0289	31.7638	399	45.9148	44.2332
505	BOV_RS02550	BOV_RS02550	BOV_0508	MBL fold metallo-hydrolase	NC_009505	complement(527319..528224)	48.0021	-1.10237	-0.140613	0.803965	42.2854	-1.21243	-0.277904	0.397003	395	36.494	44.9715	46.1993	467	47.3003	51.5762	46.2355	380	43.062	48.15	48.6497	532	48.8131	48.2152	43.5038	569	51.7571	50.5819	44.5523	420	43.4361	44.763	39.8145	448	48.0476	48.1266	44.4817	271	22.0724	25.4413	28.1307	532	53.2463	51.2962
506	BOV_RS02555	BOV_RS02555	BOV_0509	biotin transporter BioY	NC_009505	528425..529024	118.377	1.13662	0.184746	0.67461	105.243	1.08599	0.11901	0.741357	449	62.6394	77.1904	52.5152	670	102.471	111.734	66.3336	507	86.7551	97.0058	64.9089	823	114.025	112.629	67.3	922	126.638	123.763	72.192	733	114.468	117.964	69.4857	651	105.427	105.6	64.6375	561	68.9954	79.5262	58.2336	935	141.308	136.133
507	BOV_RS02560	BOV_RS02560	BOV_0510	ureidoglycolate lyase	NC_009505	529160..529669	39.2171	1.12901	0.175058	0.760033	41.3128	1.33475	0.416566	0.207888	170	27.9017	34.3833	19.8833	161	28.9688	31.5876	15.9399	128	25.7679	28.8125	16.3873	251	40.9125	40.4114	20.5253	235	37.9737	37.1115	18.4003	211	38.7652	39.9495	20.002	230	43.8207	43.8928	22.8366	276	39.9344	46.0296	28.6497	226	40.1832	38.7115
508	uraH	BOV_RS02565	BOV_0511	hydroxyisourate hydrolase	NC_009505	529681..530037	66.4292	1.00075	0.00108554	0.99934	66.0893	1.09803	0.134914	0.749339	222	52.052	64.1436	25.9652	225	57.8349	63.0631	22.2762	168	48.3147	54.0234	21.5083	284	66.1307	65.3207	23.2238	296	68.3296	66.7782	23.1766	247	64.8274	66.8078	23.4147	232	63.1454	63.2493	23.0352	274	56.6357	65.2801	28.4421	309	78.4868	75.6122
509	BOV_RS02570	BOV_RS02570	BOV_0512	DUF2793 domain-containing protein	NC_009505	530108..530944	20.1418	-1.12862	-0.174559	0.745598	18.3875	-1.13471	-0.182322	0.626146	176	17.6011	21.6898	20.585	192	21.05	22.9528	19.009	127	15.5782	17.4188	16.2592	226	22.4458	22.1709	18.4809	197	19.3966	18.9562	15.425	166	18.5828	19.1505	15.7362	176	20.4319	20.4655	17.475	158	13.9296	16.0557	16.4009	192	20.8009	20.0391
510	BOV_RS02575	BOV_RS02575	BOV_0514	polysaccharide biosynthesis protein	NC_009505	531481..533349	181.032	1.32474	0.405714	0.111034	157.517	1.25018	0.322139	0.20872	2071	92.752	114.298	242.225	2668	130.994	142.836	264.146	1909	104.866	117.257	244.401	4054	180.313	178.105	331.512	4346	191.631	187.28	340.289	3414	171.153	176.381	323.635	3211	166.937	167.212	318.819	2824	111.497	128.515	293.14	4001	194.118	187.008
511	BOV_RS02580	BOV_RS02580	BOV_0513	glycosyltransferase family 4 protein	NC_009505	complement(533336..534342)	107.752	1.03844	0.054418	0.942031	103.4	1.11413	0.155917	0.652368	904	75.1435	92.5992	105.732	1066	97.1411	105.923	105.54	752	76.6702	85.7294	96.2751	1276	105.335	104.045	104.344	1336	109.336	106.853	104.608	1167	108.585	111.903	110.627	977	94.2729	94.428	97.0059	1343	98.4135	113.434	139.408	1305	117.513	113.209
512	BOV_RS02585	BOV_RS02585	BOV_0515	tRNA-Gln	NC_009505	534720..534794	190.923	1.21206	0.277457	0.841294	152.797	-1.0013	-0.0018766	0.997988	118	131.696	162.289	13.8013	57	69.7411	76.0457	5.64331	119	162.901	182.149	15.235	200	221.677	218.962	16.3548	199	218.664	213.699	15.5816	106	132.426	136.472	10.0484	232	300.572	301.067	23.0352	24	23.6134	27.2175	2.49128	111	134.205	129.29
513	BOV_RS16290	BOV_RS16290		transposase	NC_009505	535001..535273	106.032	1.22189	0.289109	0.549449	95.5686	1.17773	0.236005	0.551278	164	50.2845	61.9654	19.1815	223	74.9579	81.7341	22.0782	224	84.2411	94.1947	28.6777	357	108.707	107.376	29.1933	348	105.051	102.666	27.2482	304	104.338	107.525	28.8181	320	113.896	114.084	31.7727	208	56.2223	64.8036	21.5911	351	116.587	112.317
514	BOV_RS16295	BOV_RS16295	BOV_0517	IS481 family transposase	NC_009505	535550..536493	4.63551	-1.05119	-0.0720261	0.969709	6.20075	1.34794	0.430757	0.677378	33	2.92614	3.60587	3.85969	26	2.52742	2.75589	2.57414	57	6.19928	6.93177	7.29745	17	1.49703	1.47869	1.39016	33	2.8809	2.81548	2.58388	96	9.52859	9.81969	9.10045	123	12.6606	12.6815	12.2126	33	2.57959	2.97331	3.42551	35	3.36204	3.2389
515	BOV_RS02595	BOV_RS02595	BOV_0518	transposase	NC_009505	536430..536780	23.9116	-1.0834	-0.115572	0.893793	28.7227	1.21623	0.282416	0.53041	93	22.1783	27.3303	10.8773	76	19.8693	21.6654	7.52441	67	19.5977	21.9134	8.57771	97	22.973	22.6916	7.93208	119	27.9399	27.3056	9.31762	78	20.8217	21.4578	7.39411	92	25.4685	25.5104	9.13464	113	23.7563	27.3823	11.7298	143	36.9433	35.5902
516	BOV_RS02605	BOV_RS02605	BOV_0520	IS3 family transposase	NC_009505	536920..538079	127.058	-1.04776	-0.0673125	0.920318	111.203	-1.10231	-0.140529	0.698971	1099	79.3035	97.7255	128.539	1843	145.795	158.975	182.467	1124	99.4825	111.237	143.901	1747	125.195	123.662	142.859	1693	120.278	117.547	132.561	1680	135.7	139.846	159.258	1252	104.874	105.047	124.311	1326	84.3517	97.2263	137.643	1847	144.383	139.095
517	wbkC	BOV_RS02610	BOV_0521	LPS biosynthesis N-formyltransferase WbkC	NC_009505	complement(538209..538988)	633.113	1.15928	0.213233	0.668709	629.482	1.32544	0.406469	0.209828	3476	373.025	459.678	406.554	4507	530.235	578.168	446.217	3152	414.887	463.909	403.536	5677	605.03	597.62	464.231	5731	605.51	591.762	448.733	5734	688.799	709.842	543.562	3853	479.984	480.773	382.563	7849	742.554	855.89	814.752	5728	665.909	641.52
518	BOV_RS02615	BOV_RS02615	BOV_0522	hypothetical protein	NC_009505	complement(539015..539869)	567.563	1.14435	0.194525	0.790749	683.175	1.6382	0.712107	0.0526882	3441	336.877	415.133	402.46	4427	475.137	518.089	438.297	3199	384.137	429.526	409.553	5578	542.332	535.69	456.135	5717	551.046	538.534	447.637	5560	609.31	627.924	527.068	4047	459.927	460.684	401.825	11308	975.951	1124.91	1173.81	5786	613.647	591.172
519	BOV_RS02620	BOV_RS02620	BOV_0523	ABC transporter ATP-binding protein	NC_009505	complement(539866..540623)	369.41	1.1078	0.147703	0.834301	430.182	1.49973	0.584704	0.0829675	1965	216.993	267.4	229.827	2890	349.868	381.496	286.126	1799	243.669	272.46	230.318	3128	343.044	338.843	255.789	3103	337.364	329.704	242.963	3461	427.821	440.891	328.09	2286	293.041	293.523	226.976	5658	550.81	634.881	587.319	3734	446.695	430.335
520	BOV_RS02625	BOV_RS02625	BOV_0524	ABC transporter permease	NC_009505	complement(540620..541402)	861.139	-1.06887	-0.0960892	0.884998	970.345	1.21745	0.283868	0.400135	6972	745.33	918.468	815.447	6474	758.729	827.317	640.961	5205	682.492	763.133	666.373	7741	821.841	811.776	633.012	8369	880.841	860.841	655.287	7360	880.736	907.642	697.701	6455	801.044	802.362	640.914	12192	1149	1324.38	1265.57	8298	960.988	925.792
521	BOV_RS02630	BOV_RS02630	BOV_0525	DegT/DnrJ/EryC1/StrS aminotransferase family protein	NC_009505	complement(541417..542520)	1021.56	1.00345	0.0049721	0.9937	991.516	1.09798	0.134854	0.713611	8965	679.726	837.625	1048.55	11841	984.226	1073.2	1172.32	8519	792.242	885.851	1090.65	13344	1004.78	992.471	1091.19	13565	1012.6	989.605	1062.13	12340	1047.31	1079.31	1169.79	9958	876.446	877.887	988.726	15019	1003.88	1157.1	1559.02	13322	1094.23	1054.15
522	gmd_2	BOV_RS02635	BOV_0526	GDP-mannose 4,6-dehydratase	NC_009505	complement(542528..543610)	1814.34	1.08604	0.119079	0.912601	2105.32	1.47489	0.56061	0.25411	15176	1172.96	1445.43	1774.99	19257	1631.68	1779.18	1906.55	12898	1222.74	1367.21	1651.27	22973	1763.36	1741.77	1878.59	23368	1778.19	1737.82	1829.7	21978	1901.47	1959.56	2083.43	17220	1544.99	1547.54	1709.77	40199	2739.02	3157.08	4172.79	24268	2031.94	1957.52
523	BOV_RS02640	BOV_RS02640	BOV_0527	IS5 family transposase	NC_009505	544127..544665	116.058	-1.30101	-0.379627	0.111034	116.058	-1.53966	-0.622615	0.0016047	643	99.8562	123.053	75.2055	832	141.648	154.453	82.3725	560	106.669	119.273	71.6943	700	107.96	106.638	57.2418	818	125.069	122.229	64.0488	581	100.999	104.084	55.0767	532	95.9058	96.0636	52.8221	483	66.1251	76.2179	50.137	571	96.0625	92.5441
524	BOV_RS02645	BOV_RS02645	BOV_0529	IS481 family transposase	NC_009505	544734..545555	30.6467	-1.09088	-0.125486	0.842456	26.6078	-1.17984	-0.238594	0.506482	232	23.6248	29.1128	27.1348	283	31.5929	34.4489	28.0185	197	24.6055	27.5129	25.221	272	27.5074	27.1705	22.2425	305	30.5783	29.884	23.8813	297	33.8543	34.8886	28.1545	215	25.4149	25.4567	21.3473	240	21.5451	24.8335	24.9128	272	30.0057	28.9067
525	BOV_RS17675	BOV_RS17675		IS5-like element IS711 family transposase	NC_009505	545632..546389	11.3137	1.07788	0.108194	0.906147	8.92656	-1.02567	-0.0365701	0.947256	64	7.06746	8.70922	7.48546	77	9.32174	10.1644	7.62342	65	8.80405	9.84431	8.32166	92	10.0895	9.96597	7.52321	100	10.8722	10.6253	7.82993	105	12.9793	13.3758	9.95362	73	9.35784	9.37323	7.24814	104	10.1245	11.6698	10.7955	61	7.29738	7.03011
526	BOV_RS02660	BOV_RS02660	BOV_0532	transposase	NC_009505	546408..546629	182.097	1.13218	0.179104	0.759107	190.807	1.36542	0.449346	0.172663	300	113.115	139.392	35.0881	386	159.555	173.978	38.2161	249	115.156	128.762	31.8783	466	174.496	172.359	38.1067	474	175.959	171.964	37.1139	464	195.837	201.82	43.9855	321	140.499	140.73	31.872	685	227.691	262.444	71.1052	500	204.232	196.752
527	BOV_RS02665	BOV_RS02665	BOV_0533	glycosyltransferase family 4 protein	NC_009505	546760..547878	332.474	1.14785	0.198935	0.796889	439.32	1.81799	0.862346	0.019663	2701	202.045	248.979	315.91	3327	272.834	297.498	329.391	2421	222.128	248.374	309.95	4398	326.722	322.72	359.642	4417	325.299	317.913	345.848	4125	345.401	355.953	391.035	3680	319.551	320.076	365.386	9775	644.607	742.994	1014.68	4366	353.802	340.844
528	BOV_RS16305	BOV_RS16305		IS5 family transposase	NC_009505	547936..548675	128.294	-1.0086	-0.01235	0.986564	157.481	1.42517	0.511136	0.164684	836	94.5643	116.531	97.7788	1085	134.547	146.71	107.421	599	83.1062	92.9258	76.6873	1114	125.143	123.61	91.0962	1176	130.967	127.993	92.08	1017	128.771	132.705	96.4079	981	128.813	129.025	97.4031	2023	201.731	232.521	209.994	1158	141.9	136.703
529	BOV_RS16310	BOV_RS16310		hypothetical protein	NC_009505	complement(548636..548788)	33.0657	1.2417	0.312321	0.76679	37.2079	1.63774	0.71171	0.24267	16	8.75349	10.7869	1.87136	50	29.9885	32.6994	4.95027	40	26.8415	30.013	5.12102	63	34.2296	33.8104	5.15176	74	39.859	38.9539	5.79415	41	25.1086	25.8756	3.88665	44	27.9437	27.9896	4.36874	101	48.7122	56.1472	10.4841	59	34.9677	33.687
530	BOV_RS02680	BOV_RS02680	BOV_0536	IS3 family transposase	NC_009505	complement(548831..549385)	40.4626	1.11039	0.151072	0.825448	45.028	1.39579	0.481087	0.17359	152	22.9247	28.25	17.778	242	40.0127	43.6298	23.9593	137	25.3435	28.338	17.5395	238	35.6481	35.2115	19.4622	300	44.5465	43.5351	23.4898	244	41.1933	42.4517	23.1303	238	41.6683	41.7369	23.6309	345	45.8706	52.8718	35.8121	291	47.5452	45.8038
531	BOV_RS16315	BOV_RS16315		IS5 family transposase	NC_009505	549549..550312	43.6502	1.00049	0.000701254	0.999998	49.2957	1.25301	0.325395	0.487525	250	27.3905	33.7532	29.2401	423	50.8069	55.3998	41.8793	214	28.758	32.156	27.3974	384	41.7821	41.2704	31.4012	290	31.2817	30.5714	22.7068	472	57.8866	59.655	44.7439	347	44.1324	44.2051	34.4535	477	46.0716	53.1035	49.5142	486	57.6832	55.5705
532	BOV_RS16320	BOV_RS16320		helix-turn-helix domain-containing protein	NC_009505	complement(550209..550526)	136.264	-1.08337	-0.115526	0.856082	133.864	1.0115	0.0165026	0.972583	447	117.661	144.994	52.2813	516	148.901	162.362	51.0868	270	87.1716	97.4715	34.5669	521	136.196	134.528	42.6042	530	137.352	134.233	41.4986	459	135.243	139.375	43.5115	460	140.557	140.788	45.6732	524	121.594	140.153	54.3929	489	139.44	134.333
533	BOV_RS16325	BOV_RS16325	BOV_0539	integrase core domain-containing protein	NC_009505	550583..550971	275.3	1.19162	0.252919	0.462183	203.071	-1.06899	-0.096254	0.778439	684	147.184	181.374	80.0008	1024	241.56	263.397	101.382	649	171.291	191.53	83.0885	1255	268.193	264.908	102.626	1300	275.41	269.157	101.789	1172	282.298	290.922	111.101	942	235.301	235.688	93.5308	612	116.094	133.814	63.5276	1106	257.817	248.375
534	BOV_RS02695	BOV_RS02695	BOV_0540	phosphomannomutase	NC_009505	551137..552540	246.056	-1.07794	-0.108277	0.880266	292.785	1.28738	0.364435	0.3084	3398	202.586	249.646	397.431	3939	257.451	280.724	389.982	2422	177.111	198.038	310.078	4011	237.486	234.577	327.995	4131	242.479	236.973	323.454	3869	258.203	266.091	366.767	3239	224.164	224.533	321.599	7072	371.692	428.424	734.097	4374	282.5	272.153
535	BOV_RS02700	BOV_RS02700	BOV_0541	mannose-1-phosphate guanylyltransferase/mannose-6-phosphate isomerase	NC_009505	552565..553989	337.456	1.03042	0.0432386	0.954554	387.842	1.36196	0.445682	0.143302	3874	227.561	280.423	453.104	5062	325.974	355.441	501.165	3285	236.679	264.644	420.564	5578	325.399	321.414	456.135	5863	339.071	331.372	459.069	5291	347.898	358.527	501.567	4409	300.64	301.135	437.768	8763	453.781	523.042	909.628	6429	409.105	394.122
536	BOV_RS02705	BOV_RS02705	BOV_0542	AGE family epimerase/isomerase	NC_009505	554022..555193	330.861	1.13083	0.177387	0.661963	321.359	1.20708	0.27152	0.319925	2640	188.551	232.351	308.775	3621	283.515	309.145	358.499	2674	234.246	261.924	342.34	4818	341.737	337.551	393.987	4649	326.902	319.48	364.014	4052	323.945	333.842	384.115	3690	305.929	306.432	366.379	4224	265.953	306.545	438.465	5069	392.194	377.83
537	BOV_RS02710	BOV_RS02710	BOV_0543	glycosyltransferase family 4 protein	NC_009505	555276..556398	133.542	1.00709	0.0101931	0.986551	145.659	1.25058	0.322601	0.291925	1221	91.0099	112.151	142.809	1661	135.727	147.996	164.448	1024	93.6178	104.679	131.098	1707	126.359	124.811	139.588	1883	138.183	135.046	147.438	1631	136.083	140.24	154.613	1434	124.077	124.281	142.381	2400	157.703	181.773	249.128	1922	155.196	149.512
538	BOV_RS16330	BOV_RS16330		hypothetical protein	NC_009505	556747..556950	60.8238	-1.28	-0.356149	0.443539	60.8238	-1.5135	-0.597888	0.0757131	126	51.7003	63.7102	14.737	171	76.9204	83.8739	16.9299	107	53.8508	60.2136	13.6987	122	49.7144	49.1055	9.97643	170	68.6759	67.1166	13.3109	131	60.1687	62.0068	12.4183	112	53.347	53.4347	11.1204	95	34.3638	39.6088	9.86131	114	50.6735	48.8176
539	BOV_RS02715	BOV_RS02715	BOV_0544	sugar ABC transporter ATP-binding protein	NC_009505	557057..558622	88.8911	-1.32072	-0.401325	0.216334	88.8911	-1.45287	-0.538909	0.0465304	1518	81.1396	99.9881	177.546	1686	98.7964	107.728	166.923	1323	86.7374	96.9861	169.378	1677	89.0213	87.931	137.135	1717	90.3575	88.3059	134.44	1237	74.0129	76.274	117.263	1409	87.4261	87.5699	139.899	1044	49.1945	56.7031	108.371	1292	74.813	72.073
540	BOV_RS02720	BOV_RS02720	BOV_0545	ABC transporter permease	NC_009505	558643..559644	43.9267	-1.2536	-0.326075	0.340311	43.6587	-1.14566	-0.196182	0.551187	498	41.602	51.2661	58.2462	459	42.0359	45.8359	45.4435	462	47.3383	52.9317	59.1478	509	42.2282	41.711	41.623	559	45.9758	44.9319	43.7693	466	43.576	44.9073	44.1751	460	44.6079	44.6813	45.6732	523	38.5161	44.3948	54.2891	515	46.6064	44.8995
541	BOV_RS02725	BOV_RS02725	BOV_0546	substrate-binding domain-containing protein	NC_009505	559723..560685	55.9791	-1.31783	-0.398164	0.207453	55.9791	-1.45573	-0.541743	0.0395276	477	41.4615	51.0929	55.7901	628	59.8424	65.2521	62.1754	625	66.6334	74.5066	80.0159	679	58.6133	57.8954	55.5245	663	56.7378	55.4496	51.9124	448	43.5894	44.9211	42.4688	479	48.3316	48.4111	47.5597	384	29.4248	33.9159	39.8605	591	55.6503	53.6121
542	BOV_RS02730	BOV_RS02730	BOV_0547	sugar phosphate isomerase/epimerase	NC_009505	560743..561795	51.8366	-1.38814	-0.473156	0.0891378	51.8366	-1.27468	-0.350137	0.224745	589	46.8209	57.6973	68.8896	605	52.7233	57.4894	59.8983	574	55.9657	62.5784	73.4866	646	50.9984	50.3738	52.826	599	46.8796	45.8152	46.9013	482	42.8892	44.1995	45.6918	490	45.2157	45.2901	48.6519	607	42.5372	49.0296	63.0086	576	49.6022	47.7855
543	BOV_RS02735	BOV_RS02735	BOV_0548	Gfo/Idh/MocA family oxidoreductase	NC_009505	561810..562907	146.819	-1.11026	-0.150894	0.713021	130.152	-1.19707	-0.259507	0.316301	1570	119.688	147.491	183.628	1829	152.858	166.676	181.081	1261	117.91	131.842	161.44	1979	149.829	147.994	161.831	1920	144.107	140.835	150.335	1717	146.52	150.996	162.765	1411	124.867	125.072	140.098	1450	97.4482	112.322	150.515	1829	151.049	145.517
544	xylA	BOV_RS02740	BOV_0549	xylose isomerase	NC_009505	complement(562949..564256)	957.086	1.05698	0.0799423	0.925117	970.334	1.20302	0.266655	0.509136	9802	627.277	772.993	1146.44	9830	689.638	751.981	973.223	10699	839.796	939.024	1369.74	14859	944.353	932.787	1215.08	15166	955.54	933.844	1187.49	13560	971.363	1001.04	1285.44	11154	828.6	829.963	1107.48	17040	961.325	1108.05	1768.81	16171	1121.08	1080.02
545	xylB	BOV_RS02745	BOV_0550	xylulokinase	NC_009505	complement(564303..565754)	338.316	-1.01864	-0.0266512	0.964469	300.817	-1.04862	-0.0684966	0.843914	4019	231.688	285.509	470.063	4787	302.533	329.881	473.939	4143	292.945	327.559	530.409	5790	331.486	327.426	473.471	5974	339.066	331.367	467.76	5337	344.398	354.919	505.928	4318	288.96	289.436	428.733	4658	236.723	272.855	483.516	6033	376.767	362.968
546	BOV_RS02750	BOV_RS02750	BOV_0551	LacI family DNA-binding transcriptional regulator	NC_009505	complement(565787..566809)	384.877	-1.05928	-0.0830792	0.886627	324.93	-1.19854	-0.261279	0.369734	3474	284.254	350.286	406.32	3921	351.72	383.515	388.2	3376	338.817	378.851	432.214	4974	404.188	399.237	406.744	5044	406.336	397.11	394.942	3757	344.108	354.621	356.15	4072	386.771	387.407	404.307	2649	191.08	220.244	274.975	4210	373.175	359.508
547	BOV_RS02755	BOV_RS02755	BOV_0552	helix-turn-helix domain-containing protein	NC_009505	complement(567072..568112)	98.5914	-1.14888	-0.200227	0.645205	106.483	1.04955	0.0697653	0.852531	995	80.0065	98.5918	116.375	1234	108.778	118.611	122.173	851	83.93	93.8469	108.95	1211	96.7044	95.52	99.0283	1173	92.8609	90.7525	91.8451	1180	106.209	109.454	111.86	1011	94.3675	94.5227	100.382	1434	101.65	117.165	148.854	1417	123.431	118.911
548	betB	BOV_RS02760	BOV_0553	betaine-aldehyde dehydrogenase	NC_009505	complement(568681..570144)	58.0524	1.21788	0.284373	0.342191	53.3884	1.21711	0.283465	0.272501	579	33.1047	40.7949	67.72	681	42.6856	46.5443	67.4227	550	38.5709	43.1283	70.414	1020	57.9178	57.2084	83.4095	1036	58.3182	56.9941	81.1181	905	57.9211	59.6906	85.7907	836	55.4865	55.5778	83.0061	757	38.156	43.9798	78.5791	1074	66.5227	64.0862
549	betA	BOV_RS02765	BOV_0554	choline dehydrogenase	NC_009505	complement(570330..571979)	20.4491	1.467	0.552868	0.0494709	17.114	1.32101	0.401646	0.180554	210	10.6534	13.1282	24.5617	221	12.2909	13.402	21.8802	166	10.3291	11.5496	21.2522	427	21.5128	21.2493	34.9175	436	21.7765	21.2821	34.1385	318	18.0581	18.6098	30.1452	357	21.0236	21.0581	35.4464	238	10.6439	12.2685	24.7052	358	19.6746	18.954
550	betI	BOV_RS02770	BOV_0555	transcriptional regulator BetI	NC_009505	complement(571982..572578)	18.7675	1.74945	0.8069	0.0330929	12.5051	1.23626	0.305982	0.518672	74	10.3755	12.7857	8.65506	43	6.60952	7.20701	4.25723	47	8.0828	9.03784	6.0172	139	19.355	19.1179	11.3666	146	20.1541	19.6965	11.4317	107	16.7934	17.3064	10.1432	102	16.6015	16.6288	10.1275	50	6.18022	7.12351	5.19016	97	14.7334	14.1938
551	BOV_RS02775	BOV_RS02775	BOV_0556	asparaginase	NC_009505	572769..573791	26.626	1.24345	0.314343	0.580502	22.3032	1.09473	0.130581	0.801111	180	14.7282	18.1495	21.0529	201	18.03	19.6599	19.9001	184	18.4663	20.6483	23.5567	332	26.9783	26.6479	27.149	344	27.712	27.0828	26.935	275	25.1876	25.9571	26.069	330	31.3444	31.396	32.7656	133	9.59366	11.0579	13.8058	293	25.9716	25.0204
552	BOV_RS02780	BOV_RS02780	BOV_0558	GreA/GreB family elongation factor	NC_009505	573836..574306	77.6941	1.24651	0.317896	0.437251	67.9263	1.15293	0.205311	0.579193	260	46.2067	56.9404	30.4097	275	53.5781	58.4215	27.2265	224	48.8276	54.5969	28.6777	418	73.7748	72.8712	34.1815	508	88.885	86.8668	39.7761	354	70.4226	72.574	33.5579	421	86.8527	86.9955	41.8009	213	33.3708	38.4642	22.1101	434	83.5555	80.4953
553	BOV_RS02785	BOV_RS02785	BOV_0557	type II toxin-antitoxin system death-on-curing family toxin	NC_009505	complement(574303..574692)	60.2378	1.07069	0.0985387	0.901694	65.1044	1.30975	0.389289	0.293896	201	43.1404	53.1618	23.509	217	51.0588	55.6745	21.4842	153	40.2778	45.0369	19.5879	304	64.798	64.0044	24.8593	270	57.0538	55.7584	21.1408	245	58.8615	60.6597	23.2251	256	63.7819	63.8868	25.4181	356	67.3587	77.6397	36.954	276	64.1728	61.8224
554	BOV_RS02790	BOV_RS02790	BOV_0559	AbrB/MazE/SpoVT family DNA-binding domain-containing protein	NC_009505	complement(574689..574919)	248.017	1.4094	0.495085	0.0714123	231.981	1.44894	0.534996	0.0371402	343	124.29	153.162	40.1174	397	157.708	171.965	39.3051	316	140.447	157.042	40.456	736	264.861	261.617	60.1856	744	265.428	259.401	58.2547	527	213.761	220.291	49.9577	579	243.55	243.951	57.4887	599	191.348	220.553	62.1782	665	261.045	251.485
555	BOV_RS02795	BOV_RS02795	BOV_0560	magnesium transporter CorA family protein	NC_009505	complement(574980..575972)	46.1047	-1.24753	-0.319073	0.353562	48.4027	-1.08464	-0.117219	0.748144	441	37.1742	45.8097	51.5795	610	56.371	61.4669	60.3933	433	44.769	50.0587	55.435	528	44.2015	43.6602	43.1767	600	49.7952	48.6646	46.9796	468	44.1597	45.5088	44.3647	516	50.492	50.575	51.2334	509	37.8248	43.598	52.8359	623	56.8912	54.8076
556	BOV_RS02800	BOV_RS02800	BOV_0561	FadR family transcriptional regulator	NC_009505	576126..576803	5.78688	-1.18361	-0.243192	0.795725	5.43356	-1.79464	-0.843693	0.0939094	47	5.80258	7.1505	5.49713	44	5.95523	6.49357	4.35624	30	4.54287	5.07964	3.84076	51	6.25307	6.17648	4.17047	55	6.68526	6.53347	4.30646	32	4.42232	4.55742	3.03348	39	5.58929	5.59849	3.87229	16	1.7414	2.00719	1.66085	26	3.47736	3.35
557	BOV_RS02805	BOV_RS02805	BOV_0562	CynX/NimT family MFS transporter	NC_009505	576800..578110	9.66324	1.17213	0.229134	0.7612	6.50823	-1.28943	-0.366738	0.44712	107	6.83178	8.41879	12.5148	84	5.87966	6.41117	8.31645	87	6.81326	7.61829	11.1382	163	10.3356	10.2091	13.3292	166	10.435	10.198	12.9977	115	8.21911	8.4702	10.9016	110	8.1529	8.16631	10.9219	61	3.43349	3.95754	6.332	91	6.29427	6.06374
558	BOV_RS02810	BOV_RS02810	BOV_0563	hypothetical protein	NC_009505	complement(578167..578529)	153.33	1.11146	0.152456	0.87863	107.961	-1.29393	-0.37176	0.483301	502	115.758	142.648	58.7141	378	95.5566	104.195	37.424	398	112.568	125.869	50.9541	756	173.128	171.008	61.8211	736	167.092	163.299	57.6283	464	119.768	123.427	43.9855	689	184.431	184.735	68.4105	177	35.9811	41.473	18.3732	329	82.1856	79.1755
559	BOV_RS02815	BOV_RS02815	BOV_0564	DUF853 domain-containing protein	NC_009505	578865..580376	54.2666	1.05757	0.0807478	0.912601	46.2768	-1.02572	-0.0366346	0.935677	722	39.9704	49.2554	84.4453	727	44.1223	48.1109	71.9769	561	38.0934	42.5944	71.8223	1027	56.464	55.7724	83.9819	1088	59.3011	57.9546	85.1897	759	47.0348	48.4717	71.9504	845	54.3034	54.3927	83.8997	626	30.5514	35.2145	64.9808	900	53.9756	51.9987
560	BOV_RS02820	BOV_RS02820	BOV_0565	L,D-transpeptidase	NC_009505	complement(580566..581262)	336.998	-1.53859	-0.621605	0.0038356	336.998	-1.65348	-0.725503	0.00042844	2221	266.728	328.688	259.769	3110	409.452	446.466	307.907	2273	334.815	374.376	291.002	2298	274.075	270.719	187.917	2285	270.171	264.037	178.914	2020	271.549	279.845	191.489	2003	279.235	279.695	198.877	1489	157.641	181.702	154.563	2032	264.361	254.679
561	BOV_RS16345	BOV_RS16345		hypothetical protein	NC_009505	581321..581563	173.968	-2.33172	-1.2214	0.00192534	173.968	-1.35042	-0.433409	0.38588	648	223.214	275.066	75.7903	443	167.291	182.414	43.8594	311	131.399	146.925	39.8159	309	105.707	104.413	25.2682	260	88.1765	86.1744	20.3578	240	92.5411	95.3682	22.7511	281	112.363	112.547	27.9004	602	182.809	210.712	62.4896	340	126.876	122.229
562	BOV_RS02825	BOV_RS02825	BOV_0566	haloacid dehalogenase type II	NC_009505	complement(581565..582219)	68.6137	-1.14843	-0.199662	0.667684	63.2151	-1.33064	-0.412125	0.165572	406	51.8845	63.9371	47.4859	519	72.7112	79.2842	51.3838	415	65.0497	72.7358	53.1306	543	68.9146	68.0706	44.4033	538	67.6903	66.1534	42.125	484	69.2363	71.3514	45.8814	444	65.8663	65.9747	44.0846	287	32.3332	37.2682	29.7915	491	67.9746	65.485
563	BOV_RS02830	BOV_RS02830	BOV_0567	superoxide dismutase	NC_009505	582442..583041	822.716	1.23916	0.309358	0.387598	823.868	1.40195	0.487433	0.0684807	3009	419.782	517.296	351.934	4487	686.247	748.283	444.237	2945	503.933	563.476	377.035	6077	841.959	831.646	496.94	5924	813.672	795.197	463.845	5203	812.516	837.339	493.225	4394	711.591	712.762	436.279	6897	848.237	977.704	715.931	6033	911.777	878.383
564	BOV_RS02835	BOV_RS02835	BOV_0568	hypothetical protein	NC_009505	complement(583267..583548)	124.379	-1.29741	-0.375636	0.528835	124.379	-1.59053	-0.669505	0.10173	349	103.593	127.657	40.8191	458	149.036	162.509	45.3445	331	120.508	134.747	42.3764	381	112.313	110.937	31.1559	391	114.265	111.671	30.615	394	130.911	134.91	37.3498	377	129.901	130.115	37.4322	126	32.9708	38.0032	13.0792	370	118.976	114.618
565	BOV_RS02840	BOV_RS02840	BOV_0569	S9 family peptidase	NC_009505	complement(583666..585774)	288.918	-1.39668	-0.481999	0.0592836	299.985	-1.0739	-0.102859	0.765228	5721	227.064	279.81	669.13	8188	356.268	388.474	810.656	5822	283.422	316.911	745.364	6271	247.18	244.152	512.805	6421	250.906	245.209	502.76	6096	270.831	279.105	577.878	5950	274.134	274.585	590.773	7833	274.069	315.9	813.091	8181	351.752	338.869
566	BOV_RS02845	BOV_RS02845	BOV_0570	MucR family transcriptional regulator	NC_009505	586347..586775	2635.06	-1.33624	-0.418181	0.520168	3705.99	1.34307	0.425535	0.403394	9992	1949.61	2402.5	1168.67	15580	3332.62	3633.88	1542.5	10960	2622.96	2932.88	1403.16	11969	2319.28	2290.87	978.753	12469	2395.3	2340.91	976.314	11857	2589.69	2668.8	1124	10574	2394.99	2398.93	1049.89	29591	5089.92	5866.79	3071.64	17188	3633.08	3500.01
567	BOV_RS02850	BOV_RS02850	BOV_0571	hypothetical protein	NC_009505	complement(586983..587294)	196.532	-1.53225	-0.615652	0.0172213	196.532	-1.27872	-0.354695	0.229425	491	131.728	162.329	57.4275	1013	297.941	324.875	100.292	486	159.926	178.823	62.2204	568	151.337	149.484	46.4476	563	148.71	145.333	44.0825	562	168.776	173.932	53.2755	510	158.832	159.093	50.6377	556	131.501	151.572	57.7146	781	226.988	218.674
568	BOV_RS02855	BOV_RS02855	BOV_0572	hypothetical protein	NC_009505	587476..587931	12.0885	-1.44664	-0.53271	0.40284	12.0885	-1.13427	-0.181769	0.785026	49	8.99464	11.0841	5.73105	93	18.7152	20.407	9.2075	38	8.55573	9.56665	4.86497	47	8.56812	8.46318	3.84338	56	10.1207	9.89087	4.38476	59	12.1232	12.4935	5.59298	43	9.16274	9.17782	4.26945	85	13.7551	15.8545	8.82328	56	11.136	10.7281
569	BOV_RS02860	BOV_RS02860	BOV_0573	hypothetical protein	NC_009505	587928..588722	8.9759	-1.42414	-0.510091	0.21323	8.9759	-1.17796	-0.236296	0.588248	92	9.68665	11.9368	10.7603	80	9.23418	10.0689	7.92043	62	8.00687	8.95294	7.93758	72	7.52867	7.43646	5.88773	96	9.95153	9.72557	7.51673	54	6.36438	6.55881	5.119	73	8.92232	8.937	7.24814	86	7.98251	9.20089	8.92708	80	9.12492	8.79072
570	BOV_RS02865	BOV_RS02865	BOV_0574	amidase	NC_009505	588813..590150	32.3801	1.1807	0.239642	0.572153	24.2415	-1.05883	-0.082471	0.834389	300	18.768	23.1278	35.0881	358	24.5529	26.7724	35.4439	293	22.4828	25.1393	37.5115	530	32.9285	32.5252	43.3402	565	34.7999	34.0098	44.2391	420	29.4119	30.3104	39.8145	394	28.6129	28.66	39.1201	253	13.9532	16.0828	26.2622	445	30.1585	29.054
571	BOV_RS02870	BOV_RS02870	BOV_0575	SufE family protein	NC_009505	complement(590191..590616)	219.442	-1.0174	-0.0248843	0.969709	178.699	-1.28665	-0.363621	0.23294	811	159.354	196.372	94.8548	949	204.424	222.904	93.9561	715	172.32	192.68	91.5382	1083	211.335	208.747	88.5612	1102	213.185	208.345	86.2858	1063	233.805	240.947	100.769	958	218.513	218.873	95.1194	423	73.2722	84.4557	43.9088	964	205.198	197.683
572	BOV_RS02875	BOV_RS02875	BOV_0576	hypothetical protein	NC_009505	complement(590696..591130)	103.618	-1.31081	-0.390458	0.188965	103.618	-1.23498	-0.304487	0.289472	488	93.9038	115.717	57.0766	563	118.767	129.503	55.74	416	98.1844	109.786	53.2586	518	98.9904	97.778	42.3589	520	98.5144	96.2776	40.7156	462	99.5136	102.554	43.7959	440	98.2846	98.4463	43.6874	506	85.836	98.9372	52.5245	476	99.2257	95.5915
573	BOV_RS02880	BOV_RS02880	BOV_0577	HAMP domain-containing histidine kinase	NC_009505	591421..593250	160.104	-1.18808	-0.248629	0.53661	151.444	-1.43365	-0.519697	0.0493874	2748	125.695	154.894	321.407	3157	158.307	172.617	312.56	3036	170.329	190.455	388.685	3620	164.441	162.427	296.022	3991	179.728	175.647	312.493	2659	136.143	140.303	252.063	2923	155.203	155.458	290.224	1599	64.4771	74.3183	165.981	3144	155.789	150.084
574	BOV_RS02885	BOV_RS02885	BOV_0578	peptidoglycan-binding protein	NC_009505	593225..594193	115.977	-1.22455	-0.292247	0.34855	114.005	-1.33516	-0.417013	0.0851981	1059	91.4797	112.73	123.861	1388	131.444	143.327	137.419	1124	119.092	133.163	143.901	1332	114.27	112.871	108.923	1424	121.108	118.358	111.498	1164	112.553	115.992	110.343	1045	104.789	104.961	103.758	880	67.0142	77.2427	91.3469	1318	123.338	118.821
575	BOV_RS02890	BOV_RS02890	BOV_0579	DUF1491 family protein	NC_009505	594207..594554	75.1185	-1.15723	-0.210677	0.699158	69.1981	-1.21	-0.275004	0.455914	271	65.1843	80.3264	31.6962	257	67.7687	73.8949	25.4444	253	74.6414	83.4608	32.3904	309	73.8129	72.9088	25.2682	350	82.8847	81.0028	27.4048	255	68.6579	70.7554	24.1731	259	72.3173	72.4363	25.716	203	43.0452	49.6152	21.0721	325	84.6858	81.5841
576	BOV_RS02895	BOV_RS02895	BOV_0580	DUF2336 domain-containing protein	NC_009505	complement(594565..595641)	65.8494	-1.11998	-0.163471	0.792948	61.1239	-1.11683	-0.159407	0.70987	682	53.0056	65.3186	79.7669	708	60.3244	65.7777	70.0958	661	63.0121	70.4575	84.6248	869	67.0744	66.2529	71.0616	874	66.8777	65.3592	68.4336	731	63.5962	65.5391	69.2961	692	62.4327	62.5354	68.7084	610	41.7948	48.174	63.32	940	79.1441	76.2454
577	BOV_RS02900	BOV_RS02900	BOV_0581	hypothetical protein	NC_009505	complement(595839..596381)	92.5973	-1.06702	-0.0935917	0.876127	79.0755	-1.18184	-0.241031	0.441943	435	67.0567	82.6338	50.8777	499	84.3289	91.9521	49.4037	454	85.8409	95.9836	58.1236	630	96.4481	95.2668	51.5176	590	89.5443	87.5111	46.1966	532	91.7997	94.6042	50.4317	403	72.1153	72.2339	40.0137	480	65.2303	75.1865	49.8256	538	89.844	86.5534
578	BOV_RS02905	BOV_RS02905	BOV_0582	DUF1214 domain-containing protein	NC_009505	complement(596374..596985)	47.8962	1.08806	0.121763	0.879627	35.2189	-1.49449	-0.579652	0.12111	219	29.9533	36.9114	25.6143	280	41.9838	45.7791	27.7215	201	33.7197	37.7039	25.7331	311	42.2437	41.7263	25.4317	435	58.5765	57.2465	34.0602	280	42.8683	44.1779	26.543	216	34.2945	34.3509	21.4466	98	11.8163	13.6199	10.1727	259	38.3756	36.97
579	BOV_RS02910	BOV_RS02910	BOV_0583	penicillin-binding protein 1A	NC_009505	complement(596992..599166)	49.2387	1.15378	0.206367	0.535986	34.1769	-1.24913	-0.320925	0.182731	723	27.8248	34.2884	84.5623	851	35.9042	39.1499	84.2536	822	38.8017	43.3864	105.237	1290	49.3041	48.7003	105.488	1333	50.5076	49.3608	104.373	1112	47.9044	49.3678	105.414	734	32.7913	32.8453	72.8786	679	23.0366	26.5527	70.4824	920	38.3561	36.9513
580	BOV_RS02915	BOV_RS02915	BOV_0584	hypothetical protein	NC_009505	599506..600018	4.42141	-1.57182	-0.65244	0.327901	4.42141	-1.26598	-0.34025	0.602792	18	2.93703	3.61929	2.10529	32	5.72411	6.24156	3.16817	23	4.60308	5.14697	2.94459	22	3.56499	3.52132	1.79903	16	2.57033	2.51197	1.25279	24	4.38352	4.51744	2.27511	26	4.92468	4.93278	2.58153	26	3.73994	4.31077	2.69888	17	3.00495	2.8949
581	BOV_RS02920	BOV_RS02920	BOV_0586	DNA-packaging protein	NC_009505	600062..601204	3.16723	-1.09538	-0.131438	0.917639	2.85276	-1.11456	-0.15648	0.833193	43	3.14902	3.88053	5.02929	35	2.80994	3.06396	3.46519	25	2.2456	2.51093	3.20064	57	4.14554	4.09477	4.66112	47	3.38873	3.31179	3.68007	24	1.96741	2.02751	2.27511	51	4.33557	4.3427	5.06377	31	2.00135	2.30682	3.2179	28	2.22136	2.14
582	BOV_RS02925	BOV_RS02925	BOV_0587	phage portal protein	NC_009505	601236..602429	1.15706	-1.40435	-0.4899	0.520722	1.15706	-1.29106	-0.368555	0.565033	13	0.911364	1.12307	1.52048	21	1.61395	1.75985	2.07911	11	0.94586	1.05762	1.40828	16	1.11396	1.10031	1.30838	15	1.03532	1.01181	1.17449	12	0.941687	0.970455	1.13756	17	1.38346	1.38574	1.68792	14	0.865231	0.997291	1.45325	11	0.835401	0.804804
583	BOV_RS02930	BOV_RS02930	BOV_0588	hypothetical protein	NC_009505	602426..602803	0.678725	-1.22555	-0.293431	#N/A	0.878428	1.12085	0.164587	0.920146	1	0.221442	0.272883	0.11696	3	0.728291	0.794128	0.297016	4	1.08644	1.21481	0.512102	0	0	0	0	8	1.74415	1.70455	0.626395	1	0.247878	0.25545	0.0947963	5	1.28529	1.2874	0.496448	2	0.390433	0.450025	0.207607	4	0.959565	0.924421
584	BOV_RS02935	BOV_RS02935	BOV_0589	HK97 family phage prohead protease	NC_009505	602790..603458	2.24299	-1.94825	-0.962179	0.157176	2.24299	-2.10347	-1.07277	0.0850922	21	2.62752	3.23789	2.45617	12	1.646	1.7948	1.18806	16	2.45546	2.74559	2.04841	10	1.24259	1.22737	0.81774	15	1.84778	1.80583	1.17449	9	1.26051	1.29902	0.853167	5	0.726216	0.727411	0.496448	15	1.65453	1.90706	1.55705	8	1.08435	1.04464
585	BOV_RS15955	BOV_RS15955	BOV_0590	phage major capsid protein	NC_009505	603480..604753	3.54153	-1.12117	-0.165006	0.876127	3.16027	-1.18778	-0.248273	0.686258	47	3.08803	3.80537	5.49713	44	3.16927	3.45576	4.35624	40	3.22351	3.60439	5.12102	41	2.67527	2.6425	3.35273	74	4.78683	4.67814	5.79415	43	3.16249	3.2591	4.07624	52	3.96603	3.97255	5.16306	38	2.20101	2.53695	3.94452	43	3.06059	2.9485
586	BOV_RS02955	BOV_RS02955	BOV_0591	phage head-tail connector protein	NC_009505	604918..605484	1.42629	2.52529	1.33645	#N/A	1.41333	2.72018	1.4437	0.115991	4	0.590513	0.727688	0.467841	1	0.161842	0.176473	0.0990054	3	0.543221	0.607406	0.384076	8	1.1729	1.15853	0.654192	10	1.45346	1.42046	0.782993	10	1.65252	1.703	0.947963	14	2.3992	2.40315	1.39005	8	1.04115	1.20007	0.830426	5	0.799638	0.770351
587	BOV_RS02960	BOV_RS02960	BOV_0592	phage head closure protein	NC_009505	605481..605819	1.9065	-1.40802	-0.493669	#N/A	1.9065	-1.67621	-0.745205	0.392441	8	1.97535	2.43421	0.935682	6	1.62415	1.77097	0.594032	7	2.12	2.3705	0.896178	3	0.735655	0.726645	0.245322	9	2.1879	2.13823	0.704694	8	2.21116	2.27871	0.758371	4	1.14652	1.14841	0.397158	5	1.08837	1.25449	0.519016	6	1.60494	1.54616
588	BOV_RS18085	BOV_RS18085	BOV_0593	hypothetical protein	NC_009505	605816..605983	1.23783	-1.86057	-0.895747	#N/A	1.23783	-3.74889	-1.90646	0.288389	5	2.49123	3.06993	0.584802	0	0	0	0	2	1.22225	1.36666	0.256051	1	0.494816	0.488755	0.081774	2	0.981084	0.958809	0.156599	2	1.11545	1.14953	0.189593	0	0	0	0	2	0.878474	1.01256	0.207607	0	0	0
589	BOV_RS02965	BOV_RS02965	BOV_0594	DUF3168 domain-containing protein	NC_009505	605943..606350	2.74354	-1.06873	-0.0959024	0.952561	3.27474	1.29456	0.372465	0.630881	11	2.25676	2.781	1.28656	12	2.69896	2.94294	1.18806	8	2.01311	2.25098	1.0242	12	2.44497	2.41503	0.981288	15	3.02982	2.96103	1.17449	12	2.75582	2.84001	1.13756	12	2.85787	2.86258	1.19148	25	4.52156	5.21169	2.59508	11	2.44478	2.35523
590	BOV_RS02970	BOV_RS02970	BOV_0595	phage major tail protein, TP901-1 family	NC_009505	606391..606804	1.17518	-1.03251	-0.0461604	#N/A	1.15035	1.01617	0.0231459	0.987503	2	0.404373	0.498308	0.233921	7	1.55158	1.69184	0.693038	4	0.991969	1.10918	0.512102	3	0.602384	0.595006	0.245322	9	1.79155	1.75087	0.704694	5	1.13162	1.16619	0.473982	7	1.64293	1.64563	0.695027	4	0.712964	0.821785	0.415213	5	1.09516	1.05505
591	BOV_RS02975	BOV_RS02975	BOV_0596	gene transfer agent family protein	NC_009505	606801..607142	0.332291	2.39901	1.26244	#N/A	0.510016	3.89113	1.96019	0.391195	0	0	0	0	0	0	0	0	1	0.300201	0.335672	0.128025	0	0	0	0	3	0.722904	0.706491	0.234898	1	0.27397	0.28234	0.0947963	2	0.568232	0.569167	0.198579	2	0.431531	0.497396	0.207607	2	0.530286	0.510864
592	BOV_RS16355	BOV_RS16355		phage tail assembly chaperone	NC_009505	607186..607356	0.483336	1.06659	0.0930101	#N/A	0.732346	1.53939	0.622361	0.794886	0	0	0	0	0	0	0	0	2	1.2008	1.34269	0.256051	1	0.486135	0.480181	0.081774	2	0.963872	0.941987	0.156599	0	0	0	0	2	1.13646	1.13833	0.198579	0	0	0	0	2	1.06057	1.02173
593	BOV_RS02980	BOV_RS02980	BOV_0597	phage tail tape measure protein	NC_009505	607361..607906	1.38332	-1.3096	-0.389129	#N/A	1.38332	-2.21894	-1.14987	0.193646	7	1.07314	1.32243	0.818722	6	1.0084	1.09956	0.594032	11	2.06842	2.31282	1.40828	9	1.37026	1.35348	0.735966	11	1.6603	1.6226	0.861292	5	0.858039	0.884252	0.473982	9	1.60167	1.6043	0.893606	0	0	0	0	4	0.664315	0.639984
594	BOV_RS02985	BOV_RS02985		TIGR02217 family protein	NC_009505	607909..608548	1.45807	1.11094	0.151785	0.925174	1.05345	-1.2061	-0.270351	0.781271	9	1.17711	1.45054	1.05264	6	0.860294	0.938063	0.594032	7	1.12294	1.25562	0.896178	17	2.20812	2.18107	1.39016	10	1.28767	1.25844	0.782993	6	0.878417	0.905253	0.568778	5	0.759123	0.760372	0.496448	7	0.807098	0.930286	0.726623	10	1.41686	1.36497
595	BOV_RS16360	BOV_RS16360		DUF2163 domain-containing protein	NC_009505	608545..609395	1.66382	-1.47005	-0.555864	0.465747	1.66382	-1.62779	-0.702918	0.25411	17	1.67214	2.06057	1.98833	14	1.50964	1.64611	1.38608	15	1.80967	2.0235	1.92038	10	0.976839	0.964875	0.81774	20	1.93681	1.89283	1.56599	12	1.32124	1.3616	1.13756	15	1.71271	1.71553	1.48934	8	0.693695	0.799574	0.830426	11	1.17211	1.12918
596	BOV_RS02995	BOV_RS02995	BOV_0599	C40 family peptidase	NC_009505	609392..609826	1.33277	-1.34661	-0.429333	#N/A	1.33277	-1.89603	-0.922981	0.34663	10	1.92426	2.37126	1.1696	2	0.421906	0.460046	0.198011	7	1.65214	1.84735	0.896178	6	1.14661	1.13256	0.490644	5	0.947254	0.925746	0.391497	8	1.72318	1.77582	0.758371	3	0.670122	0.671225	0.297869	5	0.848182	0.97764	0.519016	4	0.833829	0.80329
597	BOV_RS03000	BOV_RS03000	BOV_0600	glycoside hydrolase/phage tail family protein	NC_009505	609830..613693	2.9784	-1.137	-0.185229	0.819963	2.68468	-1.16495	-0.220264	0.676057	142	3.07612	3.7907	16.6084	101	2.39861	2.61544	9.99954	94	2.49764	2.79275	12.0344	126	2.71073	2.67753	10.3035	152	3.24184	3.16824	11.9015	123	2.98262	3.07374	11.6599	133	3.34454	3.35004	13.2055	93	1.77605	2.04712	9.6537	125	2.93345	2.82602
598	BOV_RS03005	BOV_RS03005	BOV_0601	hypothetical protein	NC_009505	613759..613965	137.35	-1.29472	-0.372643	0.453942	144.972	-1.06701	-0.0935764	0.852531	433	175.094	215.767	50.6438	266	117.92	128.58	26.3354	240	119.036	133.101	30.7261	318	127.705	126.141	26.0041	417	166.017	162.247	32.6508	258	116.783	120.35	24.4575	370	173.681	173.967	36.7372	417	148.653	171.342	43.286	257	112.582	108.459
599	BOV_RS03010	BOV_RS03010	BOV_0602	hypothetical protein	NC_009505	614127..614423	361.958	1.43829	0.524352	0.457562	201.146	-1.4172	-0.503046	0.380736	578	162.901	200.743	67.6031	712	219.988	239.875	70.4918	638	220.548	246.607	81.6802	1382	386.816	382.078	113.012	1371	380.423	371.785	107.348	1010	318.636	328.37	95.7443	855	279.725	280.185	84.8926	116	28.821	33.22	12.0412	711	217.08	209.129
600	BOV_RS03015	BOV_RS03015	BOV_0603	response regulator transcription factor	NC_009505	614502..615191	178.158	1.4856	0.571044	0.023671	143.843	1.30011	0.378629	0.173016	658	79.8233	98.366	76.9599	863	114.772	125.148	85.4417	633	94.1875	105.316	81.0401	1548	186.498	184.214	126.586	1465	174.974	171.001	114.709	1274	173.002	178.287	120.771	966	136.035	136.259	95.9138	980	104.806	120.802	101.727	1451	190.689	183.705
601	BOV_RS03020	BOV_RS03020	BOV_0604	hypothetical protein	NC_009505	615266..616576	85.2624	1.19353	0.255238	0.467096	71.6549	1.09595	0.13218	0.686286	807	51.5257	63.4949	94.387	941	65.8662	71.8204	93.1641	687	53.8013	60.1583	87.9535	1390	88.1383	87.0588	113.666	1422	89.3887	87.3591	111.342	1095	78.2602	80.651	103.802	1043	77.3043	77.4315	103.559	976	54.9358	63.3207	101.312	1196	82.7246	79.6948
602	BOV_RS03025	BOV_RS03025	BOV_0605	hypothetical protein	NC_009505	616670..617122	71.4487	-1.09733	-0.133995	0.813513	62.2536	-1.29584	-0.373884	0.223027	323	59.6839	73.5483	37.7782	323	65.4304	71.3453	31.9787	272	61.6466	68.9306	34.8229	423	77.6238	76.6731	34.5904	415	75.498	73.7838	32.4942	296	61.2242	63.0946	28.0597	314	67.3524	67.4632	31.1769	185	30.1357	34.7354	19.2036	368	73.6641	70.9661
603	ccmI	BOV_RS03030	BOV_0606	c-type cytochrome biogenesis protein CcmI	NC_009505	617223..618359	23.4499	-1.00554	-0.00796359	0.9937	18.6757	-1.34925	-0.432156	0.399627	205	15.092	18.5978	23.9769	204	16.4644	17.9527	20.1971	271	24.4708	27.3621	34.6949	333	24.3465	24.0483	27.2307	355	25.7308	25.1466	27.7963	246	20.2724	20.8917	23.3199	273	23.3305	23.3689	27.1061	78	5.06224	5.83489	8.09665	283	22.57	21.7434
604	ccmE	BOV_RS03035	BOV_0607	cytochrome c maturation protein CcmE	NC_009505	618356..618853	27.2731	-1.17037	-0.226963	0.72275	28.2367	-1.04238	-0.0598818	0.910529	131	22.0189	27.1338	15.3218	163	30.0354	32.7506	16.1379	120	24.7395	27.6626	15.3631	156	26.0404	25.7215	12.7567	212	35.0826	34.2861	16.5995	110	20.6963	21.3286	10.4276	150	29.2674	29.3155	14.8934	137	20.3002	23.3986	14.221	193	35.1426	33.8555
605	BOV_RS03040	BOV_RS03040	BOV_0608	heme lyase CcmF/NrfE family subunit	NC_009505	618873..620864	26.0761	-1.07057	-0.0983762	0.856803	25.9805	1.02563	0.036511	0.923179	471	19.7918	24.3893	55.0883	551	25.3827	27.6773	54.552	422	21.7501	24.32	54.0267	630	26.2908	25.9688	51.5176	646	26.7257	26.1189	50.5814	536	25.2119	25.9821	50.8108	531	25.9016	25.9442	52.7228	595	22.0412	25.4054	61.7629	659	29.9987	28.9
606	BOV_RS03045	BOV_RS03045	BOV_0609	cytochrome c-type biogenesis protein CcmH	NC_009505	620861..621337	18.0315	-1.13923	-0.188065	0.77301	16.3475	-1.31131	-0.391003	0.317243	89	15.618	19.246	10.4095	82	15.7751	17.2011	8.11844	82	17.6496	19.735	10.4981	100	17.4275	17.214	8.1774	119	20.5596	20.0928	9.31762	82	16.1074	16.5995	7.7733	98	19.9632	19.996	9.73038	53	8.19909	9.45052	5.50157	83	15.7785	15.2006
607	BOV_RS03050	BOV_RS03050	BOV_0610	DegQ family serine endoprotease	NC_009505	621479..623020	152.24	1.79241	0.841903	4.40736e-05	141.344	1.81177	0.857397	3.14679e-05	975	52.9265	65.2212	114.036	1378	82.005	89.4182	136.429	1054	70.177	78.4689	134.939	2916	157.201	155.276	238.453	2912	155.63	152.096	228.008	2368	143.889	148.285	224.478	1971	124.201	124.405	195.7	2300	110.066	126.865	238.748	3227	189.767	182.817
608	BOV_RS03055	BOV_RS03055	BOV_0611	response regulator transcription factor	NC_009505	623114..623821	52.5122	1.53699	0.620112	0.0229319	44.3636	1.39452	0.479767	0.0909323	168	19.8623	24.4762	19.6493	267	34.6062	37.7345	26.4344	195	28.2774	31.6186	24.965	443	52.0144	51.3773	36.2259	462	53.7767	52.5557	36.1743	391	51.7456	53.3264	37.0654	315	43.2314	43.3025	31.2762	276	28.7663	33.1569	28.6497	477	61.093	58.8555
609	BOV_RS03060	BOV_RS03060	BOV_0612	HAMP domain-containing histidine kinase	NC_009505	623818..625224	60.9486	1.24904	0.320819	0.280221	54.0601	1.19702	0.259447	0.34663	588	34.9813	43.1074	68.7727	632	41.2191	44.9453	62.5714	555	40.4984	45.2835	71.0541	983	58.0781	57.3667	80.3838	1141	66.8309	65.3135	89.3395	870	57.9368	59.7068	82.4728	784	54.1432	54.2323	77.843	707	37.0795	42.7389	73.3889	1101	70.9577	68.3589
610	BOV_RS03065	BOV_RS03065	BOV_0613	bifunctional [glutamine synthetase] adenylyltransferase/[glutamine synthetase]-adenylyl-L-tyrosine phosphorylase	NC_009505	625347..628298	30.8753	-1.14511	-0.195492	0.56701	28.315	-1.14395	-0.194026	0.460615	897	25.4348	31.3433	104.913	1087	33.79	36.8446	107.619	735	25.5629	28.5833	94.0987	1165	32.8067	32.4049	95.2667	1132	31.6021	30.8845	88.6348	889	28.2173	29.0793	84.2739	923	30.3814	30.4313	91.6443	863	21.5726	24.8652	89.5822	1074	32.9909	31.7826
611	BOV_RS03070	BOV_RS03070	BOV_0614	O-antigen ligase family protein	NC_009505	complement(628343..630454)	360.486	-1.01934	-0.0276342	0.969322	403.032	1.26495	0.339082	0.299303	6516	258.25	318.241	762.113	8036	349.158	380.721	795.607	5698	276.992	309.72	729.489	8822	347.237	342.984	721.41	9134	356.412	348.32	715.186	8516	377.808	389.35	807.286	6337	291.549	292.029	629.198	13883	485.062	559.098	1441.1	10073	432.485	416.645
612	BOV_RS03075	BOV_RS03075	BOV_0615	PAS-domain containing protein	NC_009505	complement(630725..633076)	54.33	1.6178	0.694031	0.00255143	47.8966	1.56155	0.642977	0.00559232	634	22.5634	27.8048	74.1528	809	31.5636	34.4169	80.0954	609	26.5839	29.725	77.9675	1476	52.1677	51.5288	120.698	1703	59.6709	58.3161	133.344	1284	51.1514	52.714	121.719	1097	45.3201	45.3947	108.921	1211	37.994	43.7931	125.706	1566	60.3755	58.1642
613	pepN	BOV_RS03080	BOV_0616	aminopeptidase N	NC_009505	complement(633467..636118)	77.5399	-1.01081	-0.0155053	0.980553	69.8431	-1.0233	-0.0332274	0.927728	1636	51.6372	63.6324	191.347	2221	76.8512	83.7984	219.891	1568	60.7031	67.8756	200.744	2421	75.8882	74.9587	197.975	2415	75.0463	73.3423	189.093	2312	81.6853	84.1808	219.169	1842	67.4898	67.6008	182.891	2040	56.7629	65.4267	211.759	2494	85.2765	82.1532
614	BOV_RS03085	BOV_RS03085	BOV_0617	DMT family transporter	NC_009505	636344..637303	6.65668	-1.37321	-0.457555	0.371011	6.65668	-1.38412	-0.46897	0.284739	74	6.45228	7.95113	8.65506	81	7.74264	8.44257	8.01944	54	5.77512	6.45749	6.91337	52	4.50282	4.44767	4.25225	86	7.38266	7.21503	6.73374	66	6.44173	6.63852	6.25656	52	5.26325	5.27191	5.16306	69	5.30379	6.11331	7.16243	60	5.66743	5.45986
615	BOV_RS03090	BOV_RS03090	BOV_0618	MFS transporter	NC_009505	complement(637308..638564)	21.4994	1.12843	0.174313	0.771455	16.2724	-1.08498	-0.117669	0.793217	191	12.7189	15.6735	22.3394	262	19.1268	20.8558	25.9394	170	13.8852	15.5258	21.7643	304	20.1044	19.8582	24.8593	344	22.5532	22.0412	26.935	293	21.8405	22.5077	27.7753	219	16.929	16.9568	21.7444	177	10.3907	11.9767	18.3732	298	21.4975	20.7101
616	BOV_RS03095	BOV_RS03095	BOV_0619	uracil-DNA glycosylase	NC_009505	complement(638726..639598)	71.4751	1.27297	0.348198	0.311405	58.9523	1.11402	0.155778	0.664603	444	42.5717	52.4611	51.9304	458	48.1423	52.4943	45.3445	367	43.1609	48.2606	46.9853	767	73.0355	72.141	62.7206	794	74.9535	73.2517	62.1697	619	66.4364	68.466	58.6789	657	73.1262	73.2465	65.2333	367	31.0213	35.7561	38.0958	700	72.7093	70.0463
617	BOV_RS03100	BOV_RS03100	BOV_0620	electron transfer flavoprotein-ubiquinone oxidoreductase	NC_009505	639986..641677	60.4463	-1.10753	-0.14735	0.760033	67.0551	1.10419	0.14299	0.669872	923	45.6619	56.2691	107.954	1180	63.9966	69.7819	116.826	846	51.3344	57.3999	108.31	1280	62.8872	62.117	104.671	1295	63.0747	61.6425	101.398	1000	55.377	57.0687	94.7963	1139	65.4102	65.5178	113.091	1299	56.6522	65.2991	134.84	1476	79.1029	76.2057
618	BOV_RS03105	BOV_RS03105	BOV_0621	endonuclease/exonuclease/phosphatase family protein	NC_009505	complement(641793..642761)	561.878	-1.31329	-0.393188	0.208254	583.472	-1.06027	-0.0844294	0.824504	5419	468.11	576.851	633.808	7823	740.841	807.812	774.519	4499	476.684	533.008	575.987	5801	497.659	491.564	474.371	6068	516.069	504.351	475.12	5926	573.017	590.522	561.763	5510	552.522	553.431	547.086	7476	569.316	656.212	776.033	6717	628.576	605.554
619	BOV_RS03110	BOV_RS03110	BOV_0622	AMP nucleosidase	NC_009505	complement(642930..644432)	353.35	1.01566	0.0224183	0.969709	326.116	1.035	0.0496287	0.890392	4346	242.038	298.263	508.309	5625	343.431	374.476	556.905	3706	253.154	283.066	474.462	6179	341.753	337.567	505.281	6507	356.786	348.685	509.494	5799	361.513	372.557	549.724	4803	310.51	311.021	476.888	5706	280.144	322.902	592.301	6426	387.693	373.494
620	BOV_RS18090	BOV_RS18090	BOV_0623	hypothetical protein	NC_009505	complement(644473..644640)	197.253	2.11576	1.08117	0.0127386	196.871	2.56575	1.35938	0.000713158	156	77.7263	95.7819	18.2458	159	86.8487	94.6997	15.7419	94	57.4456	64.2332	12.0344	370	183.082	180.839	30.2564	442	216.82	211.897	34.6083	344	191.857	197.719	32.6099	273	157.898	158.157	27.1061	689	302.634	348.826	71.5205	241	130.081	125.317
621	BOV_RS18095	BOV_RS18095		hypothetical protein	NC_009505	complement(644637..644804)	336.997	2.05221	1.03718	0.00691212	290.168	2.07803	1.05522	0.00492093	334	166.414	205.072	39.0647	246	134.37	146.517	24.3553	139	84.9462	94.9832	17.7955	648	320.641	316.713	52.9895	699	342.889	335.104	54.7312	623	347.463	358.078	59.0581	441	255.065	255.485	43.7867	858	376.865	434.387	89.0632	442	238.572	229.834
622	BOV_RS03125	BOV_RS03125	BOV_0624	glutathione S-transferase N-terminal domain-containing protein	NC_009505	645001..645711	94.6931	-1.05612	-0.078771	0.907413	89.1499	-1.00154	-0.00222519	0.995501	602	70.8728	87.3364	70.4101	683	88.1509	96.1196	67.6207	558	80.5755	90.0961	71.4382	837	97.8608	96.6622	68.4448	813	94.2338	92.0942	63.6573	698	91.9847	94.7948	66.1678	648	88.5579	88.7036	64.3397	818	84.8969	97.8548	84.9111	737	93.9949	90.5523
623	BOV_RS03130	BOV_RS03130	BOV_0625	DUF2147 domain-containing protein	NC_009505	complement(645770..646072)	338.78	-1.28997	-0.367341	0.317309	338.78	-1.47144	-0.55723	0.0516792	1082	298.908	368.343	126.551	1061	321.328	350.375	105.045	1169	396.105	442.908	149.662	1298	356.111	351.749	106.143	1358	369.354	360.968	106.33	874	270.27	278.527	82.852	1120	359.168	359.759	111.204	622	151.48	174.601	64.5656	1018	304.657	293.499
624	BOV_RS03135	BOV_RS03135		hypothetical protein	NC_009505	complement(646069..646308)	179.402	-1.9199	-0.941032	0.0276546	179.402	-1.99408	-0.995724	0.0150003	771	268.903	331.369	90.1764	334	127.706	139.25	33.0678	331	141.597	158.328	42.3764	352	121.923	120.429	28.7844	416	142.846	139.603	32.5725	262	102.287	105.412	24.8366	340	137.654	137.881	33.7585	256	78.7113	90.725	26.5736	278	105.036	101.189
625	BOV_RS03140	BOV_RS03140	BOV_0626	sel1 repeat family protein	NC_009505	646578..646835	426.593	-1.28851	-0.365703	0.274365	426.593	-1.43052	-0.516536	0.0549354	1063	344.879	424.993	124.329	1249	444.241	484.399	123.658	1233	490.661	548.636	157.855	1334	429.822	424.558	109.086	1424	454.858	444.53	111.498	993	360.628	371.645	94.1328	1088	409.761	410.436	108.027	692	197.922	228.131	71.8319	1267	445.311	429.001
626	BOV_RS03145	BOV_RS03145	BOV_0627	YitT family protein	NC_009505	complement(646895..647665)	518.417	1.1871	0.247444	0.46632	450.158	1.12311	0.167496	0.572443	2810	305.074	375.942	328.658	3553	422.879	461.107	351.766	2421	322.388	360.48	309.95	4486	483.679	477.755	366.838	5010	535.512	523.353	392.28	4411	536.059	552.435	418.147	3723	469.203	469.975	369.655	3517	336.609	387.986	365.076	4631	544.662	524.713
627	BOV_RS03150	BOV_RS03150	BOV_0628	hypothetical protein	NC_009505	648322..648972	159.478	-1.25098	-0.323054	0.31232	159.478	-1.3217	-0.402389	0.127821	950	122.151	150.526	111.112	1270	179.019	195.202	125.737	1124	177.265	198.21	143.901	1263	161.278	159.303	103.281	1326	167.86	164.049	103.825	1021	146.952	151.441	96.7871	1001	149.408	149.654	99.3889	902	102.243	117.848	93.6305	1160	161.578	155.661
628	BOV_RS03155	BOV_RS03155	BOV_0629	DUF423 domain-containing protein	NC_009505	complement(649017..649391)	35.2724	-1.09746	-0.134168	0.876127	31.7591	-1.14768	-0.198719	0.690272	116	25.8928	31.9077	13.5674	156	38.1741	41.625	15.4448	106	29.021	32.4501	13.5707	153	33.9166	33.5012	12.5114	168	36.9202	36.0819	13.1543	140	34.9805	36.0492	13.2715	135	34.9804	35.0379	13.4041	84	16.5294	19.0523	8.71947	181	43.7677	42.1647
629	BOV_RS03160	BOV_RS03160	BOV_0630	pyridoxal phosphate-dependent aminotransferase	NC_009505	complement(649409..650542)	53.1436	1.1669	0.222676	0.541221	47.8642	1.1586	0.212388	0.460615	417	30.7805	37.9307	48.7724	511	41.3507	45.0888	50.5918	412	37.3012	41.7086	52.7465	718	52.6337	51.9891	58.7137	751	54.5774	53.3382	58.8028	632	52.2196	53.8149	59.9113	544	46.6131	46.6898	54.0135	624	40.605	46.8026	64.7732	705	56.3745	54.3097
630	BOV_RS03165	BOV_RS03165	BOV_0631	site-specific integrase	NC_009505	complement(650905..651831)	228.575	2.4976	1.32054	2.9977e-13	178.485	2.18135	1.12522	1.94676e-09	721	65.1041	80.2276	84.3284	859	85.0333	92.7202	85.0456	627	69.4426	77.6478	80.272	2628	235.667	232.78	214.902	2593	230.52	225.286	203.03	2172	219.538	226.245	205.898	1659	173.896	174.182	164.721	2104	167.484	193.048	218.402	1984	194.074	186.966
631	BOV_RS03170	BOV_RS03170	BOV_0632	porin	NC_009505	complement(652105..653208)	26.2185	1.006	0.00863218	0.99182	33.1258	1.44686	0.532929	0.13039	227	17.2111	21.2092	26.55	343	28.5102	31.0875	33.9588	188	17.4835	19.5492	24.0688	324	24.3966	24.0978	26.4948	371	27.6943	27.0655	29.049	313	26.5647	27.3762	29.6713	249	21.9155	21.9516	24.7231	558	37.297	42.9896	57.9222	489	40.1649	38.6938
632	BOV_RS03175	BOV_RS03175	BOV_0633	tRNA-Ser	NC_009505	complement(653389..653479)	881.501	1.0302	0.0429192	0.974101	652.699	-1.26686	-0.341261	0.62117	792	728.512	897.743	92.6326	284	286.386	312.275	28.1175	836	943.199	1054.64	107.029	1037	947.306	935.703	84.7996	1284	1162.81	1136.41	100.536	519	534.387	550.712	49.1993	922	984.49	986.11	91.545	393	318.683	367.324	40.7947	580	577.954	556.786
633	BOV_RS03180	BOV_RS03180	BOV_0634	porin	NC_009505	654049..655152	2458	-1.21724	-0.283612	0.683205	2393.45	-1.35546	-0.43878	0.3441	28518	2162.23	2664.52	3335.47	33623	2794.75	3047.39	3328.86	23908	2223.37	2486.08	3060.83	31643	2382.66	2353.47	2587.57	34072	2543.4	2485.65	2667.81	28843	2447.94	2522.72	2734.21	19338	1702.02	1704.82	1920.06	30954	2068.98	2384.77	3213.13	24989	2052.51	1977.34
634	BOV_RS03185	BOV_RS03185	BOV_0635	hypothetical protein	NC_009505	655296..655937	44.1884	1.10959	0.15003	0.802107	35.0178	-1.05629	-0.0790063	0.852531	190	24.7726	30.5272	22.2225	270	38.5926	42.0813	26.7315	205	32.7836	36.6573	26.2452	350	45.3196	44.7645	28.6209	367	47.1104	46.0407	28.7358	275	40.1354	41.3615	26.069	230	34.8109	34.8681	22.8366	197	22.6433	26.0993	20.4492	337	47.5994	45.856
635	BOV_RS03190	BOV_RS03190	BOV_0636	hypothetical protein	NC_009505	655993..656175	75.377	-1.72194	-0.784038	0.175346	75.377	-1.35221	-0.435319	0.463944	267	122.127	150.497	31.2284	100	50.1446	54.6776	9.90054	96	53.859	60.2229	12.2904	122	55.4194	54.7406	9.97643	146	65.7487	64.2559	11.4317	101	51.713	53.2928	9.57443	124	65.8404	65.9487	12.3119	182	73.3886	84.5899	18.8922	102	50.5424	48.6912
636	BOV_RS03195	BOV_RS03195	BOV_0637	endonuclease	NC_009505	656254..656910	208.637	1.03651	0.0517384	0.946373	178.996	-1.02565	-0.0365353	0.929041	1198	152.631	188.087	140.118	1395	194.843	212.456	138.113	863	134.86	150.795	110.486	1593	201.559	199.091	130.266	1764	221.268	216.244	138.12	1424	203.083	209.287	134.99	1408	208.238	208.58	139.8	1214	136.352	157.163	126.017	1394	192.399	185.353
637	BOV_RS03200	BOV_RS03200	BOV_0638	lytic transglycosylase domain-containing protein	NC_009505	complement(656973..659030)	314.926	-1.06786	-0.0947269	0.857656	283.159	-1.08723	-0.120657	0.709057	6137	249.611	307.595	717.785	6586	293.665	320.212	652.05	5207	259.765	290.458	666.629	7401	298.949	295.288	605.209	8508	340.697	332.961	666.171	6702	305.133	314.454	635.325	6725	317.518	318.041	667.723	5869	210.439	242.559	609.221	7297	321.518	309.742
638	BOV_RS03205	BOV_RS03205	BOV_0640	4-hydroxy-tetrahydrodipicolinate synthase	NC_009505	659506..660387	271.401	1.00439	0.00632068	0.991528	262.547	1.06193	0.0866949	0.794886	2181	206.985	255.068	255.09	2271	236.278	257.638	224.841	1732	201.613	225.435	221.74	3018	284.448	280.964	246.794	2991	279.469	273.123	234.193	2356	250.286	257.932	223.34	2486	273.876	274.327	246.834	2410	201.631	232.406	250.166	3036	312.133	300.701
639	smpB	BOV_RS03210	BOV_0641	SsrA-binding protein SmpB	NC_009505	660484..660960	162.834	1.24129	0.311844	0.497583	143.278	1.19037	0.251409	0.507124	534	93.7078	115.476	62.4568	621	119.467	130.267	61.4823	470	101.162	113.115	60.172	937	163.295	161.295	76.6222	1008	174.152	170.198	78.9257	769	151.056	155.671	72.8984	845	172.131	172.415	83.8997	668	103.339	119.112	69.3406	812	154.363	148.71
640	BOV_RS03215	BOV_RS03215	BOV_0642	uracil-DNA glycosylase	NC_009505	complement(661042..661713)	82.1757	-1.03219	-0.045709	0.948673	83.088	1.09505	0.130993	0.711515	509	63.4017	78.1298	59.5328	606	82.7521	90.2327	59.9973	376	57.4456	64.2332	48.1376	676	83.6239	82.5996	55.2792	653	80.081	78.2627	51.1295	594	82.8222	85.3524	56.309	518	74.9001	75.0233	51.432	724	79.5019	91.6363	75.1536	703	94.862	91.3877
641	BOV_RS03220	BOV_RS03220	BOV_0643	NYN domain-containing protein	NC_009505	complement(661744..662318)	462.093	1.03686	0.0522209	0.941065	363.778	-1.12673	-0.172141	0.588438	1740	253.299	312.14	203.511	3011	480.528	523.967	298.105	1981	353.716	395.51	253.618	3041	439.644	434.259	248.675	3111	445.88	435.756	243.589	3073	500.754	516.052	291.309	2202	372.11	372.722	218.636	2123	272.452	314.037	220.374	2833	446.771	430.408
642	BOV_RS03225	BOV_RS03225	BOV_0644	DNA-directed RNA polymerase subunit omega	NC_009505	662715..663116	1292.47	1.02726	0.0388031	0.952561	1076.37	-1.07278	-0.101348	0.765228	4152	864.538	1065.37	485.619	4921	1123.32	1224.86	487.206	4022	1027.2	1148.57	514.918	6619	1368.73	1351.97	541.262	6714	1376.39	1345.14	525.702	4858	1132.3	1166.89	460.521	4949	1196.23	1198.19	491.384	4257	781.422	900.691	441.891	5548	1251.46	1205.62
643	BOV_RS03230	BOV_RS03230	BOV_0645	bifunctional (p)ppGpp synthetase/guanosine-3',5'-bis(diphosphate) 3'-pyrophosphohydrolase	NC_009505	663357..665609	107.995	-1.07093	-0.0988666	0.854551	107.176	1.02482	0.0353729	0.9237	2009	74.64	91.9787	234.973	2538	103.373	112.717	251.276	2195	100.026	111.844	281.016	3088	113.938	112.543	252.518	2983	109.113	106.636	233.567	2427	100.934	104.018	230.071	2326	100.316	100.481	230.948	2845	93.1814	107.404	295.32	3181	128.029	123.34
644	pyrE	BOV_RS03235	BOV_0646	orotate phosphoribosyltransferase	NC_009505	665617..666195	149.325	-1.08585	-0.118827	0.80989	138.889	-1.10114	-0.139	0.662838	724	104.668	128.982	84.6793	981	155.477	169.532	97.1243	740	131.217	146.722	94.7388	1053	151.183	149.331	86.108	1021	145.322	142.023	79.9436	936	151.47	156.097	88.7294	770	129.221	129.434	76.453	653	83.2229	95.9253	67.7835	1304	204.223	196.744
645	BOV_RS03240	BOV_RS03240	BOV_0647	helix-turn-helix domain-containing protein	NC_009505	666355..667110	121.208	-1.2459	-0.317193	0.483337	147.552	1.13399	0.18141	0.656847	966	106.957	131.803	112.984	1202	145.901	159.09	119.004	814	110.545	123.607	104.213	1079	118.646	117.193	88.2341	1124	122.527	119.745	88.0084	988	122.452	126.193	93.6588	1011	129.943	130.156	100.382	1825	178.135	205.324	189.441	1122	134.579	129.65
646	hemN_2	BOV_RS03245	BOV_0648	oxygen-independent coproporphyrinogen III oxidase	NC_009505	667491..668825	62.2114	1.37373	0.458102	0.248556	46.7467	1.10291	0.141312	0.754679	519	32.5416	40.1009	60.7024	567	38.9742	42.4974	56.1361	479	36.8377	41.1903	61.3242	1067	66.441	65.6272	87.2528	992	61.2373	59.8469	77.6729	840	58.9559	60.757	79.6289	740	53.8607	53.9494	73.4743	501	27.6927	31.9194	52.0054	864	58.6866	56.5372
647	BOV_RS03250	BOV_RS03250	BOV_0649	MFS transporter	NC_009505	complement(669012..670223)	15.7682	-1.16783	-0.223825	0.648728	14.8044	-1.26184	-0.335524	0.32253	169	11.6718	14.3831	19.7663	240	18.1712	19.8139	23.7613	172	14.5702	16.2917	22.0204	216	14.8151	14.6336	17.6632	222	15.0951	14.7524	17.3824	225	17.3944	17.9258	21.3292	142	11.3843	11.4031	14.0991	206	12.5422	14.4565	21.3835	204	15.2628	14.7038
648	BOV_RS03255	BOV_RS03255	BOV_0650	helix-turn-helix transcriptional regulator	NC_009505	670475..671314	62.1166	-1.01127	-0.0161652	0.982292	62.8933	1.11156	0.152581	0.64663	439	43.746	53.908	51.3456	586	64.0168	69.8038	58.0172	355	43.3898	48.5166	45.449	634	62.7426	61.9742	51.8447	663	65.0459	63.569	51.9124	525	58.5612	60.3502	49.7681	540	62.4649	62.5677	53.6164	638	56.0466	64.6011	66.2265	650	70.1682	67.5983
649	BOV_RS03260	BOV_RS03260	BOV_0651	DUF2062 domain-containing protein	NC_009505	671364..671939	148.819	1.18534	0.245304	0.657496	114.531	-1.04159	-0.0587864	0.907726	582	84.5772	104.224	68.0709	827	131.752	143.663	81.8775	490	87.3398	97.6596	62.7325	970	139.992	138.277	79.3208	1096	156.81	153.25	85.8161	920	149.656	154.228	87.2126	732	123.484	123.687	72.68	461	59.0591	68.0733	47.8533	1023	161.05	155.151
650	BOV_RS03265	BOV_RS03265	BOV_0652	holo-ACP synthase	NC_009505	671936..672340	149.994	1.01594	0.02281	0.967096	134.015	1.00176	0.00253692	0.99408	490	101.273	124.799	57.3105	595	134.815	147.002	58.9082	468	118.639	132.658	59.9159	750	153.943	152.057	61.3305	767	156.072	152.529	60.0556	605	139.968	144.244	57.3518	598	143.472	143.708	59.3752	629	114.605	132.097	65.2923	643	143.967	138.694
651	lepB	BOV_RS03270	BOV_0653	signal peptidase I	NC_009505	672451..673233	248.137	1.0531	0.0746373	0.896745	239.28	1.11803	0.160962	0.600902	1615	172.649	212.755	188.891	1798	210.719	229.768	178.012	1377	180.555	201.889	176.291	2327	247.051	244.026	190.288	2397	252.285	246.557	187.683	2048	245.074	252.561	194.143	1756	217.914	218.272	174.353	2149	202.527	233.439	223.073	2568	297.399	286.507
652	BOV_RS03275	BOV_RS03275	BOV_0654	ribonuclease III	NC_009505	673235..673939	166.746	-1.02207	-0.0314958	0.962846	138.917	-1.12809	-0.173888	0.574058	1021	121.224	149.384	119.416	1207	157.106	171.309	119.5	894	130.193	145.576	114.455	1410	166.258	164.222	115.301	1470	171.836	167.934	115.1	1220	162.144	167.097	115.652	1149	158.363	158.623	114.084	951	99.5405	114.733	98.7169	1235	158.849	153.031
653	era	BOV_RS03280	BOV_0656	GTPase Era	NC_009505	674084..675019	137.286	-1.02815	-0.0400572	0.948673	119.852	-1.09778	-0.13459	0.66102	1038	92.827	114.39	121.405	1398	137.059	149.449	138.41	1008	110.566	123.631	129.05	1570	139.437	137.729	128.385	1541	135.679	132.598	120.659	1366	136.743	140.92	129.492	1168	121.252	121.451	115.97	989	77.9702	89.8708	102.661	1655	160.335	154.463
654	recO	BOV_RS03285	BOV_0658	DNA repair protein RecO	NC_009505	675046..675789	64.3719	-1.18158	-0.240715	0.666562	60.9742	-1.47796	-0.563609	0.096784	427	48.0405	59.2002	49.942	542	66.8501	72.8932	53.6609	493	68.0319	76.0703	63.1166	589	65.8105	65.0045	48.1649	574	63.5806	62.137	44.9438	506	63.7246	65.6714	47.9669	521	68.0435	68.1555	51.7299	189	18.7455	21.6066	19.6188	506	61.6714	59.4127
655	BOV_RS03290	BOV_RS03290	BOV_0657	tyrosine phosphatase family protein	NC_009505	complement(675767..676276)	42.1173	1.0246	0.0350613	0.962846	32.6676	-1.16213	-0.216777	0.529933	188	30.8561	38.0238	21.9885	202	36.346	39.6316	19.9991	153	30.8006	34.4399	19.5879	252	41.0755	40.5724	20.607	256	41.3671	40.4279	20.0446	239	43.9094	45.2508	22.6563	184	35.0566	35.1143	18.2693	167	24.1632	27.8512	17.3351	213	37.8718	36.4847
656	BOV_RS03295	BOV_RS03295	BOV_0659	HD family hydrolase	NC_009505	complement(676273..676893)	47.8927	-1.02193	-0.0312912	0.963917	50.9684	1.12698	0.172457	0.598094	252	33.9673	41.8579	29.474	333	49.2071	53.6554	32.9688	207	34.2229	38.2666	26.5013	347	46.4505	45.8816	28.3756	362	48.04	46.9492	28.3444	326	49.1876	50.6903	30.9036	320	50.0703	50.1527	31.7727	294	34.9353	40.2674	30.5182	465	67.8997	65.4128
657	BOV_RS03300	BOV_RS03300	BOV_0660	folate-binding protein YgfZ	NC_009505	complement(676893..677843)	97.3706	1.1272	0.172741	0.687059	103.417	1.35512	0.438423	0.0782079	650	57.2118	70.502	76.0242	909	87.712	95.641	89.9959	592	63.9116	71.4632	75.7911	1130	98.7758	97.566	92.4046	1110	96.1896	94.0056	86.9122	986	97.1462	100.114	93.4692	919	93.8981	94.0526	91.2471	1380	107.08	123.423	143.249	1146	109.272	105.27
658	BOV_RS03305	BOV_RS03305	BOV_0661	dihydroorotase	NC_009505	677842..679176	257.274	-1.08736	-0.120829	0.810223	252.464	-1.03011	-0.0428012	0.90896	3177	199.2	245.473	371.583	3534	242.919	264.878	349.885	2941	226.179	252.904	376.523	4211	262.215	259.003	344.35	4567	281.926	275.525	357.593	3244	227.682	234.638	307.519	4101	298.49	298.981	407.187	2851	157.588	181.641	295.943	4436	301.312	290.276
659	BOV_RS03310	BOV_RS03310	BOV_0662	hypothetical protein	NC_009505	complement(679225..679989)	237.179	-1.18817	-0.248737	0.498996	224.541	-1.2235	-0.29102	0.300193	2021	221.135	272.504	236.377	2198	263.658	287.493	217.614	1407	188.83	211.142	180.132	2165	235.261	232.379	177.041	2328	250.788	245.094	182.281	1841	225.487	232.376	174.52	1947	247.301	247.708	193.317	1776	171.313	197.46	184.355	1727	204.709	197.212
660	BOV_RS03315	BOV_RS03315	BOV_0663	hypothetical protein	NC_009505	complement(680038..680295)	944.059	-1.0423	-0.0597641	0.94187	1120.2	1.3062	0.385373	0.229425	2465	799.742	985.52	288.307	2473	879.589	959.103	244.84	1671	664.96	743.529	213.931	2573	829.035	818.881	210.404	3240	1034.93	1011.43	253.69	2666	968.211	997.79	252.727	2519	948.703	950.264	250.111	4428	1266.47	1459.78	459.641	3259	1145.44	1103.48
661	BOV_RS03320	BOV_RS03320	BOV_0665	TIGR02301 family protein	NC_009505	complement(680461..680844)	66.8494	-1.44244	-0.528511	0.185562	66.8494	-1.40298	-0.488497	0.189403	360	78.4737	96.7029	42.1057	277	66.1948	72.1788	27.4245	209	55.8796	62.4822	26.7573	256	55.4194	54.7406	20.9341	356	76.4019	74.6672	27.8746	188	45.8729	47.2743	17.8217	255	64.5254	64.6316	25.3188	241	46.3121	53.3807	25.0166	225	53.1322	51.1862
662	BOV_RS03325	BOV_RS03325	BOV_0666	NUDIX domain-containing protein	NC_009505	complement(680924..681367)	25.1338	-1.45628	-0.54229	0.215929	25.1338	-1.5149	-0.599222	0.123226	111	20.9263	25.7874	12.9826	164	33.8951	36.9591	16.2369	89	20.58	23.0117	11.3943	112	20.9695	20.7127	9.15869	111	20.6028	20.135	8.69122	111	23.4245	24.1401	10.5224	84	18.3831	18.4133	8.34033	90	14.9578	17.2408	9.34229	115	23.4867	22.6265
663	BOV_RS03330	BOV_RS03330	BOV_0667	SOS response-associated peptidase	NC_009505	681452..682230	158.418	-1.14155	-0.190994	0.763995	147.287	-1.55236	-0.634466	0.0552394	975	104.766	129.103	114.036	1707	201.081	219.259	169.002	1032	136.013	152.084	132.122	1455	155.267	153.365	118.981	1458	154.243	150.741	114.16	1378	165.745	170.809	130.629	1200	149.681	149.927	119.148	445	42.1532	48.5871	46.1925	1249	145.389	140.064
664	BOV_RS03335	BOV_RS03335	BOV_0668	LysE/ArgO family amino acid transporter	NC_009505	682285..682899	1848.65	1.01467	0.0210167	0.974101	1856.84	1.14559	0.196089	0.555603	8837	1202.77	1482.17	1033.58	11703	1746.21	1904.07	1158.66	8677	1448.55	1619.7	1110.88	13846	1871.55	1848.63	1132.24	13138	1760.52	1720.54	1028.7	12562	1913.87	1972.34	1190.83	11360	1794.84	1797.79	1127.93	15119	1814.08	2090.96	1569.4	13304	1961.61	1889.77
665	BOV_RS03340	BOV_RS03340		hypothetical protein	NC_009505	complement(682876..683043)	5557.96	1.34184	0.424207	0.111034	5753.73	1.53414	0.617432	0.00571851	6153	3065.7	3777.86	719.657	5914	3230.33	3522.35	585.518	5790	3538.41	3956.49	741.267	11738	5808.15	5737.01	959.863	12077	5924.28	5789.77	945.621	8860	4941.45	5092.41	839.896	8912	5154.52	5162.99	884.869	11293	4960.3	5717.4	1172.25	13240	7146.36	6884.63
666	cysS	BOV_RS03345	BOV_0670	cysteine--tRNA ligase	NC_009505	683410..684930	61.968	-1.25694	-0.329911	0.299691	63.9066	-1.09904	-0.136243	0.686286	1004	55.2532	68.0884	117.428	1153	69.5626	75.8509	114.153	905	61.0883	68.3063	115.863	1188	64.9292	64.1339	97.1475	1153	62.472	61.0536	90.2791	937	57.7218	59.4852	88.8242	944	60.3066	60.4058	93.7294	1137	55.1619	63.5813	118.024	1279	76.2514	73.4586
667	cimA	BOV_RS03355	BOV_0671	citramalate synthase	NC_009505	685221..686834	53.3173	-1.24971	-0.321596	0.21792	53.1018	-1.28999	-0.367365	0.108646	921	47.7649	58.8606	107.72	956	54.3538	59.2673	94.6492	899	57.1866	63.9436	115.095	1022	52.6381	51.9934	83.573	1083	55.2981	54.0426	84.7982	896	52.0157	53.6047	84.9375	882	53.0991	53.1864	87.5734	739	33.787	38.9439	76.7106	992	55.7333	53.692
668	rarD	BOV_RS03360	BOV_0672	EamA family transporter RarD	NC_009505	687081..688010	14.9017	-1.73011	-0.790866	0.0182294	14.9017	-1.52279	-0.606716	0.0797583	199	17.9111	22.0718	23.2751	144	14.2087	15.4932	14.2568	114	12.5852	14.0722	14.5949	132	11.799	11.6544	10.7942	117	10.3678	10.1324	9.16102	107	10.7803	11.1096	10.1432	108	11.284	11.3026	10.7233	126	9.9976	11.5235	13.0792	128	12.4805	12.0234
669	BOV_RS03365	BOV_RS03365	BOV_0673	M23 family metallopeptidase	NC_009505	688135..689868	146.506	1.15266	0.204969	0.621183	127.313	1.0712	0.0992279	0.784822	1953	94.277	116.177	228.423	2149	113.727	124.008	212.763	1620	95.9189	107.252	207.401	3027	145.116	143.339	247.53	3227	153.368	149.886	252.672	2610	141.033	145.342	247.418	2854	159.929	160.192	283.373	1727	73.4939	84.7114	179.268	2840	148.517	143.077
670	rsmA	BOV_RS03370	BOV_0674	16S rRNA (adenine(1518)-N(6)/adenine(1519)-N(6))- dimethyltransferase RsmA	NC_009505	complement(689936..690766)	119.319	-1.08323	-0.115339	0.830548	106.643	-1.14164	-0.191106	0.5515	958	96.4977	118.914	112.048	977	107.887	117.64	96.7283	839	103.657	115.905	107.413	1209	120.942	119.461	98.8647	1253	124.261	121.44	98.109	1000	112.753	116.198	94.7963	1092	127.686	127.896	108.424	651	57.808	66.6313	67.5759	1232	134.436	129.512
671	pdxA	BOV_RS03375	BOV_0675	4-hydroxythreonine-4-phosphate dehydrogenase PdxA	NC_009505	complement(690763..691794)	181.694	-1.14676	-0.197559	0.625706	166.796	-1.22817	-0.296512	0.289472	1805	146.403	180.412	211.113	2183	194.111	211.658	216.129	1607	159.873	178.763	205.737	2187	176.166	174.008	178.84	2347	187.421	183.166	183.768	1999	181.494	187.039	189.498	1868	175.881	176.17	185.473	1315	94.0274	108.379	136.501	2363	207.63	200.026
672	BOV_RS03380	BOV_RS03380	BOV_0676	peptidylprolyl isomerase	NC_009505	complement(691859..692815)	817.096	1.07974	0.110678	0.827537	661.466	-1.06057	-0.0848435	0.809723	5304	463.921	571.689	620.357	7905	757.993	826.515	782.638	5701	611.614	683.881	729.873	9517	826.687	816.561	778.243	9421	811.28	792.86	737.658	8307	813.321	838.167	787.473	6925	703.12	704.277	687.581	5857	451.618	520.549	607.976	8756	829.66	799.274
673	BOV_RS03385	BOV_RS03385	BOV_0677	LPS-assembly protein LptD	NC_009505	complement(693126..695504)	346.885	1.06179	0.0864995	0.867446	320.435	1.07863	0.109202	0.729167	6483	228.105	281.093	758.254	7582	292.459	318.897	750.659	6094	262.994	294.069	780.187	9732	340.064	335.899	795.824	10144	351.399	343.42	794.268	8866	349.191	359.859	840.464	7867	321.319	321.848	781.111	8472	262.784	302.893	879.421	9896	377.2	363.385
674	lptG	BOV_RS03390	BOV_0678	LPS export ABC transporter permease LptG	NC_009505	complement(695525..696613)	248.341	-1.05872	-0.0823167	0.890569	233.962	-1.01232	-0.017664	0.963995	2310	177.557	218.803	270.178	2973	250.52	273.167	294.343	2179	205.432	229.705	278.967	3180	242.746	239.773	260.041	3240	245.19	239.623	253.69	2988	257.088	264.942	283.251	2365	211.021	211.368	234.82	3136	212.499	244.933	325.527	3343	278.365	268.17
675	lptF	BOV_RS03395	BOV_0679	LPS export ABC transporter permease LptF	NC_009505	complement(696610..697818)	386.124	-1.15805	-0.211693	0.63905	409.408	1.04523	0.0638207	0.871459	4934	341.606	420.96	577.082	5336	405.009	441.622	528.293	3807	323.292	361.491	487.393	5314	365.383	360.908	434.547	5719	389.834	380.982	447.794	5202	403.156	415.473	493.131	4610	370.507	371.117	457.725	7315	446.474	514.62	759.321	5483	411.243	396.181
676	BOV_RS03400	BOV_RS03400	BOV_0680	leucyl aminopeptidase	NC_009505	698228..699721	362.782	1.10873	0.148904	0.754626	386.072	1.3044	0.383383	0.152813	3774	211.448	260.567	441.408	5368	329.714	359.52	531.461	3655	251.174	280.852	467.933	6490	361.116	356.693	530.713	6321	348.675	340.758	494.93	6036	378.554	390.119	572.191	5149	334.884	335.435	511.242	6970	344.263	396.808	723.509	7893	479.069	461.523
677	BOV_RS03405	BOV_RS03405	BOV_0681	DNA polymerase III subunit chi	NC_009505	699793..700242	226.297	-1.00915	-0.0131394	0.985443	232.282	1.10155	0.139539	0.686529	747	138.951	171.229	87.3693	1089	222.07	242.145	107.817	839	191.42	214.038	107.413	1182	218.352	215.678	96.6568	1197	219.213	214.236	93.7243	1159	241.324	248.696	109.869	1146	247.454	247.861	113.786	998	163.654	188.632	103.596	1418	285.739	275.274
678	BOV_RS03410	BOV_RS03410	BOV_0682	hypothetical protein	NC_009505	700242..700805	159.298	-1.07565	-0.10521	0.825448	146.099	-1.05581	-0.0783459	0.811079	821	121.848	150.152	96.0244	1066	173.442	189.121	105.54	644	117.232	131.083	82.4484	1022	150.635	148.79	83.573	1130	165.114	161.365	88.4782	976	162.144	167.097	92.5212	859	147.991	148.235	85.2898	990	129.528	149.298	102.765	1000	160.778	154.89
679	BOV_RS03415	BOV_RS03415	BOV_0683	ABC-F family ATP-binding cassette domain-containing protein	NC_009505	complement(700882..702765)	89.1455	1.11271	0.154078	0.721218	76.6648	1.03828	0.0541954	0.875642	1193	53.0044	65.3172	139.534	1529	74.4736	81.2059	151.379	1198	65.2851	72.999	153.375	2030	89.5711	88.474	166.001	2064	90.2847	88.2348	161.61	1761	87.5806	90.2562	166.936	1501	77.4144	77.5417	149.034	1401	54.8739	63.2493	145.428	2030	97.7061	94.1275
680	BOV_RS03420	BOV_RS03420	BOV_0684	DinB family protein	NC_009505	complement(702808..703320)	85.5947	1.76601	0.82049	0.00580894	76.8657	1.73484	0.794803	0.00675833	227	37.0392	45.6433	26.55	213	38.1011	41.5454	21.0881	204	40.8274	45.6514	26.1172	533	86.3699	85.3121	43.5855	556	89.3188	87.2908	43.5344	444	81.0952	83.5726	42.0896	383	72.5443	72.6637	38.0279	418	60.1267	69.3038	43.3898	554	97.9262	94.3396
681	ndk	BOV_RS03425	BOV_0685	nucleoside-diphosphate kinase	NC_009505	703549..703971	722.122	-1.03615	-0.051235	0.931946	621.159	-1.1035	-0.142086	0.632112	2789	551.901	680.106	326.202	2979	646.258	704.678	294.937	2430	589.799	659.488	311.102	3765	739.907	730.845	307.879	3912	762.156	744.851	306.307	2999	664.302	684.596	284.294	2876	660.648	661.735	285.557	2685	468.395	539.886	278.712	3426	734.435	707.536
682	BOV_RS03430	BOV_RS03430	BOV_0686	META domain-containing protein	NC_009505	complement(704079..704882)	384.165	1.20677	0.271156	0.375108	341.779	1.17177	0.228685	0.39429	2158	224.672	276.862	252.4	2593	295.952	322.706	256.721	1905	243.264	272.007	243.889	3792	392.071	387.269	310.087	3802	389.71	380.862	297.694	3181	370.712	382.038	301.547	3089	373.322	373.936	306.706	2792	256.252	295.364	289.819	3509	395.762	381.267
683	BOV_RS03435	BOV_RS03435	BOV_0687	molybdenum cofactor biosynthesis protein MoaE	NC_009505	complement(705119..705610)	343.366	1.16303	0.21789	0.605644	441.042	1.68632	0.753881	0.00129055	1174	199.736	246.134	137.311	1484	276.786	301.807	146.924	1120	233.718	261.333	143.389	1962	331.502	327.442	160.441	2123	355.607	347.533	166.229	1801	342.987	353.466	170.728	1723	340.284	340.844	171.076	3068	460.149	530.382	318.468	2836	522.694	503.55
684	moaD	BOV_RS03440	BOV_0688	molybdopterin converting factor subunit 1	NC_009505	complement(705612..705869)	346.358	1.30207	0.380813	0.162723	378.888	1.58542	0.664866	0.00188686	605	196.286	241.882	70.761	718	255.376	278.462	71.0859	470	187.032	209.131	60.172	1073	345.727	341.492	87.7435	1053	336.352	328.715	82.4492	983	356.996	367.902	93.1848	866	326.152	326.689	85.9848	1240	354.658	408.79	128.716	1297	455.855	439.159
685	pgsA	BOV_RS03445	BOV_0689	CDP-diacylglycerol--glycerol-3-phosphate 3-phosphatidyltransferase	NC_009505	complement(705874..706458)	327.023	1.321	0.40163	0.111034	296.11	1.29919	0.377611	0.115024	1052	150.526	185.493	123.042	1639	257.098	280.339	162.27	1097	192.526	215.274	140.444	2223	315.89	312.021	181.784	2399	337.956	330.282	187.84	2043	327.222	337.218	193.669	1862	309.276	309.784	184.877	1704	214.942	247.749	176.881	2349	364.111	350.775
686	uvrC	BOV_RS03450	BOV_0690	excinuclease ABC subunit UvrC	NC_009505	complement(706577..708649)	26.4884	-1.00769	-0.0110526	0.985503	24.2616	-1.01212	-0.0173855	0.964111	507	20.4721	25.2277	59.2989	513	22.7088	24.7616	50.7898	415	20.5536	22.9821	53.1306	668	26.7874	26.4593	54.625	735	29.2196	28.5561	57.55	519	23.4584	24.175	49.1993	515	24.1396	24.1793	51.1341	499	17.7627	20.4739	51.7978	706	30.8825	29.7514
687	BOV_RS03455	BOV_RS03455	BOV_0691	SDR family oxidoreductase	NC_009505	complement(708649..709467)	18.8123	-1.1642	-0.219334	0.67461	18.4897	-1.08472	-0.117322	0.78856	162	16.5571	20.4033	18.9476	163	18.2633	19.9143	16.1379	138	17.2995	19.3436	17.6675	176	17.8641	17.6453	14.3922	173	17.408	17.0127	13.5458	185	21.165	21.8115	17.5373	165	19.5759	19.6081	16.3828	144	12.9744	14.9547	14.9477	207	22.9189	22.0794
688	BOV_RS03460	BOV_RS03460	BOV_0692	porin family protein	NC_009505	709807..710412	9431.41	-1.1407	-0.189921	0.842255	8610.22	-1.31083	-0.390479	0.457298	45840	6331.76	7802.62	5361.46	60809	9208.11	10040.5	6020.42	60741	10290.8	11506.7	7776.39	71861	9857.65	9736.92	5876.36	75799	10308	10074	5935.01	52572	8128.52	8376.84	4983.63	59577	9552.74	9568.45	5915.38	33300	4054.9	4673.8	3456.65	64167	9601.64	9249.98
689	BOV_RS03465	BOV_RS03465	BOV_0693	glutathione S-transferase	NC_009505	complement(710509..711108)	187.569	-1.0468	-0.0659866	0.912601	211.974	1.20076	0.263954	0.345446	961	134.068	165.212	112.399	1159	177.259	193.283	114.747	935	159.992	178.896	119.704	1324	183.438	181.191	108.269	1414	194.215	189.806	110.715	1185	185.053	190.707	112.334	1135	183.809	184.111	112.694	1592	195.794	225.679	165.255	1696	256.319	246.931
690	BOV_RS03470	BOV_RS03470	BOV_0694	ribonuclease T(2)	NC_009505	complement(711163..711852)	82.3416	-1.11161	-0.152649	0.670983	85.1757	1.02439	0.0347606	0.913655	530	64.2953	79.231	61.989	617	82.0562	89.474	61.0863	494	73.5049	82.19	63.2446	712	85.7795	84.7289	58.2231	727	86.8302	84.8587	56.9236	548	74.4151	76.6885	51.9484	616	86.7468	86.8895	61.1624	675	72.1877	83.2057	70.0672	735	96.5928	93.055
691	BOV_RS03475	BOV_RS03475	BOV_0695	phage portal protein	NC_009505	complement(711865..712335)	217.244	-1.12822	-0.174044	0.736401	215.931	-1.07927	-0.110049	0.781621	859	152.66	188.122	100.469	1126	219.378	239.209	111.48	998	217.544	243.249	127.769	1196	211.088	208.502	97.8017	1328	232.361	227.085	103.981	1047	208.284	214.647	99.2518	1020	210.427	210.773	101.275	737	115.466	133.09	76.503	1672	321.901	310.111
692	BOV_RS03480	BOV_RS03480	BOV_0696	23S rRNA (adenine(2030)-N(6))-methyltransferase RlmJ	NC_009505	complement(712418..713290)	59.9917	-1.09121	-0.125928	0.816508	54.404	-1.09689	-0.133419	0.711515	489	46.8864	57.7781	57.1936	643	67.5884	73.6983	63.6605	364	42.8081	47.8661	46.6013	629	59.8948	59.1612	51.4358	674	63.6255	62.1809	52.7737	526	56.4548	58.1795	49.8629	521	57.989	58.0844	51.7299	510	43.1086	49.6883	52.9397	598	62.1145	59.8396
693	BOV_RS03485	BOV_RS03485	BOV_0697	DMT family transporter	NC_009505	713446..714291	16.9232	1.22874	0.297174	0.616258	12.5984	-1.0197	-0.0281516	0.959755	91	9.00376	11.0953	10.6434	93	10.0876	10.9995	9.2075	114	13.8348	15.4695	14.5949	180	17.687	17.4704	14.7193	210	20.4567	19.9922	16.4429	114	12.626	13.0117	10.8068	132	15.1609	15.1859	13.1062	85	7.41407	8.54569	8.82328	142	15.2203	14.6629
694	BOV_RS03490	BOV_RS03490	BOV_0698	molybdopterin oxidoreductase family protein	NC_009505	714369..716495	62.5173	-1.14271	-0.192459	0.657496	57.3633	-1.25667	-0.329606	0.255781	1172	46.1225	56.8366	137.077	1566	67.5616	73.6691	155.042	1210	58.4058	65.3069	154.911	1535	59.992	59.2573	125.523	1721	66.6805	65.1665	134.753	1382	60.8794	62.7392	131.009	1203	54.9566	55.047	119.445	1234	42.8111	49.3453	128.093	1333	56.8289	54.7475
695	BOV_RS03495	BOV_RS03495	BOV_0699	DUF992 domain-containing protein	NC_009505	complement(716722..717246)	244.614	-1.37056	-0.454769	0.31808	244.614	-2.05673	-1.04035	0.00117403	1047	166.932	205.71	122.457	1319	230.548	251.389	130.588	1720	336.363	376.106	220.204	1427	225.953	223.185	116.691	1432	224.786	219.682	112.125	1228	219.164	225.859	116.41	931	172.311	172.594	92.4386	369	51.8651	59.7813	38.3034	1214	209.684	202.004
696	BOV_RS03500	BOV_RS03500	BOV_0700	phosphoribosylglycinamide formyltransferase	NC_009505	complement(717422..718039)	51.8854	1.21159	0.276904	0.535761	37.8128	-1.06779	-0.0946265	0.824806	208	28.1726	34.7171	24.3277	258	38.3095	41.7727	25.5434	219	36.3826	40.6815	28.0376	401	53.9397	53.2791	32.7914	416	55.4741	54.2146	32.5725	305	46.2425	47.6552	28.9129	300	47.1688	47.2464	29.7869	163	19.4629	22.4335	16.9199	319	46.8068	45.0924
697	BOV_RS03505	BOV_RS03505	BOV_0701	phosphoribosylformylglycinamidine cyclo-ligase	NC_009505	complement(718036..719115)	67.6675	1.26935	0.34409	0.203336	51.8187	1.06207	0.0868751	0.792075	452	35.0322	43.1701	52.8661	543	46.1372	50.308	53.7599	496	47.1516	52.7229	63.5006	880	67.7348	66.9052	71.9611	887	67.6839	66.1471	69.4515	779	67.5839	69.6486	73.8463	575	51.7328	51.8179	57.0915	578	39.4923	45.52	59.9983	765	64.2309	61.8784
698	BOV_RS03510	BOV_RS03510	BOV_0703	AI-2E family transporter	NC_009505	719513..720754	92.9566	1.08923	0.123309	0.816508	80.1097	1.00751	0.0107886	0.980661	758	51.0858	62.9529	88.6559	1195	88.2921	96.2736	118.311	818	67.6192	75.6089	104.725	1365	91.3616	90.2426	111.621	1457	96.6771	94.482	114.082	1204	90.8311	93.6059	114.135	1096	85.7454	85.8865	108.821	863	51.274	59.1	89.5822	1415	103.31	99.526
699	BOV_RS03515	BOV_RS03515	BOV_0704	hypothetical protein	NC_009505	720782..721489	53.1417	1.10877	0.148962	0.848696	38.7889	-1.18757	-0.248008	0.582135	261	30.8574	38.0256	30.5266	357	46.2712	50.454	35.3449	264	38.2833	42.8067	33.7987	467	54.8323	54.1607	38.1884	512	59.5967	58.2436	40.0893	340	44.9961	46.3708	32.2308	381	52.2894	52.3754	37.8293	138	14.3832	16.5785	14.3249	388	49.6941	47.874
700	BOV_RS03520	BOV_RS03520	BOV_0706	NAD-dependent epimerase/dehydratase family protein	NC_009505	721486..722358	23.6349	-1.39598	-0.48128	0.218346	25.1178	-1.05632	-0.0790487	0.870634	288	27.6141	34.0288	33.6846	225	23.6507	25.7887	22.2762	167	19.64	21.9606	21.3803	233	22.1868	21.915	19.0533	248	23.4112	22.8796	19.4182	178	19.1045	19.6881	16.8737	221	24.598	24.6385	21.943	308	26.0342	30.0078	31.9714	238	24.7212	23.8158
701	BOV_RS03525	BOV_RS03525	BOV_0705	hypothetical protein	NC_009505	complement(722355..723140)	137.992	-1.2235	-0.291013	0.384974	135.498	-1.31282	-0.392664	0.138548	1078	114.802	141.47	126.083	1402	163.682	178.479	138.806	980	128.009	143.135	125.465	1325	140.135	138.418	108.351	1219	127.811	124.909	95.4469	1225	146.03	150.492	116.126	1030	127.332	127.541	102.268	963	90.4091	104.208	99.9625	1171	135.095	130.148
702	BOV_RS03530	BOV_RS03530	BOV_0707	SDR family oxidoreductase	NC_009505	complement(723213..723917)	26.2828	-1.12527	-0.170265	0.77301	27.6483	1.04144	0.0585818	0.898729	201	23.8649	29.4087	23.509	223	29.0263	31.6502	22.0782	122	17.7668	19.8661	15.6191	251	29.5963	29.2338	20.5253	211	24.6649	24.1049	16.5212	185	24.5874	25.3385	17.5373	200	27.5653	27.6107	19.8579	244	25.5393	29.4374	25.328	232	29.8404	28.7475
703	BOV_RS18100	BOV_RS18100	BOV_0708	hypothetical protein	NC_009505	complement(724079..724234)	910.911	-1.71003	-0.774021	0.00154732	910.911	-1.75253	-0.809436	0.00075072	1715	920.221	1133.99	200.587	1318	775.294	845.379	130.489	1576	1037.22	1159.77	201.768	1331	709.261	700.574	108.841	1486	785.018	767.194	116.353	909	545.97	562.649	86.1699	1198	746.198	747.426	118.949	1018	481.539	555.037	105.672	972	564.999	544.306
704	BOV_RS03540	BOV_RS03540	BOV_0710	L-lactate permease	NC_009505	complement(724616..726289)	620.313	-1.07845	-0.108961	0.842255	539.148	-1.33685	-0.418835	0.110404	8128	406.425	500.837	950.653	11605	636.158	693.666	1148.96	9373	574.859	642.783	1199.98	12173	604.498	597.094	995.435	12548	617.738	603.713	982.5	11411	638.701	658.214	1081.72	8955	519.795	520.65	889.138	6622	291.905	336.459	687.385	10909	590.93	569.287
705	BOV_RS03545	BOV_RS03545	BOV_0711	tRNA-Pro	NC_009505	726588..726664	190.029	1.30364	0.382542	0.650245	126.626	-1.10446	-0.143338	0.843914	131	142.408	175.489	15.3218	66	78.6554	85.7658	6.53436	87	116.002	129.709	11.1382	203	219.158	216.474	16.6001	196	209.774	205.011	15.3467	116	141.155	145.467	10.9964	168	212.002	212.351	16.6807	40	38.3334	44.1843	4.15213	110	129.541	124.797
706	BOV_RS03550	BOV_RS03550	BOV_0712	ETC complex I subunit	NC_009505	726823..727128	1531.94	1.50104	0.58596	0.0186619	1363.88	1.43897	0.52504	0.0350871	2432	665.265	819.805	284.447	2679	803.391	876.016	265.235	2899	972.669	1087.6	371.146	5565	1511.81	1493.29	455.072	5547	1493.9	1459.98	434.326	5193	1590.11	1638.68	492.277	4178	1326.69	1328.87	414.832	3939	949.889	1094.87	408.881	6125	1815.06	1748.58
707	BOV_RS03555	BOV_RS03555	BOV_0713	tRNA-Arg	NC_009505	727226..727302	103.761	1.37953	0.464172	0.311856	71.0228	1.02215	0.0316021	0.95428	50	54.3541	66.9804	5.84802	66	78.6554	85.7658	6.53436	34	45.3343	50.6908	4.35287	91	98.2434	97.0401	7.44143	99	105.957	103.551	7.75163	88	107.083	110.355	8.34208	68	85.8104	85.9516	6.75169	48	46.0001	53.0211	4.98256	69	81.2577	78.2817
708	BOV_RS03560	BOV_RS03560	BOV_0714	hypothetical protein	NC_009505	727694..728284	613.274	1.21926	0.286003	0.467959	667.488	1.52831	0.611941	0.0192065	2725	385.951	475.606	318.717	2893	449.197	489.803	286.423	2102	365.16	408.307	269.11	4390	617.49	609.927	358.988	4708	656.5	641.594	368.633	3569	565.834	583.12	338.328	3725	612.436	613.444	369.854	6065	757.271	872.854	629.567	4124	632.758	609.583
709	BOV_RS03565	BOV_RS03565	BOV_0715	exonuclease domain-containing protein	NC_009505	complement(728505..729116)	292.401	1.14319	0.193067	0.67461	305.257	1.36474	0.448621	0.108958	1356	185.465	228.548	158.598	1668	250.104	272.713	165.141	1075	180.341	201.65	137.627	2079	282.394	278.936	170.008	2108	283.86	277.415	165.055	2031	310.948	320.448	192.531	1623	257.685	258.109	161.147	2838	342.191	394.42	294.594	2132	315.895	304.325
710	BOV_RS03570	BOV_RS03570	BOV_0716	AAA family ATPase	NC_009505	complement(729441..729986)	270.965	1.05649	0.0792766	0.914713	276.362	1.20065	0.263818	0.455914	1074	164.651	202.899	125.615	1824	306.554	334.267	180.586	830	156.072	174.513	106.261	1666	253.65	250.543	136.235	1786	269.572	263.451	139.843	1688	289.674	298.523	160.016	1258	223.877	224.246	124.906	1954	264.083	304.39	202.832	2054	341.126	328.632
711	BOV_RS03575	BOV_RS03575	BOV_0717	GNAT family N-acetyltransferase	NC_009505	complement(729983..731518)	402.266	-1.02057	-0.0293697	0.968767	461.404	1.29595	0.374009	0.266107	5330	290.462	357.935	623.398	7489	447.412	487.858	741.451	3864	258.276	288.793	494.69	7166	387.827	383.077	585.992	7177	385.068	376.325	561.954	7113	433.902	447.157	674.286	5735	362.797	363.394	569.426	11445	549.836	633.757	1188.03	7988	471.578	454.306
712	BOV_RS03580	BOV_RS03580	BOV_0718	helix-turn-helix domain-containing protein	NC_009505	complement(731493..732287)	452.326	1.08826	0.122019	0.812657	439.366	1.18761	0.248062	0.3938	2986	314.395	387.428	349.243	3530	407.458	444.292	349.489	2140	276.366	309.021	273.974	4414	461.549	455.896	360.95	4396	455.697	445.35	344.204	3731	439.732	453.165	353.685	3495	427.171	427.874	347.017	4570	424.187	488.931	474.381	4092	466.74	449.645
713	BOV_RS16400	BOV_RS16400		helix-turn-helix domain-containing protein	NC_009505	732860..733063	153.9	-1.40608	-0.491679	0.302471	166.134	-1.03056	-0.0434344	0.940349	457	187.516	231.076	53.4509	275	123.702	134.885	27.2265	299	150.48	168.261	38.2796	335	136.511	134.839	27.3943	339	136.948	133.838	26.5435	323	148.355	152.887	30.6192	325	154.801	155.056	32.2691	537	194.246	223.894	55.7424	336	149.354	143.883
714	BOV_RS03585	BOV_RS03585		TnsA endonuclease N-terminal domain-containing protein	NC_009505	733273..734007	24.5329	1.04798	0.0676153	0.937065	25.8336	1.24798	0.319593	0.375172	144	16.3994	20.2089	16.8423	207	25.8439	28.1802	20.4941	102	14.2479	15.9314	13.0586	206	23.2988	23.0134	16.8454	236	26.4612	25.8604	18.4786	187	23.8388	24.567	17.7269	169	22.342	22.3787	16.7799	268	26.9064	31.0131	27.8193	229	28.2523	27.2176
715	BOV_RS16405	BOV_RS16405	BOV_0721	hypothetical protein	NC_009505	734007..734291	15.9972	-1.02782	-0.0395938	0.971863	17.3129	1.19052	0.251592	0.677378	47	13.804	17.0107	5.49713	37	11.9133	12.9903	3.6632	37	13.3289	14.9038	4.73694	61	17.7925	17.5746	4.98821	51	14.7472	14.4124	3.99327	47	15.4519	15.924	4.45543	51	17.3879	17.4165	5.06377	72	18.6421	21.4875	7.47384	50	15.9086	15.3259
716	BOV_RS17680	BOV_RS17680		IS5 family transposase	NC_009505	complement(734201..734958)	0.191445	1.69795	0.763791	#N/A	0.0807077	-2.05642	-1.04014	0.735158	0	0	0	0	2	0.242123	0.264011	0.198011	0	0	0	0	1	0.109669	0.108326	0.081774	2	0.217443	0.212506	0.156599	2	0.247224	0.254776	0.189593	0	0	0	0	1	0.0973507	0.112209	0.103803	0	0	0
717	BOV_RS03600	BOV_RS03600	BOV_0723	Mu transposase C-terminal domain-containing protein	NC_009505	734995..736964	15.2743	-1.3624	-0.446148	0.207453	16.2177	-1.0403	-0.0570018	0.899219	351	14.914	18.3785	41.0531	310	14.4401	15.7455	30.6917	316	16.4687	18.4146	40.456	303	12.7858	12.6292	24.7775	371	15.5201	15.1677	29.049	300	14.2687	14.7046	28.4389	304	14.9944	15.0191	30.184	482	18.0546	20.8103	50.0332	339	15.6041	15.0326
718	BOV_RS16410	BOV_RS16410		hypothetical protein	NC_009505	736957..737151	4.70001	1.38853	0.473556	0.68447	3.7681	1.25914	0.332434	0.729167	4	1.71703	2.11589	0.467841	7	3.29412	3.5919	0.693038	6	3.15904	3.5323	0.768153	15	6.39454	6.31622	1.22661	8	3.38097	3.3042	0.626395	9	4.32452	4.45663	0.853167	5	2.49148	2.49558	0.496448	11	4.16262	4.79796	1.14184	10	4.6502	4.47989
719	BOV_RS17685	BOV_RS17685		IS5-like element IS711 family transposase	NC_009505	737223..737980	5.98104	-1.30528	-0.384362	0.681545	6.59076	1.04867	0.0685557	0.933797	59	6.51532	8.02881	6.90066	53	6.41626	6.99629	5.24729	37	5.01154	5.60369	4.73694	55	6.03179	5.95791	4.49757	58	6.30586	6.16268	4.54136	41	5.06809	5.22292	3.88665	37	4.74301	4.75082	3.67372	104	10.1245	11.6698	10.7955	41	4.9048	4.72516
720	BOV_RS03615	BOV_RS03615	BOV_0726	TniB family NTP-binding protein	NC_009505	737996..738680	26.7609	1.12201	0.166088	0.785758	28.4345	1.34803	0.430852	0.211259	120	14.6637	18.07	14.0352	188	25.185	27.4617	18.613	120	17.9858	20.1109	15.3631	203	24.6353	24.3336	16.6001	209	25.1444	24.5735	16.3646	223	30.5031	31.435	21.1396	170	24.1146	24.1543	16.8792	278	29.9476	34.5186	28.8573	236	31.2412	30.097
721	BOV_RS16415	BOV_RS16415		TniQ family protein	NC_009505	738748..740585	149.923	1.14164	0.191102	0.759636	179.088	1.60792	0.685194	0.0305294	2273	103.516	127.562	265.851	2180	108.839	118.678	215.832	1793	100.155	111.989	229.55	3173	143.508	141.751	259.469	3348	150.115	146.707	262.146	3063	156.146	160.916	290.361	2708	143.161	143.397	268.876	5954	239.041	275.525	618.045	3143	155.062	149.383
722	BOV_RS03630	BOV_RS03630	BOV_0728	hypothetical protein	NC_009505	complement(740623..740820)	124.684	1.00196	0.00282244	0.996992	123.137	1.13462	0.182206	0.695404	205	86.6645	106.796	23.9769	271	125.597	136.951	26.8305	170	88.15	98.5655	21.7643	305	128.052	126.484	24.9411	267	111.13	108.607	20.9059	285	134.868	138.988	27.017	215	105.51	105.684	21.3473	380	141.621	163.236	39.4452	267	122.279	117.801
723	BOV_RS03635	BOV_RS03635	BOV_0729	ImmA/IrrE family metallo-endopeptidase	NC_009505	741061..742368	112.439	1.05766	0.0808709	0.911168	114.753	1.23716	0.30703	0.35616	1252	80.1215	98.7336	146.434	1421	99.6923	108.704	140.687	955	74.9608	83.8179	122.264	1701	108.106	106.782	139.098	1837	115.741	113.113	143.836	1584	113.469	116.935	150.157	1438	106.825	107.001	142.778	2256	127.274	146.7	234.18	1589	110.16	106.125
724	BOV_RS03640	BOV_RS03640	BOV_0730	hypothetical protein	NC_009505	742774..744195	38.4989	1.0536	0.0753299	0.906147	37.9419	1.15061	0.202394	0.521621	463	27.2542	33.5853	54.1526	540	34.8473	37.9975	53.4629	351	25.3423	28.3367	44.9369	642	37.5308	37.0712	52.4989	687	39.8146	38.9106	53.7916	579	38.1512	39.3167	54.8871	535	36.5575	36.6176	53.1199	646	33.5229	38.6395	67.0569	686	43.7453	42.1431
725	btpB	BOV_RS03645	BOV_0731	TIR domain-containing translocated effector BtpB	NC_009505	744284..745162	166.334	1.26847	0.343085	0.475657	179.808	1.58072	0.660583	0.0425388	911	86.7525	106.905	106.551	1177	122.875	133.983	116.529	910	106.29	118.849	116.503	1658	156.801	154.88	135.581	1791	167.916	164.104	140.234	1635	174.284	179.609	154.992	1280	141.496	141.728	127.091	2538	213.064	245.585	263.453	1792	184.865	178.095
726	BOV_RS03650	BOV_RS03650		SH3 domain-containing protein	NC_009505	complement(745546..746057)	138.889	-1.72754	-0.788716	0.00201719	138.889	-2.18072	-1.1248	2.10199e-06	724	118.364	145.86	84.6793	644	115.423	125.857	63.7595	912	182.879	204.487	116.759	597	96.9298	95.7426	48.8191	650	104.623	102.248	50.8946	566	103.58	106.744	53.6547	471	89.3867	89.5337	46.7654	293	42.2285	48.6739	30.4144	541	95.815	92.3058
727	BOV_RS03655	BOV_RS03655		hypothetical protein	NC_009505	complement(746217..746465)	747.823	-1.54563	-0.628192	0.0394598	747.823	-1.27275	-0.347953	0.309797	2055	690.82	851.296	240.353	1482	546.166	595.538	146.726	2441	1006.48	1125.41	312.51	1696	566.212	559.277	138.689	1905	630.494	616.179	149.16	1737	653.627	673.595	164.661	1547	603.688	604.682	153.601	2368	701.763	808.874	245.806	1838	669.349	644.834
728	BOV_RS16420	BOV_RS16420		hypothetical protein	NC_009505	746493..746684	79.4296	-1.2155	-0.281545	0.740418	118.265	1.48681	0.572222	0.260018	188	81.9614	101.001	21.9885	169	80.772	88.0737	16.7319	123	65.7722	73.5436	15.7471	181	78.3664	77.4066	14.8011	210	90.1371	88.0905	16.4429	143	69.7854	71.9173	13.5559	151	76.4183	76.5441	14.9927	481	184.864	213.08	49.9294	198	93.5126	90.0877
729	BOV_RS03660	BOV_RS03660	BOV_0734	cystathionine beta-lyase	NC_009505	complement(746710..747879)	116.438	-1.00383	-0.00551474	0.993694	105.043	-1.00695	-0.0099978	0.981234	1127	80.6289	99.3588	131.814	1423	111.608	121.697	140.885	1012	88.8041	99.2969	129.562	1571	111.62	110.253	128.467	1693	119.25	116.542	132.561	1479	118.444	122.062	140.204	1193	99.0778	99.2408	118.452	1441	90.8838	104.755	149.581	1615	125.168	120.584
730	lpxE	BOV_RS03665	BOV_0735	lipid A 1-phosphatase LpxE	NC_009505	748090..748857	169.569	1.32344	0.404289	0.136633	144.523	1.2169	0.283213	0.300193	737	80.3265	98.9862	86.1997	1090	130.239	142.012	107.916	743	99.3267	111.063	95.1229	1521	164.634	162.618	124.378	1617	173.514	169.574	126.61	1398	170.559	175.77	132.525	1241	157.012	157.27	123.218	1008	96.8518	111.634	104.634	1522	179.705	173.123
731	BOV_RS03670	BOV_RS03670	BOV_0736	amino acid ABC transporter substrate-binding protein	NC_009505	749313..750344	1292.99	1.24105	0.311562	0.389465	1139.34	1.20575	0.269934	0.391195	7912	641.74	790.815	925.39	11070	984.336	1073.32	1095.99	8939	889.299	994.376	1144.42	16384	1319.75	1303.59	1339.78	16341	1304.92	1275.29	1279.49	13815	1254.3	1292.62	1309.61	11960	1126.09	1127.94	1187.5	13360	955.289	1101.1	1386.81	15212	1336.64	1287.68
732	BOV_RS03675	BOV_RS03675	BOV_0737	amino acid ABC transporter permease	NC_009505	750641..751834	368.535	1.20858	0.273314	0.441692	343.904	1.22315	0.290603	0.31016	2650	185.778	228.934	309.945	3936	302.501	329.846	389.685	2918	250.911	280.558	373.578	4997	347.903	343.642	408.625	5226	360.704	352.514	409.192	5059	396.999	409.128	479.575	3789	308.349	308.856	376.208	4238	261.918	301.894	439.918	6076	461.445	444.544
733	BOV_RS03680	BOV_RS03680	BOV_0738	amino acid ABC transporter permease	NC_009505	751837..752994	396.891	1.25186	0.324069	0.29857	351.888	1.21547	0.281517	0.316301	2827	204.348	251.817	330.647	3980	315.392	343.903	394.041	2793	247.629	276.888	357.575	5480	393.391	388.573	448.121	5259	374.266	365.768	411.776	5228	423.016	435.939	495.595	3914	328.423	328.964	388.62	4510	287.393	331.258	468.153	5617	439.848	423.738
734	BOV_RS03685	BOV_RS03685	BOV_0739	amino acid ABC transporter ATP-binding protein	NC_009505	753069..753818	775.701	1.31035	0.389955	0.183613	652.171	1.20029	0.26338	0.363352	3179	354.799	437.218	371.817	4934	603.689	658.262	488.493	3494	478.3	534.814	447.321	7224	800.699	790.892	590.735	6890	757.083	739.893	539.482	6158	769.322	792.824	583.756	4853	628.74	629.774	481.852	5107	502.473	579.166	530.123	6826	825.299	795.072
735	BOV_RS03690	BOV_RS03690	BOV_0740	FAD-binding protein	NC_009505	complement(753866..755071)	316.73	-1.19493	-0.256925	0.520099	300.95	-1.22774	-0.296004	0.335072	3700	256.807	316.463	432.753	3957	301.089	328.307	391.764	4052	344.954	385.712	518.759	4626	318.868	314.963	378.286	4866	332.514	324.965	381.004	3846	298.808	307.936	364.587	3904	314.546	315.064	387.627	2740	167.653	193.242	284.421	5159	387.904	373.697
736	BOV_RS03695	BOV_RS03695	BOV_0741	zinc-finger domain-containing protein	NC_009505	complement(755101..755355)	2491.55	-1.02208	-0.0315053	0.962846	2440.69	1.04151	0.0586831	0.870634	5170	1697.08	2091.31	604.685	5477	1970.96	2149.13	542.253	5982	2408.49	2693.07	765.848	7438	2424.76	2395.06	608.235	7900	2553.13	2495.16	618.565	6795	2496.77	2573.05	644.141	6314	2405.95	2409.91	626.915	6295	1821.65	2099.68	653.442	8702	3094.46	2981.13
737	BOV_RS03700	BOV_RS03700	BOV_0742	RNA degradosome polyphosphate kinase	NC_009505	755641..757881	83.3915	1.00319	0.00460152	0.9937	86.8203	1.15141	0.203403	0.489298	1541	57.559	70.9299	180.236	2057	84.2302	91.8445	203.654	1282	58.7333	65.6731	164.129	2252	83.5371	82.5139	184.155	2262	83.1833	81.2946	177.113	1996	83.4542	86.0037	189.213	1899	82.3389	82.4744	188.551	2239	73.726	84.9788	232.416	2580	104.396	100.573
738	ppx	BOV_RS03705	BOV_0743	exopolyphosphatase	NC_009505	757878..759416	83.9295	-1.15063	-0.202421	0.632814	78.0528	-1.13994	-0.188961	0.555352	1307	71.0869	87.6002	152.867	1478	88.1275	96.0941	146.33	1078	71.9149	80.4121	138.011	1586	85.6677	84.6185	129.694	1664	89.1046	87.0815	130.29	1265	77.0161	79.3689	119.917	1436	90.6646	90.8138	142.58	1131	54.2291	62.5061	117.401	1515	89.2648	85.9955
739	rnd	BOV_RS03710	BOV_0744	ribonuclease D	NC_009505	complement(759538..760695)	217.696	-1.04299	-0.0607212	0.921691	216.307	1.03852	0.0545285	0.87701	2291	165.603	204.073	267.956	2470	195.733	213.427	244.543	2048	181.577	203.031	262.196	2992	214.786	212.155	244.668	3172	225.741	220.615	248.365	2627	212.56	219.053	249.03	2560	214.809	215.163	254.181	2568	163.642	188.619	266.567	3454	270.471	260.565
740	aspS	BOV_RS03715	BOV_0745	aspartate--tRNA ligase	NC_009505	760922..762709	196.044	1.10869	0.148858	0.734804	177.799	1.0823	0.114106	0.728977	2304	107.862	132.918	269.477	3504	179.834	196.091	346.915	2459	141.198	157.882	314.815	4079	189.644	187.321	333.556	4249	195.842	191.395	332.694	3867	202.645	208.836	366.577	3120	169.554	169.833	309.784	2995	123.605	142.471	310.891	4737	240.238	231.439
741	BOV_RS03720	BOV_RS03720	BOV_0746	hypothetical protein	NC_009505	complement(762793..763988)	376.198	1.16223	0.216892	0.687545	455.769	1.64187	0.715339	0.015147	3248	227.32	280.126	379.887	4246	325.78	355.23	420.377	2662	228.515	255.516	340.804	5269	366.227	361.741	430.867	5328	367.129	358.793	417.179	5045	395.239	407.313	478.248	4469	363.079	363.676	443.725	9321	575.095	662.872	967.55	5660	429.133	413.416
742	BOV_RS17690	BOV_RS17690		IS5 family transposase	NC_009505	764397..765154	5.84414	-1.12861	-0.174542	0.876835	6.55761	1.14483	0.195137	0.781567	48	5.3006	6.53191	5.61409	36	4.35822	4.75219	3.56419	44	5.95967	6.66384	5.63312	52	5.70278	5.63294	4.25225	44	4.78376	4.67514	3.44517	57	7.04588	7.26113	5.40339	38	4.8712	4.87922	3.773	82	7.98276	9.20117	8.51187	57	6.81886	6.56912
743	parC	BOV_RS03735	BOV_0749	DNA topoisomerase IV subunit A	NC_009505	765232..767544	205.622	1.25028	0.322256	0.308994	204.911	1.38814	0.473149	0.0560225	3124	113.055	139.317	365.384	4000	158.694	173.039	396.022	2804	124.463	139.169	358.983	5864	210.752	208.17	479.523	5660	201.663	197.084	443.174	5047	204.45	210.696	478.437	4454	187.11	187.418	442.236	5957	190.047	219.054	618.356	6060	237.576	228.875
744	BOV_RS03740	BOV_RS03740	BOV_0750	arginyltransferase	NC_009505	complement(767723..768472)	179.058	-1.0678	-0.0946429	0.875829	154.914	-1.13497	-0.182659	0.57594	1233	137.611	169.578	144.212	1552	189.892	207.058	153.656	964	131.964	147.556	123.417	1623	179.891	177.688	132.719	1620	178.008	173.966	126.845	1435	179.275	184.752	136.033	1243	161.039	161.304	123.417	1155	113.639	130.984	119.893	1572	190.063	183.102
745	BOV_RS03745	BOV_RS03745	BOV_0751	RDD family protein	NC_009505	complement(768593..769063)	352.987	1.21933	0.286084	0.448368	300.093	1.11041	0.151092	0.671745	937	166.522	205.205	109.592	1378	268.475	292.745	136.429	1212	264.192	295.408	155.167	2022	356.872	352.502	165.347	2148	375.837	367.303	168.187	1640	326.252	336.218	155.466	1614	332.97	333.517	160.253	1183	185.341	213.63	122.799	1984	381.968	367.978
746	hemB	BOV_RS03750	BOV_0752	porphobilinogen synthase	NC_009505	complement(769210..770247)	66.9043	-1.06407	-0.0895989	0.879144	59.3773	-1.10538	-0.144541	0.67609	653	52.6585	64.891	76.3751	693	61.2648	66.8031	68.6107	572	56.5766	63.2616	73.2306	869	69.5945	68.7422	71.0616	892	70.8195	69.2116	69.843	668	60.2988	62.1409	63.324	698	65.3401	65.4476	69.3041	590	41.9433	48.3452	61.2439	811	70.8484	68.2535
747	BOV_RS03755	BOV_RS03755	BOV_0753	enoyl-CoA hydratase/isomerase family protein	NC_009505	770415..771464	97.086	1.35764	0.441102	0.0466437	89.8849	1.36146	0.445157	0.0373767	626	49.9043	61.4969	73.2171	767	67.0319	73.0915	75.9371	559	54.6589	61.1172	71.5662	1246	98.6465	97.4383	101.89	1283	100.698	98.4121	100.458	1030	91.9131	94.721	97.6402	1026	94.9467	95.1029	101.871	886	62.2662	71.77	91.9697	1302	112.442	108.324
748	BOV_RS03760	BOV_RS03760	BOV_0754	hypothetical protein	NC_009505	771478..771912	81.1651	1.3399	0.422128	0.43502	56.0942	-1.05356	-0.0752691	0.897043	190	36.5609	45.0539	22.2225	266	56.1136	61.1862	26.3354	226	53.3406	59.6431	28.9338	441	84.2756	83.2435	36.0623	455	86.2001	84.2429	35.6262	339	73.0197	75.2504	32.136	320	71.4797	71.5973	31.7727	100	16.9636	19.5528	10.3803	383	79.8392	76.915
749	BOV_RS03765	BOV_RS03765	BOV_0755	MarR family winged helix-turn-helix transcriptional regulator	NC_009505	772227..772742	300.501	-1.70398	-0.768908	0.000135452	300.501	-2.06672	-1.04734	4.84887e-08	1327	215.265	265.271	155.206	2006	356.744	388.993	198.605	1656	329.495	368.427	212.01	1346	216.844	214.188	110.068	1398	223.277	218.207	109.462	1187	215.541	222.126	112.523	925	174.186	174.473	91.8429	859	122.843	141.593	89.167	1134	199.283	191.984
750	BOV_RS03770	BOV_RS03770	BOV_0757	murein L,D-transpeptidase	NC_009505	773104..774405	540.826	-1.04626	-0.0652467	0.912601	478.584	-1.08743	-0.120921	0.710459	5322	342.15	421.631	622.463	7991	563.204	614.117	791.152	5906	465.716	520.743	756.118	8525	544.297	537.631	697.123	8500	538.014	525.798	665.544	7506	540.166	556.668	711.541	6585	491.436	492.244	653.822	6262	354.904	409.073	650.016	8463	589.413	567.826
751	BOV_RS03775	BOV_RS03775	BOV_0758	serine hydroxymethyltransferase	NC_009505	774636..775952	361.991	1.29366	0.371456	0.282912	379.728	1.53479	0.618037	0.0194384	2703	171.796	211.704	316.144	4175	290.902	317.199	413.348	2785	217.109	242.762	356.551	5606	353.851	349.517	458.425	5665	354.487	346.438	443.566	5308	377.637	389.174	503.179	4101	302.57	303.068	407.187	7159	401.12	462.344	743.128	6325	435.493	419.543
752	nrdR	BOV_RS03780	BOV_0759	transcriptional regulator NrdR	NC_009505	776194..776670	126.135	1.17595	0.233832	0.580856	102.129	1.02343	0.0334167	0.935677	439	77.0369	94.9324	51.3456	466	89.6485	97.7526	46.1365	416	89.5392	100.119	53.2586	790	137.677	135.991	64.6014	743	128.368	125.453	58.1764	572	112.359	115.791	54.2235	634	129.15	129.362	62.9496	401	62.0346	71.503	41.6251	606	115.202	110.983
753	ribD	BOV_RS03785	BOV_0760	bifunctional diaminohydroxyphosphoribosylaminopyrimidine deaminase/5-amino-6-(5-phosphoribosylamino)uracil reductase RibD	NC_009505	776672..777793	52.2511	-1.12797	-0.173734	0.648728	54.352	1.00423	0.00609674	0.987705	653	48.7162	60.0328	76.3751	609	49.8081	54.3107	60.2943	453	41.4518	46.3497	57.9955	756	56.0121	55.3261	61.8211	736	54.0593	52.8319	57.6283	559	46.6819	48.108	52.9912	729	63.133	63.2369	72.3821	594	39.0663	45.029	61.6591	753	60.8567	58.6278
754	BOV_RS03790	BOV_RS03790	BOV_0761	riboflavin synthase	NC_009505	777793..778401	152.665	1.07776	0.108037	0.810223	153.425	1.19565	0.257793	0.296374	726	99.7866	122.967	84.9132	841	126.723	138.178	83.2635	670	112.953	126.299	85.7771	1065	145.373	143.593	87.0893	1138	153.996	150.5	89.1046	1031	158.625	163.471	97.735	956	152.533	152.783	94.9209	1075	130.257	150.138	111.589	1192	177.487	170.986
755	BOV_RS03795	BOV_RS03795	BOV_0762	6,7-dimethyl-8-ribityllumazine synthase	NC_009505	778496..778957	244.18	1.02775	0.0394892	0.954554	285.867	1.35068	0.433687	0.111451	1091	197.668	243.585	127.604	923	183.331	199.904	91.382	812	180.448	201.769	103.957	1328	238.951	236.024	108.596	1488	265.428	259.401	116.509	1125	228.16	235.131	106.646	1163	244.602	245.004	115.474	1755	280.313	323.097	182.175	1695	332.686	320.501
756	nusB	BOV_RS03800	BOV_0763	transcription antitermination factor NusB	NC_009505	778963..779478	101.104	-1.06427	-0.0898627	0.897987	85.9158	-1.22391	-0.291495	0.39935	432	70.0788	86.358	50.5268	516	91.7647	100.06	51.0868	482	95.9038	107.235	61.7083	639	102.945	101.684	52.2536	702	112.117	109.572	54.9661	486	88.2503	90.9463	46.071	561	105.642	105.815	55.7015	300	42.9022	49.4504	31.141	568	99.8171	96.1613
757	BOV_RS03805	BOV_RS03805	BOV_0764	sodium-translocating pyrophosphatase	NC_009505	779929..782085	48.1271	-1.04135	-0.0584509	0.934208	39.9681	-1.2454	-0.316604	0.291925	902	35.0033	43.1345	105.498	1029	43.7765	47.7338	101.877	864	41.1246	45.9838	110.614	1320	50.8717	50.2487	107.942	1331	50.8526	49.698	104.216	982	42.6571	43.9602	93.09	1079	48.6064	48.6863	107.133	584	19.9789	23.0283	60.6211	1070	44.9821	43.3346
758	BOV_RS03810	BOV_RS03810	BOV_0765	outer membrane protein assembly factor BamE	NC_009505	complement(782157..782663)	935.083	1.0415	0.0586631	0.926776	853.381	1.02183	0.0311545	0.935677	4153	685.657	844.933	485.736	4203	760.724	829.492	416.12	3419	692.356	774.163	437.719	5443	892.448	881.518	445.096	6150	999.661	976.963	481.541	4941	913.138	941.034	468.389	5241	1004.45	1006.1	520.377	3683	536.046	617.863	382.307	5701	1019.65	982.301
759	BOV_RS03815	BOV_RS03815	BOV_0766	ubiquinol-cytochrome C chaperone family protein	NC_009505	782765..783319	97.9016	1.04555	0.0642618	0.923076	81.1707	-1.05305	-0.0745796	0.843033	409	61.6855	76.0149	47.8368	526	86.9698	94.8317	52.0768	413	76.4004	85.4276	52.8745	608	91.0675	89.9521	49.7186	695	103.199	100.856	54.418	589	99.4379	102.476	55.835	462	80.8855	81.0186	45.8718	476	63.2881	72.9478	49.4104	608	99.3384	95.7001
760	BOV_RS03820	BOV_RS03820	BOV_0767	DUF177 domain-containing protein	NC_009505	783439..783996	184.738	1.20418	0.268056	0.511051	192.611	1.42124	0.507152	0.0640308	672	100.806	124.223	78.5973	855	140.607	153.318	84.6496	695	127.876	142.985	88.9777	1282	190.988	188.649	104.834	1211	178.853	174.792	94.8205	1098	184.373	190.006	104.086	887	154.458	154.712	88.0699	1545	204.316	235.501	160.376	1348	219.059	211.036
761	plsX	BOV_RS03825	BOV_0768	phosphate acyltransferase PlsX	NC_009505	784114..785154	167.57	-1.10925	-0.149579	0.729371	166.56	-1.01089	-0.0156265	0.96575	1837	147.71	182.023	214.856	1727	152.236	165.998	170.982	1438	141.823	158.58	184.101	2170	173.285	171.163	177.45	2142	169.572	165.722	167.717	1776	159.853	164.737	168.358	1748	163.16	163.428	173.558	1996	141.487	163.083	207.191	2239	195.034	187.891
762	BOV_RS03830	BOV_RS03830	BOV_0769	ketoacyl-ACP synthase III	NC_009505	785402..786373	251.876	-1.00163	-0.00234805	0.996346	231.982	1.01472	0.0210863	0.952907	1836	158.11	194.838	214.739	2741	258.773	282.165	271.374	1839	194.247	217.198	235.439	2942	251.611	248.529	240.579	3017	255.797	249.989	236.229	2575	248.222	255.805	244.101	2229	222.826	223.193	221.317	2602	197.537	227.688	270.096	2954	275.582	265.489
763	BOV_RS03835	BOV_RS03835	BOV_0771	integration host factor subunit alpha	NC_009505	786492..786815	557.876	-1.07497	-0.104302	0.833632	529.449	-1.02459	-0.0350456	0.923179	1492	385.458	474.998	174.505	1922	544.357	593.566	190.288	1620	513.344	573.999	207.401	2202	564.97	558.05	180.066	2236	568.738	555.825	175.077	1867	539.919	556.414	176.985	2028	608.198	609.198	201.359	1911	435.235	501.665	198.368	1947	544.913	524.956
764	BOV_RS03840	BOV_RS03840	BOV_0772	MerR family transcriptional regulator	NC_009505	787336..787878	208.273	-1.21516	-0.281149	0.419481	203.973	-1.35146	-0.434518	0.0926077	1098	169.26	208.579	128.422	1505	254.339	277.33	149.003	996	188.321	210.572	127.513	1350	206.674	204.143	110.395	1293	196.239	191.783	101.241	1286	221.907	228.686	121.908	1160	207.577	207.919	115.176	759	103.145	118.889	78.7867	1293	215.926	208.018
765	sugE	BOV_RS03845	BOV_0773	quaternary ammonium compound efflux SMR transporter SugE	NC_009505	complement(787928..788245)	115.312	-1.06063	-0.0849225	0.911606	101.268	-1.09447	-0.130232	0.761379	348	91.602	112.881	40.7022	365	105.327	114.849	36.137	296	95.5659	106.858	37.8955	455	118.942	117.486	37.2072	445	115.324	112.705	34.8432	379	111.671	115.083	35.9278	316	96.5566	96.7154	31.3755	377	87.4828	100.835	39.1338	420	119.765	115.378
766	BOV_RS03850	BOV_RS03850	BOV_0774	tRNA-Pro	NC_009505	complement(788304..788380)	346.664	-1.42956	-0.515571	0.46632	346.664	-1.83648	-0.876943	0.0785625	335	364.172	448.769	39.1817	265	315.813	344.363	26.2364	270	360.007	402.545	34.5669	294	317.402	313.514	24.0415	364	389.58	380.734	28.501	183	222.684	229.487	17.3477	326	411.385	412.062	32.3684	62	59.4168	68.4856	6.4358	191	224.931	216.693
767	BOV_RS03855	BOV_RS03855	BOV_0775	undecaprenyl-phosphate glucose phosphotransferase	NC_009505	complement(788590..790128)	57.0797	1.11209	0.153273	0.731982	50.2586	1.09459	0.130386	0.690307	641	34.8636	42.9623	74.9716	833	49.6686	54.1586	82.4715	586	39.0929	43.712	75.0229	994	53.6909	53.0333	81.2833	1073	57.4575	56.1529	84.0152	987	60.0908	61.9266	93.564	768	48.4891	48.5689	76.2544	988	47.3725	54.603	102.558	932	54.9141	52.9028
768	BOV_RS03860	BOV_RS03860		hypothetical protein	NC_009505	complement(790258..790473)	69.6571	-1.71638	-0.779366	0.0189199	69.6571	-2.10455	-1.07351	0.00042844	141	54.6409	67.3339	16.4914	163	69.2483	75.5083	16.1379	179	85.082	95.135	22.9166	130	50.0314	49.4186	10.6306	138	52.6515	51.4561	10.8053	113	49.0179	50.5153	10.712	105	47.2343	47.312	10.4254	71	24.2556	27.9578	7.37003	103	43.2404	41.6567
769	BOV_RS03865	BOV_RS03865	BOV_0776	polysaccharide export protein	NC_009505	complement(790482..791069)	115.443	-1.54412	-0.62678	0.0025391	115.443	-1.49257	-0.5778	0.00586734	746	106.197	130.867	87.2524	779	121.573	132.563	77.1252	679	118.558	132.566	86.9293	665	94.015	92.8635	54.3797	669	93.7636	91.6347	52.3822	588	93.6978	96.5603	55.7402	537	88.7399	88.8859	53.3185	602	75.5488	87.0798	62.4896	644	99.315	95.6776
770	BOV_RS03870	BOV_RS03870	BOV_0778	tyrosine-protein kinase family protein	NC_009505	791283..791855	19.2904	-1.10128	-0.13918	0.867446	20.3971	1.05177	0.0728131	0.894494	119	17.3838	21.422	13.9183	131	20.9794	22.8759	12.9697	68	12.1841	13.6237	8.70573	130	18.86	18.629	10.6306	153	22.0051	21.5054	11.9798	104	17.0062	17.5258	9.85882	139	23.5712	23.61	13.8013	125	16.0977	18.5547	12.9754	136	21.5224	20.7341
771	BOV_RS03875	BOV_RS03875	BOV_0779	DUF2842 domain-containing protein	NC_009505	complement(791923..792141)	31.8095	1.02798	0.0398143	0.963917	30.3997	1.07877	0.109393	0.822303	48	18.3464	22.6082	5.61409	79	33.1023	36.0947	7.82143	49	22.9716	25.6858	6.27325	84	31.8851	31.4946	6.86901	87	32.7386	31.9953	6.81204	72	30.8048	31.7458	6.82534	73	32.3892	32.4425	7.24814	75	25.2712	29.1283	7.78525	81	33.5388	32.3104
772	BOV_RS17695	BOV_RS17695		IS5-like element IS711 family transposase	NC_009505	792282..793039	7.10674	1.41226	0.49801	0.467714	4.73019	1.00587	0.00843806	0.990712	38	4.19631	5.1711	4.44449	24	2.90548	3.16813	2.37613	36	4.87609	5.45223	4.60892	65	7.12848	7.04117	5.31531	68	7.39308	7.22522	5.32435	55	6.79866	7.00635	5.2138	51	6.53767	6.54842	5.06377	27	2.62847	3.02965	2.80269	42	5.02443	4.8404
773	BOV_RS03890	BOV_RS03890	BOV_0782	COX15/CtaA family protein	NC_009505	793337..794413	36.0483	1.14826	0.199444	0.744381	30.7128	1.04705	0.0663346	0.891559	288	22.3836	27.5832	33.6846	271	23.0903	25.1776	26.8305	308	29.3612	32.8304	39.4318	466	35.9686	35.528	38.1067	468	35.8109	34.9978	36.6441	418	36.3656	37.4765	39.6249	371	33.4719	33.5269	36.8364	275	18.8419	21.7178	28.5459	473	39.8246	38.366
774	argC	BOV_RS03895	BOV_0783	N-acetyl-gamma-glutamyl-phosphate reductase	NC_009505	complement(794566..795498)	89.3504	1.08651	0.119699	0.813841	88.5871	1.15036	0.202082	0.500079	560	50.2411	61.912	65.4978	746	73.3724	80.0052	73.858	678	74.6082	83.4237	86.8013	1047	93.2863	92.1437	85.6174	986	87.0925	85.1151	77.2031	873	87.6723	90.3506	82.7572	846	88.107	88.252	83.999	704	55.68	64.1785	73.0775	1255	121.974	117.507
775	speB	BOV_RS03900	BOV_0784	agmatinase	NC_009505	complement(795568..796539)	69.0878	-1.20254	-0.26608	0.621183	70.1509	-1.05549	-0.077913	0.871363	758	65.2763	80.4399	88.6559	779	73.5439	80.1922	77.1252	562	59.362	66.376	71.9503	773	66.1098	65.3001	63.2113	836	70.8803	69.271	65.4582	729	70.2734	72.4202	69.1065	632	63.179	63.2829	62.751	904	68.6294	79.1044	93.8382	843	78.6444	75.764
776	rpsI	BOV_RS03905	BOV_0786	30S ribosomal protein S9	NC_009505	complement(796630..797106)	950.709	1.1215	0.165435	0.753862	743.519	-1.08905	-0.123065	0.749339	2798	491.001	605.059	327.255	4586	882.249	962.003	454.039	3201	688.979	770.386	409.81	5535	964.611	952.796	452.619	5429	937.966	916.669	425.087	4834	949.55	978.559	458.246	3830	780.193	781.477	380.279	2409	372.672	429.553	250.062	5669	1077.69	1038.22
777	rplM	BOV_RS03910	BOV_0787	50S ribosomal protein L13	NC_009505	complement(797109..797573)	2459.15	1.00096	0.00138751	0.998773	2665.09	1.2525	0.324816	0.360629	9298	1673.74	2062.55	1087.5	11312	2232.35	2434.15	1119.95	9066	2001.71	2238.23	1160.68	13283	2374.63	2345.55	1086.2	13467	2386.73	2332.54	1054.46	12983	2616.08	2696	1230.74	10032	2096.31	2099.76	996.073	20127	3194	3681.5	2089.25	13871	2704.96	2605.89
778	BOV_RS03915	BOV_RS03915	BOV_0788	PaaI family thioesterase	NC_009505	complement(797809..798255)	51.8931	1.04988	0.0702285	0.926082	45.1686	-1.01706	-0.0244109	0.957219	204	38.2011	47.0751	23.8599	189	38.7998	42.3073	18.712	178	40.8838	45.7145	22.7885	282	52.4438	51.8015	23.0603	303	55.8625	54.5942	23.7247	226	47.373	48.8202	21.424	249	54.127	54.216	24.7231	171	28.2291	32.5377	17.7504	262	53.1496	51.203
779	BOV_RS03920	BOV_RS03920	BOV_0790	O-acetylhomoserine aminocarboxypropyltransferase	NC_009505	798489..799772	88.0993	1.04312	0.0609034	0.923076	84.4599	1.10113	0.13898	0.674837	934	60.8884	75.0326	109.241	1070	76.4706	83.3834	105.936	812	64.9276	72.5993	103.957	1331	86.1719	85.1165	108.841	1370	87.9308	85.9343	107.27	1236	90.1951	92.9506	117.168	1063	80.4434	80.5757	105.545	1231	70.7459	81.5439	127.782	1447	102.19	98.4476
780	BOV_RS16455	BOV_RS16455	BOV_0791	hypothetical protein	NC_009505	complement(799844..800233)	138.24	-9.12779	-3.19027	2.62162e-41	138.24	-9.09558	-3.18517	1.29241e-40	597	128.133	157.899	69.8253	559	131.529	143.419	55.344	589	155.056	173.377	75.407	80	17.0521	16.8433	6.54192	94	19.8632	19.4122	7.36014	85	20.4213	21.0452	8.05769	76	18.9352	18.9664	7.54601	78	14.7584	17.0109	8.09665	79	18.3683	17.6956
781	BOV_RS17700	BOV_RS17700		hypothetical protein	NC_009505	800856..801364	355.697	1.28246	0.358915	0.311881	343.578	1.44046	0.526528	0.0575961	1322	217.403	267.906	154.622	1374	247.711	270.103	136.033	976	196.866	220.127	124.953	2097	342.479	338.284	171.48	2280	369.15	360.768	178.522	1931	355.463	366.322	183.052	1609	307.157	307.662	159.757	2875	416.801	480.417	298.434	1722	306.776	295.54
782	BOV_RS03945	BOV_RS03945		hypothetical protein	NC_009505	801361..801756	353.56	-1.05041	-0.0709549	0.948818	402.589	1.30046	0.379021	0.455899	1711	361.666	445.68	200.119	1238	286.88	312.814	122.569	862	223.486	249.893	110.358	1640	344.272	340.055	134.109	1745	363.15	354.904	136.632	1493	353.26	364.052	141.531	1451	356.036	356.622	144.069	3090	575.8	663.684	320.752	1205	275.93	265.824
783	BOV_RS03950	BOV_RS03950	BOV_0792	hypothetical protein	NC_009505	801810..802145	340.51	-1.05976	-0.0837404	0.910911	285.639	-1.15816	-0.211838	0.567867	1313	327.098	403.082	153.569	1206	329.37	359.144	119.401	656	200.449	224.133	83.9847	1307	323.362	319.402	106.879	1431	350.983	343.014	112.046	1245	347.184	357.79	118.021	1100	318.109	318.632	109.219	1181	259.369	298.957	122.592	938	253.145	243.874
784	BOV_RS03955	BOV_RS03955		hypothetical protein	NC_009505	complement(802202..802603)	942.744	1.21323	0.278849	0.535986	1042.57	1.53626	0.619425	0.0333554	2500	520.555	641.479	292.401	3764	859.209	936.881	372.656	2000	510.79	571.143	256.051	4321	893.534	882.59	353.345	4428	907.752	887.141	346.709	4406	1026.95	1058.32	417.673	3208	775.408	776.684	318.521	6560	1204.17	1387.96	680.949	5090	1148.15	1106.1
785	BOV_RS03960	BOV_RS03960	BOV_0793	tRNA-Val	NC_009505	complement(802792..802867)	832.311	-1.22991	-0.298553	0.637255	841.278	-1.04403	-0.0621698	0.915006	955	1051.82	1296.16	111.697	551	665.294	725.436	54.552	487	657.891	735.625	62.3484	732	800.664	790.857	59.8586	881	955.318	933.627	68.9817	601	740.953	763.589	56.9726	652	833.597	834.968	64.7368	1033	1002.99	1156.07	107.229	576	687.251	662.08
786	BOV_RS03965	BOV_RS03965	BOV_0795	tRNA-Asp	NC_009505	803277..803353	56.9319	1.11138	0.152346	0.919986	40.3163	-1.51763	-0.601817	0.411815	41	44.5703	54.9239	4.79537	35	41.7112	45.4819	3.46519	26	34.6674	38.7636	3.32866	48	51.8207	51.186	3.92515	60	64.2164	62.7584	4.69796	45	54.7585	56.4313	4.26584	51	64.3578	64.4637	5.06377	5	4.79168	5.52303	0.519016	25	29.4412	28.3629
787	BOV_RS03970	BOV_RS03970	BOV_0796	hypothetical protein	NC_009505	complement(803466..803669)	123.722	-1.35288	-0.436029	0.308708	123.722	-1.23106	-0.299899	0.455914	364	149.356	184.052	42.5735	285	128.201	139.79	28.2165	186	93.6098	104.67	23.8127	290	118.174	116.726	23.7145	308	124.425	121.599	24.1162	233	107.018	110.287	22.0875	266	126.699	126.907	26.411	301	108.879	125.497	31.2448	237	105.348	101.489
788	BOV_RS03975	BOV_RS03975	BOV_0797	NADH-quinone oxidoreductase subunit A	NC_009505	804177..804542	876.224	1.05073	0.0713972	0.911168	842.425	1.06297	0.088098	0.811079	2547	582.506	717.821	297.898	2756	690.993	753.458	272.859	2563	718.962	803.912	328.129	3792	861.271	850.723	310.087	3970	893.913	873.616	310.848	3412	873.489	900.174	323.445	2960	785.837	787.13	293.897	2326	468.961	540.539	241.446	5136	1272.48	1225.87
789	BOV_RS03980	BOV_RS03980	BOV_0798	NADH-quinone oxidoreductase subunit B	NC_009505	804533..805114	425.39	1.01007	0.0144549	0.985024	338.689	-1.22442	-0.292099	0.329562	1844	265.21	326.818	215.675	2482	391.34	426.717	245.731	2038	359.517	401.997	260.916	2865	409.218	404.206	234.282	2980	421.967	412.387	233.332	2764	444.984	458.578	262.017	2249	375.481	376.099	223.302	1291	163.686	188.669	134.01	2844	443.111	426.882
790	BOV_RS03985	BOV_RS03985	BOV_0799	NADH-quinone oxidoreductase subunit C	NC_009505	805227..805835	473.309	1.05339	0.0750363	0.911168	525.824	1.32148	0.402158	0.162501	1982	272.42	335.703	231.815	2822	425.221	463.661	279.393	2305	388.59	434.505	295.099	3550	484.578	478.643	290.298	3392	459.012	448.59	265.591	3096	476.336	490.888	293.489	2670	426.006	426.707	265.103	4520	547.683	631.276	469.191	4055	603.782	581.668
791	BOV_RS03990	BOV_RS03990	BOV_0800	NADH-quinone oxidoreductase subunit D	NC_009505	805853..807043	374	1.06394	0.0894163	0.876204	371.342	1.16657	0.222267	0.464744	3128	219.84	270.909	365.852	4426	341.016	371.844	438.198	3351	288.869	323.001	429.013	5522	385.423	380.702	451.556	5324	368.393	360.029	416.866	4680	368.183	379.431	443.647	4088	333.519	334.068	405.896	5228	323.916	373.355	542.683	5997	456.592	439.87
792	nuoE	BOV_RS03995	BOV_0801	NADH-quinone oxidoreductase subunit NuoE	NC_009505	807043..807756	380.179	1.00879	0.012633	0.985503	396.924	1.16069	0.214984	0.486382	2069	242.558	298.903	241.991	2791	358.705	391.131	276.324	2144	308.294	344.721	274.487	3113	362.438	357.999	254.562	3285	379.16	370.551	257.213	3040	398.938	411.125	288.181	2499	340.087	340.646	248.125	3344	345.602	398.351	347.118	3977	505.084	486.585
793	nuoF	BOV_RS04000	BOV_0802	NADH-quinone oxidoreductase subunit NuoF	NC_009505	807760..809067	363.673	1.10633	0.145786	0.760033	314.3	1.0298	0.0423655	0.910875	3236	207.087	255.193	378.484	4266	299.288	326.343	422.357	3629	284.851	318.508	464.604	5798	368.488	363.975	474.126	6024	379.545	370.927	471.675	4788	342.986	353.464	453.885	4387	325.898	326.434	435.583	3743	211.164	243.394	388.536	5854	405.837	390.973
794	BOV_RS04005	BOV_RS04005	BOV_0803	NADH-quinone oxidoreductase subunit NuoG	NC_009505	809202..811286	318.138	1.02176	0.0310576	0.963181	273.508	-1.06888	-0.0961026	0.788281	4866	195.352	240.732	569.129	6904	303.858	331.326	683.533	5158	253.988	283.999	660.355	7927	316.05	312.179	648.222	7869	311.028	303.966	616.137	7284	327.336	337.336	690.497	6099	284.233	284.701	605.567	4725	167.226	192.75	490.47	8486	369.065	355.548
795	nuoH	BOV_RS04010	BOV_0804	NADH-quinone oxidoreductase subunit NuoH	NC_009505	811304..812347	403.884	-1.0238	-0.0339292	0.962846	337.012	-1.16581	-0.221327	0.483301	3001	240.613	296.506	350.998	5309	466.646	508.83	525.62	3089	303.778	339.671	395.471	4860	386.98	382.24	397.422	5017	396.031	387.039	392.828	4776	428.641	441.736	452.747	3246	302.113	302.61	322.294	3630	256.575	295.736	376.806	4801	417.001	401.729
796	nuoI	BOV_RS04015	BOV_0805	NADH-quinone oxidoreductase subunit NuoI	NC_009505	812360..812851	271.707	1.04899	0.0690016	0.911168	219.751	-1.08193	-0.113602	0.741357	879	149.547	184.286	102.808	1596	297.676	324.585	158.013	894	186.557	208.6	114.455	1659	280.307	276.874	135.663	1517	254.101	248.331	118.78	1474	280.713	289.288	139.73	1075	212.307	212.657	106.736	1133	169.931	195.868	117.609	1503	277.013	266.867
797	BOV_RS04020	BOV_RS04020	BOV_0806	NADH-quinone oxidoreductase subunit J	NC_009505	813025..813642	653.605	-1.1712	-0.227982	0.605644	660.153	-1.02069	-0.0295452	0.942108	3851	521.6	642.767	450.414	5325	790.691	862.168	527.204	3251	540.091	603.907	416.211	4553	612.438	604.937	372.317	4944	659.289	644.319	387.112	4545	689.089	710.14	430.849	3660	575.459	576.406	363.4	5899	704.366	811.873	612.335	4775	700.634	674.973
798	nuoK	BOV_RS04025	BOV_0807	NADH-quinone oxidoreductase subunit NuoK	NC_009505	813653..813961	1542.28	-1.00651	-0.00936222	0.988029	1272.33	-1.33513	-0.416985	0.174454	2925	792.356	976.418	342.109	6090	1808.57	1972.06	602.943	3660	1216.08	1359.76	468.573	5555	1494.44	1476.14	454.254	5677	1514.07	1479.69	444.505	5337	1618.33	1667.77	505.928	4039	1270.1	1272.19	401.031	2496	596.066	687.044	259.093	4879	1431.79	1379.35
799	nuoL	BOV_RS04030	BOV_0808	NADH-quinone oxidoreductase subunit L	NC_009505	813969..815954	585.048	1.01219	0.0174822	0.981439	501.95	-1.07172	-0.0999279	0.794886	7912	333.472	410.937	925.39	13907	642.584	700.672	1376.87	8465	437.609	489.315	1083.74	13260	555.031	548.233	1084.32	13404	556.213	543.584	1049.52	13648	643.901	663.572	1293.78	9047	442.637	443.365	898.273	9607	356.958	411.44	997.238	15468	706.255	680.388
800	BOV_RS04035	BOV_RS04035	BOV_0809	NADH-quinone oxidoreductase subunit M	NC_009505	815954..817462	352.967	1.04267	0.0602854	0.929886	321.85	1.03242	0.0460295	0.90896	3444	191.041	235.419	402.811	6285	382.201	416.751	622.249	3759	255.753	285.973	481.248	6185	340.724	336.551	505.772	6158	336.307	328.671	482.167	6150	381.87	393.536	582.997	4254	273.924	274.375	422.378	5158	252.232	290.73	535.417	7312	439.393	423.3
801	nuoN	BOV_RS04040	BOV_0810	NADH-quinone oxidoreductase subunit NuoN	NC_009505	817484..818920	350.135	1.07259	0.101103	0.859464	347.202	1.16196	0.216556	0.485318	3473	202.302	249.297	406.203	5235	334.299	364.519	518.293	3577	255.565	285.761	457.947	6012	347.788	343.529	491.625	5913	339.107	331.407	462.984	5575	363.511	374.616	528.49	4254	287.649	288.122	422.378	5568	285.924	329.565	577.977	7417	468.035	450.893
802	BOV_RS04045	BOV_RS04045	BOV_0811	biotin--[acetyl-CoA-carboxylase] ligase	NC_009505	818946..819743	136.638	1.07793	0.108265	0.83296	108.804	-1.07565	-0.105214	0.755238	835	87.5863	107.932	97.6619	1071	123.158	134.291	106.035	730	93.9201	105.017	93.4586	1313	136.777	135.102	107.369	1318	136.113	133.022	103.199	1167	137.024	141.21	110.627	1015	123.59	123.794	100.779	806	74.5316	85.9074	83.6654	1129	128.291	123.593
803	BOV_RS04050	BOV_RS04050	BOV_0812	ribonuclease J	NC_009505	819937..821613	137.333	1.03756	0.0531971	0.936284	111.168	-1.11693	-0.159533	0.610318	1714	85.5521	105.426	200.47	2342	128.153	139.738	231.871	1727	105.73	118.223	221.1	2960	146.727	144.93	242.051	2766	135.927	132.84	216.576	2315	129.344	133.296	219.454	2123	123.01	123.212	210.792	1499	65.9594	76.0268	155.601	2673	144.535	139.241
804	mce	BOV_RS04055	BOV_0813	methylmalonyl-CoA epimerase	NC_009505	821653..822057	186.511	-1.11392	-0.155643	0.738523	202.133	1.0829	0.114896	0.741357	648	133.928	165.04	75.7903	920	208.453	227.297	91.085	632	160.214	179.144	80.9121	902	185.142	182.874	73.7601	886	180.287	176.193	69.3732	839	194.105	200.035	79.5341	701	168.184	168.461	69.602	1046	190.583	219.672	108.578	1106	247.632	238.562
805	BOV_RS04060	BOV_RS04060	BOV_0814	DUF1467 family protein	NC_009505	822060..822329	326.372	-1.0171	-0.0244587	0.967096	358.603	1.21653	0.282776	0.296828	784	243.055	299.516	91.6969	936	318.117	346.875	92.669	620	235.758	263.614	79.3758	1018	313.427	309.588	83.2459	1102	336.359	328.722	86.2858	949	329.331	339.392	89.9617	894	321.733	322.262	88.7649	1314	359.12	413.933	136.397	1176	394.957	380.492
806	BOV_RS04065	BOV_RS04065	BOV_0816	proline--tRNA ligase	NC_009505	823177..824505	271.909	1.27545	0.351004	0.203056	268.738	1.37043	0.454625	0.0480912	2187	137.745	169.743	255.792	2917	201.413	219.62	288.799	2263	174.823	195.479	289.722	4420	276.471	273.085	361.441	4377	271.417	265.254	342.716	3799	267.839	276.021	360.131	3389	247.781	248.189	336.492	3692	204.996	236.284	383.242	5180	353.436	340.492
807	BOV_RS04070	BOV_RS04070	BOV_0817	lipoprotein-releasing ABC transporter permease subunit	NC_009505	824502..825815	178.911	1.16145	0.215925	0.525449	165.761	1.18076	0.23972	0.359058	1752	111.607	137.533	204.914	1980	138.276	150.775	196.031	1522	118.921	132.972	194.855	2754	174.229	172.095	225.206	2900	181.881	177.752	227.068	2533	180.621	186.139	240.119	2281	168.675	168.953	226.48	2364	132.758	153.021	245.391	2838	195.85	188.677
808	BOV_RS04075	BOV_RS04075	BOV_0818	ABC transporter ATP-binding protein	NC_009505	825815..826498	123.019	1.1369	0.185105	0.699651	108.071	1.05935	0.0831795	0.833193	659	80.6458	99.3797	77.0768	595	79.8245	87.0406	58.9082	637	95.6141	106.912	81.5522	1076	130.77	129.169	87.9888	1158	139.521	136.353	90.6706	721	98.7663	101.784	68.3482	842	119.613	119.81	83.6018	546	58.904	67.8946	56.6766	1099	145.696	140.36
809	dnaE	BOV_RS04080	BOV_0819	DNA polymerase III subunit alpha	NC_009505	827157..830648	87.273	1.45129	0.53734	0.0290473	74.2169	1.3316	0.413156	0.10831	1705	40.8698	50.3638	199.417	2113	55.5266	60.5461	209.198	1632	47.9827	53.6522	208.938	3836	91.3182	90.1997	313.685	3932	92.7951	90.6881	307.873	2896	77.7059	80.0798	274.53	3107	86.4548	86.597	308.493	2283	48.2436	55.6071	236.983	3387	87.9523	84.731
810	BOV_RS04085	BOV_RS04085	BOV_0820	DUF3008 family protein	NC_009505	830689..830886	112.019	1.28816	0.365309	0.340311	108.539	1.35748	0.44093	0.165792	148	62.5676	77.1019	17.3101	168	77.8609	84.8995	16.6329	131	67.9273	75.9534	16.7713	247	103.701	102.431	20.1982	332	138.184	135.047	25.9954	199	94.1711	97.048	18.8645	253	124.159	124.363	25.1203	210	78.2641	90.2095	21.7987	269	123.195	118.683
811	BOV_RS04090	BOV_RS04090	BOV_0821	hypothetical protein	NC_009505	complement(830931..831344)	343.134	1.38064	0.46534	0.0988393	320.825	1.40724	0.492865	0.0560225	866	175.094	215.767	101.288	905	200.597	218.73	89.5999	881	218.481	244.296	112.79	1625	326.292	322.295	132.883	1854	369.058	360.679	145.167	1476	334.053	344.258	139.919	1489	349.475	350.05	147.842	1328	236.704	272.833	137.851	1718	376.296	362.514
812	BOV_RS04095	BOV_RS04095	BOV_0822	extensin family protein	NC_009505	complement(831616..832548)	74.9384	-4.41053	-2.14095	9.70251e-18	74.9384	-3.0603	-1.61367	6.06815e-10	679	60.9173	75.0683	79.416	674	66.2909	72.2835	66.7296	887	97.6069	109.14	113.559	228	20.3145	20.0657	18.6445	222	19.6091	19.1638	17.3824	241	24.2028	24.9422	22.8459	232	24.1617	24.2015	23.0352	397	31.3991	36.1916	41.2099	253	24.5892	23.6887
813	rpsD	BOV_RS04100	BOV_0823	30S ribosomal protein S4	NC_009505	832883..833500	1490.15	-1.06122	-0.0857235	0.884406	1475.6	1.02333	0.0332683	0.932793	7075	958.276	1180.88	827.494	10350	1536.84	1675.76	1024.71	8029	1333.86	1491.47	1027.92	10660	1433.91	1416.35	871.711	11065	1475.53	1442.03	866.382	10296	1561.02	1608.71	976.023	7969	1252.96	1255.02	791.239	10414	1243.48	1433.27	1081.01	13156	1930.38	1859.67
814	ttcA	BOV_RS04105	BOV_0824	tRNA 2-thiocytidine(32) synthetase TtcA	NC_009505	834009..834890	71.7768	1.13122	0.177875	0.630398	64.9546	1.12815	0.173959	0.53041	478	45.3641	55.902	55.907	515	53.5814	58.4251	50.9878	457	53.1969	59.4824	58.5076	771	72.6672	71.7772	63.0477	781	72.974	71.3171	61.1518	656	69.6891	71.8181	62.1864	597	65.77	65.8782	59.2759	657	54.9674	63.3571	68.1987	721	74.1264	71.4115
815	BOV_RS04110	BOV_RS04110	BOV_0825	inositol monophosphatase	NC_009505	834877..835704	33.3034	-1.04004	-0.0566324	0.947173	28.5108	-1.11998	-0.163468	0.679105	215	21.7351	26.7841	25.1465	322	35.6863	38.9123	31.8797	209	25.9152	28.9772	26.7573	318	31.9264	31.5353	26.0041	334	33.2431	32.4883	26.152	307	34.7406	35.8019	29.1025	260	30.5116	30.5618	25.8153	218	19.4283	22.3936	22.6291	325	35.5926	34.289
816	BOV_RS04115	BOV_RS04115	BOV_0826	multidrug effflux MFS transporter	NC_009505	complement(835758..837023)	79.938	-1.17815	-0.236522	0.528835	75.8012	-1.48882	-0.57417	0.0154452	922	60.9607	75.1217	107.837	1258	91.1848	99.4278	124.549	928	75.258	84.1503	118.808	1161	76.2344	75.3007	94.9396	1202	78.245	76.4684	94.1158	1153	85.3346	87.9416	109.3	814	62.4759	62.5787	80.8217	621	36.1965	41.7211	64.4618	1105	79.1471	76.2483
817	grxD	BOV_RS04120	BOV_0827	Grx4 family monothiol glutaredoxin	NC_009505	complement(837294..837626)	929.224	1.18108	0.240103	0.50227	875.003	1.24096	0.311453	0.248938	2202	553.51	682.09	257.547	2758	760.021	828.726	273.057	1879	579.323	647.774	240.56	3892	971.586	959.686	318.264	3733	923.846	902.869	292.291	3171	892.24	919.497	300.599	3106	906.315	907.806	308.394	3584	794.204	915.424	372.031	3395	924.489	890.63
818	BOV_RS04125	BOV_RS04125	BOV_0828	BolA family transcriptional regulator	NC_009505	complement(837811..838044)	871.953	1.32963	0.41103	0.117556	702.05	1.14443	0.19463	0.502382	1229	439.631	541.757	143.744	1648	646.274	704.697	163.161	1134	497.549	556.338	145.181	2457	872.855	862.164	200.919	2358	830.45	811.595	184.63	2279	912.553	940.431	216.041	1912	793.951	795.258	189.842	1363	429.822	495.426	141.484	2277	882.376	850.058
819	purL	BOV_RS04130	BOV_0829	phosphoribosylformylglycinamidine synthase subunit PurL	NC_009505	complement(838314..840536)	248.642	1.15815	0.21182	0.572153	227.46	1.15384	0.206439	0.475448	4049	152.462	187.878	473.572	4175	172.343	187.922	413.348	4049	187.002	209.098	518.375	6806	254.51	251.393	556.554	6999	259.467	253.576	548.017	5503	231.947	239.033	521.664	5345	233.631	234.015	530.703	5106	169.492	195.362	530.019	6846	279.257	269.029
820	BOV_RS04135	BOV_RS04135	BOV_0830	hypothetical protein	NC_009505	complement(840723..841124)	241.04	-1.13382	-0.181191	0.664962	219.21	-1.16452	-0.219732	0.455914	928	193.23	238.117	108.539	1183	270.044	294.455	117.123	761	194.356	217.32	97.4274	1141	235.946	233.056	93.3041	1194	244.773	239.216	93.4894	1040	242.402	249.808	98.5882	1068	258.147	258.572	106.041	760	139.507	160.8	78.8905	1135	256.021	246.644
821	BOV_RS04140	BOV_RS04140	BOV_0831	glutathione S-transferase family protein	NC_009505	complement(841184..841831)	620.358	-1.39979	-0.485214	0.0846962	620.358	-1.23903	-0.309206	0.30022	5497	710.074	875.022	642.931	4316	611.198	666.45	427.307	3407	539.803	603.585	436.183	4443	569.973	562.992	363.322	4654	591.885	578.446	364.405	3675	531.388	547.622	348.377	4384	657.381	658.463	435.286	4387	499.575	575.826	455.385	3981	557.088	536.684
822	purQ	BOV_RS04145	BOV_0832	phosphoribosylformylglycinamidine synthase subunit PurQ	NC_009505	complement(842083..842754)	286.338	1.34552	0.428165	0.0765596	247.977	1.27358	0.348885	0.155386	1236	153.958	189.722	144.563	1318	179.979	196.249	130.489	1146	175.087	195.775	146.717	2151	266.087	262.828	175.896	2279	279.486	273.141	178.444	2248	313.442	323.017	213.102	1629	235.545	235.932	161.743	1796	197.217	227.319	186.431	2306	311.169	299.772
823	purS	BOV_RS04150	BOV_0833	phosphoribosylformylglycinamidine synthase subunit PurS	NC_009505	complement(842777..843019)	609.658	1.38678	0.471743	0.342712	647.452	1.69651	0.76257	0.0429956	669	230.448	283.98	78.2464	1258	475.062	518.006	124.549	877	370.537	414.319	112.278	1699	581.219	574.1	138.934	1702	577.217	564.111	133.265	1739	670.537	691.022	164.851	1061	424.259	424.957	105.346	2598	788.935	909.35	269.681	1954	729.163	702.457
824	BOV_RS04155	BOV_RS04155	BOV_0834	phosphoribosylaminoimidazolesuccinocarboxamide synthase	NC_009505	complement(843135..843899)	1076.54	1.34222	0.424617	0.205911	1164.38	1.66888	0.738879	0.00442038	4789	524.006	645.731	560.123	6681	801.411	873.858	661.455	4584	615.208	687.899	586.869	9529	1035.47	1022.79	779.224	9843	1060.36	1036.28	770.7	9257	1133.81	1168.44	877.53	6924	879.463	880.91	687.481	14182	1367.99	1576.79	1472.14	10509	1245.68	1200.06
825	BOV_RS04160	BOV_RS04160	BOV_0835	DUF1476 family protein	NC_009505	844155..845069	323.377	1.48528	0.570737	0.0240694	325.381	1.61418	0.6908	0.00308028	1509	138.045	170.113	176.493	1974	197.971	215.867	195.437	1672	187.609	209.776	214.059	3825	347.507	343.25	312.785	3759	338.561	330.874	294.327	2774	284.063	292.741	262.965	2769	294.052	294.536	274.933	2896	233.553	269.2	300.614	4526	448.539	432.111
826	BOV_RS04165	BOV_RS04165	BOV_0836	alpha/beta hydrolase	NC_009505	complement(845118..845684)	319.513	1.03731	0.0528409	0.92677	280.362	-1.01688	-0.0241525	0.942129	1366	201.66	248.505	159.768	1842	298.114	325.063	182.368	1340	242.639	271.308	171.554	2163	317.122	313.238	176.877	2246	326.447	319.035	175.86	1906	314.97	324.592	180.682	1717	294.245	294.729	170.48	1475	191.963	221.262	153.11	2219	354.879	341.882
827	BOV_RS17705	BOV_RS17705		IS5-like element IS711 family transposase	NC_009505	845879..846636	5.88054	-1.1601	-0.214248	0.865825	8.01237	1.37582	0.460294	0.491978	57	6.29446	7.75665	6.66674	26	3.1476	3.43214	2.57414	47	6.36601	7.11819	6.0172	54	5.92212	5.84959	4.41579	68	7.39308	7.22522	5.32435	35	4.32642	4.45859	3.31787	75	9.61422	9.63003	7.44672	99	9.63772	11.1087	10.2765	40	4.78517	4.60991
828	BOV_RS04180	BOV_RS04180	BOV_0840	VOC family protein	NC_009505	846798..847673	27.1258	-1.08375	-0.116038	0.867446	25.936	-1.03398	-0.0482125	0.91948	242	23.1241	28.4957	28.3044	208	21.7889	23.7586	20.5931	215	25.1984	28.1758	27.5255	287	27.2352	26.9016	23.4691	289	27.1881	26.5708	22.6285	252	26.9542	27.7776	23.8887	239	26.5104	26.554	23.7302	244	20.5539	23.691	25.328	297	30.7439	29.6179
829	BOV_RS04185	BOV_RS04185	BOV_0841	adenylosuccinate lyase	NC_009505	complement(847899..849200)	151.375	1.00915	0.0131458	0.985443	133.519	-1.05025	-0.0707291	0.840597	1530	98.3633	121.213	178.949	1919	135.251	147.477	189.991	1612	127.114	142.133	206.377	2440	155.787	153.879	199.529	2369	149.948	146.543	185.491	2062	148.391	152.924	195.47	1780	132.841	133.059	176.735	1509	85.5237	98.5772	156.639	2616	182.194	175.521
830	BOV_RS04190	BOV_RS04190	BOV_0842	ribulose-phosphate 3-epimerase	NC_009505	complement(849227..849904)	138.944	-1.21592	-0.282054	0.37557	135.752	-1.33165	-0.413215	0.0926077	902	111.36	137.229	105.498	1205	163.092	177.835	119.301	877	132.803	148.495	112.278	1145	140.388	138.668	93.6312	1151	139.904	136.728	90.1225	988	136.539	140.71	93.6588	870	124.684	124.889	86.382	677	73.683	84.9293	70.2748	1176	157.284	151.523
831	BOV_RS04195	BOV_RS04195	BOV_0843	lipid A biosynthesis lauroyl acyltransferase	NC_009505	complement(850062..850988)	212.985	-1.04148	-0.058632	0.923076	180.157	-1.12913	-0.175206	0.557992	1592	143.753	177.146	186.201	2225	220.255	240.166	220.287	1550	171.668	191.952	198.439	2361	211.723	209.13	193.068	2384	211.94	207.127	186.666	2130	215.293	221.87	201.916	1666	174.629	174.917	165.416	1740	138.509	159.65	180.618	2324	227.333	219.007
832	BOV_RS04200	BOV_RS04200	BOV_0844	zinc-binding dehydrogenase	NC_009505	complement(851002..852030)	142.181	-1.15462	-0.207412	0.598441	136.644	-1.09228	-0.127348	0.70445	1280	104.123	128.311	149.709	1781	158.827	173.185	176.329	1336	133.3	149.05	171.042	1646	132.974	131.346	134.6	1843	147.603	144.252	144.306	1603	145.965	150.424	151.959	1384	130.69	130.905	137.417	1580	113.305	130.599	164.009	1883	165.936	159.859
833	BOV_RS04205	BOV_RS04205	BOV_0845	beta-ketoacyl-ACP synthase	NC_009505	complement(852112..853389)	201.631	-1.10884	-0.149049	0.742117	197.31	-1.04033	-0.0570451	0.871459	2311	151.364	186.525	270.295	3015	216.487	236.057	298.501	2123	170.552	190.704	271.798	3080	200.342	197.889	251.864	3089	199.192	194.67	241.867	2801	205.358	211.632	265.525	2576	195.856	196.178	255.77	2582	149.085	171.84	268.02	3481	246.99	237.944
834	BOV_RS04210	BOV_RS04210	BOV_0846	beta-ketoacyl-ACP synthase	NC_009505	complement(853391..854572)	187.582	1.01915	0.0273707	0.964469	154.666	-1.11961	-0.162994	0.607422	1568	111.04	136.835	183.394	2323	180.346	196.649	229.99	1775	154.177	172.394	227.245	2698	189.748	187.424	220.626	2695	187.9	183.634	211.017	2335	185.097	190.751	221.349	2007	164.988	165.259	199.274	1452	90.6478	104.483	150.722	2716	208.362	200.731
835	BOV_RS04215	BOV_RS04215	BOV_0847	acyl carrier protein	NC_009505	complement(854720..855001)	1111.83	1.16212	0.216758	0.598468	1197.42	1.42244	0.508366	0.0465304	2193	650.942	802.154	256.494	2598	845.406	921.83	257.216	2200	800.962	895.601	281.656	3654	1077.14	1063.95	298.802	3703	1082.16	1057.59	289.942	3540	1176.21	1212.14	335.579	2772	955.138	956.709	275.231	4988	1305.23	1504.44	517.771	4142	1331.89	1283.11
836	BOV_RS04220	BOV_RS04220	BOV_0848	glycoside hydrolase family 108 protein	NC_009505	complement(855202..855963)	12.2935	-1.1545	-0.207263	0.777645	11.2195	-1.19674	-0.259108	0.593206	108	11.8637	14.6197	12.6317	87	10.4771	11.4242	8.61347	84	11.3178	12.6551	10.7541	99	10.8002	10.6679	8.09562	132	14.2759	13.9518	10.3355	96	11.8045	12.1651	9.10045	110	14.0268	14.0499	10.9219	77	7.45665	8.59477	7.99285	95	11.3051	10.8911
837	BOV_RS04225	BOV_RS04225	BOV_0850	galactose mutarotase	NC_009505	856179..857201	127.113	1.16852	0.224686	0.535986	123.943	1.27347	0.348763	0.180184	1023	83.7052	103.15	119.65	1067	95.7115	104.364	105.639	798	80.0877	89.5506	102.164	1530	124.328	122.805	125.114	1668	134.371	131.32	130.603	1339	122.641	126.387	126.932	1221	115.974	116.165	121.233	1614	116.422	134.192	167.538	1573	139.431	134.324
838	BOV_RS04230	BOV_RS04230	BOV_0849	sugar kinase	NC_009505	complement(857198..858115)	48.1749	1.11762	0.160429	0.73821	42.6796	1.07752	0.107716	0.764892	382	34.8316	42.9229	44.6788	370	36.9858	40.3292	36.632	275	30.7559	34.3899	35.207	542	49.0805	48.4794	44.3215	547	49.1055	47.9906	42.8297	454	46.3386	47.7542	43.0375	460	48.6897	48.7698	45.6732	385	30.9476	35.6711	39.9643	490	48.4016	46.6289
839	BOV_RS04235	BOV_RS04235	BOV_0851	DUF1045 domain-containing protein	NC_009505	858316..859047	55.3927	1.16257	0.217317	0.529422	56.3773	1.2935	0.371277	0.121907	283	32.3615	39.8789	33.0998	350	43.8765	47.8429	34.6519	273	38.2904	42.8147	34.951	478	54.2837	53.6189	39.088	530	59.6692	58.3144	41.4986	408	52.225	53.8205	38.6769	449	59.6015	59.6996	44.581	434	43.7509	50.4286	45.0506	531	65.7794	63.3702
840	BOV_RS04240	BOV_RS04240	BOV_0853	alpha-D-ribose 1-methylphosphonate 5-triphosphate diphosphatase	NC_009505	859051..860190	38.4105	1.11353	0.155139	0.7612	39.1835	1.22333	0.290808	0.34663	339	24.8913	30.6735	39.6495	375	30.1857	32.9145	37.127	306	27.5585	30.8147	39.1758	551	40.179	39.6869	45.0575	555	40.1212	39.2102	43.4561	425	34.9312	35.9984	40.2884	463	39.4637	39.5286	45.9711	399	25.8271	29.7691	41.4175	657	52.2597	50.3457
841	BOV_RS04245	BOV_RS04245	BOV_0852	HAD family hydrolase	NC_009505	complement(860187..860870)	70.2219	1.09658	0.133007	0.810924	71.3093	1.24821	0.319865	0.29487	432	52.8665	65.1472	50.5268	421	56.4809	61.5867	41.6813	286	42.9288	48.0011	36.6153	571	69.3957	68.5458	46.6929	612	73.7362	72.062	47.9192	493	67.5337	69.5968	46.7346	483	68.614	68.7269	47.9569	633	68.2898	78.7129	65.7075	581	77.0241	74.203
842	BOV_RS04250	BOV_RS04250	BOV_0854	ABC transporter substrate-binding protein	NC_009505	861126..861914	246.103	1.4478	0.533862	0.0209175	222.067	1.4626	0.548532	0.0140321	1199	127.202	156.751	140.235	1254	145.846	159.031	124.153	1021	132.858	148.556	130.714	2347	247.28	244.251	191.924	2351	245.562	239.986	184.082	2067	245.467	252.966	195.944	1863	229.434	229.811	184.977	2216	207.253	238.886	230.028	1997	229.513	221.107
843	dusA	BOV_RS04255	BOV_0856	tRNA dihydrouridine(20/20a) synthase DusA	NC_009505	862106..863128	84.1787	1.10312	0.141591	0.779832	66.6132	-1.07737	-0.107508	0.7706	609	49.8304	61.4059	71.2288	687	61.6249	67.1958	68.0167	708	71.0552	79.4509	90.642	1027	83.4541	82.4319	83.9819	1112	89.5808	87.5468	87.0688	868	79.5012	81.9299	82.2832	840	79.7858	79.9171	83.4033	508	36.6434	42.2364	52.7321	941	83.4104	80.3555
844	BOV_RS04260	BOV_RS04260	BOV_0855	TIGR02281 family clan AA aspartic protease	NC_009505	complement(863125..863829)	60.0715	1.12234	0.166506	0.724595	62.5962	1.28391	0.360548	0.20872	305	36.2129	44.6251	35.6729	361	46.9887	51.2364	35.7409	311	45.2908	50.6422	39.8159	485	57.1881	56.4876	39.6604	534	62.422	61.0047	41.8118	456	60.6046	62.456	43.2271	400	55.1306	55.2213	39.7158	492	51.4973	59.3573	51.0712	631	81.1609	78.1883
845	BOV_RS04265	BOV_RS04265	BOV_0857	DUF1289 domain-containing protein	NC_009505	complement(863829..864023)	127.347	1.16949	0.225879	0.665841	121.672	1.24895	0.320717	0.368992	177	75.9786	93.6283	20.702	227	106.823	116.48	22.4742	149	78.4495	87.7188	19.0758	266	113.397	112.008	21.7519	323	136.507	133.407	25.2907	275	132.138	136.175	26.069	234	116.601	116.793	23.2338	305	115.418	133.034	31.66	286	132.996	128.125
846	BOV_RS04270	BOV_RS04270	BOV_0858	adenosylcobinamide-GDP ribazoletransferase	NC_009505	complement(864043..864825)	37.0186	1.00389	0.00559473	0.9937	29.6382	-1.27848	-0.354431	0.359	227	24.267	29.9042	26.55	301	35.2761	38.465	29.8006	224	29.3714	32.8418	28.6777	351	37.2647	36.8083	28.7027	335	35.2589	34.4583	26.2303	322	38.5322	39.7093	30.5244	276	34.2507	34.307	27.4039	141	13.2882	15.3164	14.6363	298	34.5113	33.2473
847	cobT_1	BOV_RS04275	BOV_0859	nicotinate-nucleotide--dimethylbenzimidazole phosphoribosyltransferase	NC_009505	864979..865998	63.5349	-1.66527	-0.73576	0.00216778	73.7917	1.00803	0.0115372	0.97929	673	55.2291	68.0586	78.7143	735	66.1245	72.1021	72.769	688	69.2511	77.4336	88.0815	617	50.2849	49.669	50.4545	622	50.2546	49.1136	48.7022	464	42.6233	43.9255	43.9855	851	81.0683	81.2017	84.4955	729	52.7395	60.7891	75.6726	985	87.5674	84.3602
848	BOV_RS04280	BOV_RS04280	BOV_0860	Lrp/AsnC family transcriptional regulator	NC_009505	complement(866106..866585)	71.9334	1.10503	0.144081	0.825585	76.6227	1.31313	0.39301	0.262802	284	49.5256	61.0303	33.2167	291	55.6323	60.6614	28.8106	234	50.051	55.9649	29.958	385	66.6764	65.8598	31.483	482	82.7545	80.8755	37.7403	340	66.3693	68.3969	32.2308	381	77.1269	77.2537	37.8293	459	70.5634	81.3336	47.6457	435	82.1778	79.168
849	BOV_RS04285	BOV_RS04285	BOV_0861	uracil-DNA glycosylase family protein	NC_009505	complement(866713..867354)	59.7161	1.07159	0.0997514	0.891577	50.9644	1.0141	0.020204	0.96575	329	42.8957	52.8602	38.4799	349	49.8845	54.394	34.5529	251	40.14	44.8828	32.1344	448	58.009	57.2986	36.6347	473	60.7172	59.3386	37.0356	414	60.422	62.2678	39.2457	356	53.8812	53.9698	35.3471	392	45.0567	51.9337	40.6909	382	53.9554	51.9792
850	BOV_RS04290	BOV_RS04290	BOV_0862	thermonuclease family protein	NC_009505	complement(867451..868020)	27.5338	-1.10755	-0.147377	0.826637	26.3015	-1.04269	-0.0603078	0.902449	140	20.5592	25.335	16.3744	170	27.3684	29.8425	16.8309	141	25.397	28.3979	18.0516	213	31.064	30.6835	17.4179	170	24.5787	24.0207	13.3109	164	26.9587	27.7823	15.5466	180	30.6845	30.735	17.8721	182	23.5616	27.1578	18.8922	155	24.6583	23.7552
851	BOV_RS04295	BOV_RS04295	BOV_0863	sel1 repeat family protein	NC_009505	868676..869443	275.953	1.03216	0.0456643	0.947885	252.297	1.01967	0.0281091	0.940183	1540	167.846	206.837	180.119	2403	287.123	313.079	237.91	1452	194.108	217.043	185.893	2455	265.731	262.477	200.755	2702	289.941	283.358	211.565	2231	272.187	280.503	211.491	2373	300.233	300.727	235.614	1731	166.32	191.705	179.683	2459	290.338	279.704
852	xth	BOV_RS04300	BOV_0864	exodeoxyribonuclease III	NC_009505	complement(869502..870284)	296.704	1.4415	0.527571	0.0224366	280.245	1.50306	0.587898	0.00669772	1267	135.446	166.91	148.189	1821	213.414	232.707	180.289	1136	148.955	166.555	145.437	2785	295.676	292.055	227.741	2835	298.385	291.61	221.979	2474	296.052	305.096	234.526	2249	279.093	279.553	223.302	2520	237.491	273.739	261.584	2799	324.151	312.279
853	BOV_RS04305	BOV_RS04305	BOV_0865	tellurite resistance TerB family protein	NC_009505	870453..871160	422.878	1.6965	0.76256	0.0277169	303.053	1.26245	0.336228	0.413389	1207	142.701	175.85	141.171	1852	240.04	261.739	183.358	1518	220.129	246.139	194.343	3878	455.331	449.754	317.119	3823	444.997	434.893	299.338	2783	368.307	379.558	263.818	3157	433.275	433.987	313.457	1017	105.998	122.176	105.568	2888	369.888	356.341
854	erpA	BOV_RS04310	BOV_0866	iron-sulfur cluster insertion protein ErpA	NC_009505	complement(871241..871567)	290.288	-1.05714	-0.0801658	0.911168	316.501	1.15511	0.208024	0.560054	1158	296.424	365.283	135.44	718	201.489	219.704	71.0859	695	218.21	243.994	88.9777	1123	285.486	281.989	91.8322	1196	301.418	294.574	93.646	991	283.959	292.634	93.9432	1147	340.83	341.391	113.885	1289	290.88	335.277	133.802	1146	317.792	306.153
855	BOV_RS04315	BOV_RS04315	BOV_0867	deoxyguanosinetriphosphate triphosphohydrolase	NC_009505	871734..872942	67.3743	1.05465	0.0767592	0.890584	63.5611	1.0773	0.107423	0.743622	564	39.0486	48.1195	65.9656	842	63.9089	69.6862	83.3625	607	51.5467	57.6373	77.7115	996	68.4835	67.6447	81.4469	1018	69.3916	67.8161	79.7087	829	64.2477	66.2105	78.5862	782	62.8496	62.953	77.6445	739	45.1052	51.9896	76.7106	1103	82.7286	79.6986
856	BOV_RS04320	BOV_RS04320	BOV_0868	arginine--tRNA ligase	NC_009505	873164..874921	204.895	1.25045	0.322452	0.261254	196.118	1.30663	0.385847	0.110404	2207	105.084	129.495	258.131	2865	149.548	163.067	283.65	2392	139.695	156.201	306.237	4624	218.651	215.973	378.123	4420	207.2	202.495	346.083	3543	188.835	194.604	335.863	3324	183.723	184.025	330.039	3659	153.586	177.028	379.816	4867	251.043	241.849
857	BOV_RS04325	BOV_RS04325	BOV_0869	SPOR domain-containing protein	NC_009505	875133..878105	294.841	-1.01568	-0.0224527	0.969322	288.422	1.05437	0.0763855	0.820599	6880	193.707	238.705	804.687	8684	268.04	292.271	859.763	7475	258.14	288.641	956.99	10892	304.555	300.825	890.682	10749	297.961	291.195	841.639	8948	282.008	290.623	848.238	8390	274.214	274.665	833.04	9299	230.807	266.036	965.267	11811	360.245	347.051
858	nagZ	BOV_RS04330	BOV_0870	beta-N-acetylhexosaminidase	NC_009505	878299..879318	153.135	1.08676	0.120037	0.880266	123.172	-1.08965	-0.123863	0.804175	1114	91.4193	112.656	130.294	1309	117.765	128.41	129.598	1273	128.135	143.275	162.976	2067	168.459	166.395	169.027	1932	156.096	152.552	151.274	1468	134.851	138.971	139.161	1765	168.138	168.415	175.246	740	53.5352	61.7064	76.8144	1663	147.842	142.427
859	BOV_RS04335	BOV_RS04335	BOV_0871	segregation/condensation protein A	NC_009505	879391..880242	82.0663	1.03628	0.0514192	0.946373	78.3688	1.07163	0.0998046	0.791708	614	60.3228	74.3356	71.8136	691	74.4242	81.152	68.4127	453	54.588	61.0379	57.9955	860	83.9096	82.8819	70.3256	899	86.9572	84.9828	70.3911	685	75.3322	77.6336	64.9355	784	89.4125	89.5596	77.843	618	53.5251	61.6946	64.1504	866	92.169	88.7932
860	scpB	BOV_RS04340	BOV_0872	SMC-Scp complex subunit ScpB	NC_009505	880235..880960	93.8902	1.081	0.112367	0.812657	77.4381	-1.03394	-0.0481529	0.888498	579	66.7567	82.2641	67.72	572	72.2994	78.8352	56.6311	481	68.0216	76.0588	61.5802	783	89.6557	88.5576	64.029	890	101.027	98.7335	69.6864	705	90.9876	93.7672	66.8314	661	88.4681	88.6137	65.6304	528	53.6668	61.858	54.8081	722	90.1793	86.8765
861	BOV_RS04345	BOV_RS04345	BOV_0873	twin-arginine translocase TatA/TatE family subunit	NC_009505	881106..881324	706.357	-1.25184	-0.324054	0.433081	884.886	1.14608	0.196704	0.600902	2267	866.483	1067.77	265.149	1557	652.409	711.386	154.151	1174	550.38	615.411	150.302	1880	713.619	704.879	153.735	2001	752.989	735.892	156.677	1525	652.462	672.395	144.564	1917	850.55	851.949	190.338	2856	962.326	1109.21	296.462	2033	841.782	810.951
862	tatB	BOV_RS04350	BOV_0874	Sec-independent protein translocase protein TatB	NC_009505	881435..881968	286.427	-1.10985	-0.15036	0.744381	338.433	1.19844	0.261157	0.359058	1678	263.029	324.13	196.259	1526	262.234	285.939	151.082	1193	229.371	256.472	152.734	1777	276.63	273.242	145.312	1871	288.747	282.191	146.498	1675	293.902	302.881	158.784	1664	302.785	303.283	165.218	2449	338.42	390.073	254.214	2203	374.093	360.392
863	tatC	BOV_RS04355	BOV_0875	twin-arginine translocase subunit TatC	NC_009505	881999..882823	156.797	1.15546	0.208468	0.598441	124.701	-1.01404	-0.0201205	0.957219	856	86.8505	107.026	100.118	1264	140.595	153.304	125.143	813	101.175	113.13	104.085	1564	157.593	155.662	127.895	1551	154.933	151.415	121.442	1390	157.867	162.689	131.767	1186	139.686	139.916	117.757	882	78.8902	90.9312	91.5545	1415	155.528	149.832
864	serS	BOV_RS04360	BOV_0876	serine--tRNA ligase	NC_009505	882900..884183	179.74	1.05783	0.0811067	0.876204	174.068	1.12789	0.173621	0.543911	1782	116.17	143.156	208.423	2233	159.588	174.014	221.079	1663	132.974	148.685	212.906	2807	181.731	179.506	229.54	2724	174.835	170.865	213.287	2503	182.652	188.232	237.275	2207	167.016	167.291	219.132	2543	146.147	168.453	263.972	2960	209.042	201.386
865	surE	BOV_RS04365	BOV_0877	5'/3'-nucleotidase SurE	NC_009505	884332..885099	82.0456	-1.11301	-0.154468	0.696219	74.6688	-1.12867	-0.17463	0.529471	616	67.1386	82.7347	72.0475	663	79.2187	86.38	65.6406	540	72.189	80.7186	69.1337	776	83.995	82.9662	63.4566	772	82.8403	80.9594	60.4471	650	79.3016	81.7242	61.6176	652	82.4913	82.627	64.7368	534	51.3084	59.1396	55.4309	764	90.2066	86.9028
866	BOV_RS04370	BOV_RS04370	BOV_0878	protein-L-isoaspartate(D-aspartate) O-methyltransferase	NC_009505	885096..885764	114.143	1.19045	0.251508	0.632228	98.8381	1.1106	0.151343	0.731559	518	64.8121	79.8678	60.5854	632	86.6895	94.5261	62.5714	514	78.8816	88.202	65.8051	983	122.146	120.65	80.3838	948	116.78	114.128	74.2278	739	103.502	106.664	70.0545	777	112.854	113.04	77.148	580	63.975	73.7395	60.2059	883	119.685	115.302
867	BOV_RS04375	BOV_RS04375	BOV_0879	IS5 family transposase	NC_009505	complement(885840..886307)	45.0904	1.37986	0.464521	0.195736	45.0845	1.52797	0.611618	0.0415155	114	20.3897	25.1262	13.3335	188	36.8627	40.1951	18.613	99	21.7184	24.2846	12.6745	242	42.9855	42.459	19.7893	291	51.2428	50.0793	22.7851	205	41.0429	42.2967	19.4332	198	41.1094	41.177	19.6593	253	39.8917	45.9804	26.2622	280	54.2524	52.2653
868	BOV_RS04380	BOV_RS04380	BOV_0880	IS5 family transposase	NC_009505	complement(886229..886597)	6.08027	1.24977	0.321663	0.764895	4.58547	1.03208	0.0455494	0.959005	19	4.31003	5.31124	2.22225	13	3.2329	3.52515	1.28707	14	3.89529	4.35555	1.79236	13	2.92867	2.8928	1.06306	39	8.71011	8.51235	3.05367	26	6.60202	6.80371	2.4647	16	4.21323	4.22016	1.58863	17	3.39962	3.91851	1.76466	25	6.14356	5.91855
869	BOV_RS17710	BOV_RS17710		IS5 family transposase	NC_009505	complement(886684..887441)	3.29602	-1.01956	-0.0279438	0.985443	3.07773	-1.04312	-0.0609042	0.942108	25	2.76073	3.40204	2.92401	22	2.66335	2.90412	2.17812	19	2.57349	2.87757	2.43248	35	3.83841	3.7914	2.86209	42	4.56631	4.46263	3.28857	12	1.48334	1.52866	1.13756	25	3.20474	3.21001	2.48224	14	1.36291	1.57093	1.45325	39	4.66554	4.49466
870	BOV_RS04395	BOV_RS04395	BOV_0884	peptidoglycan DD-metalloendopeptidase family protein	NC_009505	887830..889128	304.488	-1.07372	-0.102619	0.858441	315.58	1.06953	0.0969723	0.793363	3546	228.498	281.577	414.741	3285	232.061	253.039	325.233	3977	314.329	351.47	509.157	4815	308.134	304.36	393.742	5204	330.152	322.656	407.47	3815	275.179	283.585	361.648	4346	325.089	325.624	431.513	4729	268.639	309.641	490.886	5057	353.013	340.083
871	BOV_RS04400	BOV_RS04400	BOV_0885	ATP-binding protein	NC_009505	complement(889176..890042)	197.21	1.32881	0.410137	0.154789	169.082	1.22718	0.295348	0.300541	974	94.0357	115.88	113.919	1385	146.591	159.842	137.122	999	118.3	132.278	127.897	1855	177.86	175.681	151.691	2078	197.52	193.036	162.706	2001	216.251	222.857	189.687	1558	174.61	174.898	154.693	1351	114.986	132.536	140.238	2081	217.65	209.679
872	yajC	BOV_RS04405	BOV_0886	preprotein translocase subunit YajC	NC_009505	890202..890543	724.798	1.41256	0.498316	0.0445785	662.302	1.40346	0.488986	0.0420574	1158	283.423	349.262	135.44	1961	526.171	573.736	194.15	1463	439.194	491.088	187.301	2950	717.049	708.266	241.233	2969	715.434	699.19	232.471	2708	741.912	764.577	256.708	2171	616.816	617.831	215.558	2350	507.049	584.44	243.938	3255	863.041	831.432
873	secDF	BOV_RS04410	BOV_0887	protein translocase subunit SecDF	NC_009505	890661..892988	165.554	1.08122	0.112664	0.837449	173.133	1.25397	0.326504	0.255781	2742	98.591	121.493	320.705	3805	149.985	163.543	376.716	2753	121.412	135.758	352.454	4464	159.402	157.45	365.039	4728	167.371	163.571	370.199	4221	169.888	175.078	400.135	3530	147.338	147.58	350.492	4978	157.79	181.874	516.733	5501	214.272	206.424
874	BOV_RS04415	BOV_RS04415	BOV_0888	Mth938-like domain-containing protein	NC_009505	892991..893380	106.217	-1.04907	-0.0691175	0.919738	112.444	1.12645	0.171782	0.627229	373	80.0566	98.6535	43.6262	454	106.823	116.48	44.9484	306	80.5555	90.0737	39.1758	527	112.331	110.955	43.0949	500	105.655	103.256	39.1497	419	100.665	103.74	39.7197	441	109.874	110.055	43.7867	557	105.39	121.476	57.8184	525	122.068	117.597
875	BOV_RS04420	BOV_RS04420	BOV_0889	phytoene/squalene synthase family protein	NC_009505	893386..894219	84.7721	-1.09573	-0.131891	0.845455	76.9525	-1.10361	-0.142237	0.741926	683	68.55	84.474	79.8839	746	82.0821	89.5022	73.858	584	71.8928	80.3874	74.7669	920	91.7011	90.578	75.2321	893	88.2411	86.2376	69.9213	662	74.3741	76.6462	62.7552	671	78.1769	78.3055	66.6233	686	60.6969	69.9611	71.209	846	91.9837	88.6147
876	trmFO	BOV_RS04425	BOV_0890	methylenetetrahydrofolate--tRNA-(uracil(54)- C(5))-methyltransferase (FADH(2)-oxidizing) TrmFO	NC_009505	complement(894271..895671)	108.5	-1.03583	-0.0507811	0.944508	95.8151	-1.08142	-0.112923	0.749339	1259	75.2212	92.6949	147.253	1714	112.266	122.415	169.695	1138	83.3955	93.2492	145.693	1787	106.033	104.734	146.13	1855	109.117	106.639	145.245	1650	110.351	113.722	156.414	1454	100.844	101.009	144.367	1294	68.156	78.5587	134.321	1830	118.446	114.108
877	BOV_RS04430	BOV_RS04430	BOV_0891	DUF1127 domain-containing protein	NC_009505	complement(895931..896077)	2349.87	1.2213	0.288416	0.501303	1867.92	1.06055	0.0848146	0.837875	2981	1697.45	2091.77	348.659	3126	1951.4	2127.81	309.491	1348	941.48	1052.72	172.578	3762	2127.42	2101.37	307.634	4912	2753.76	2691.24	384.606	3402	2168.44	2234.68	322.497	3742	2473.48	2477.55	371.542	2548	1279.06	1474.28	264.491	3001	1851.21	1783.41
878	BOV_RS04435	BOV_RS04435	BOV_0892	DUF2157 domain-containing protein	NC_009505	896351..897487	30.4486	-1.1593	-0.213256	0.737888	28.6513	-1.12399	-0.168634	0.718469	444	32.687	40.2801	51.9304	310	25.0194	27.2811	30.6917	277	25.0125	27.9679	35.4631	389	28.4408	28.0925	31.8101	487	35.2983	34.4969	38.1318	335	27.6067	28.45	31.7568	403	34.4403	34.4969	40.0137	328	21.2874	24.5365	34.0475	379	30.2263	29.1193
879	BOV_RS04440	BOV_RS04440	BOV_0893	GDYXXLXY domain-containing protein	NC_009505	897484..898053	14.6348	-1.18276	-0.242153	0.74906	18.1661	1.18953	0.250387	0.627229	104	15.2725	18.8203	12.1639	89	14.3282	15.6234	8.81148	63	11.3476	12.6884	8.0656	102	14.8757	14.6935	8.34095	103	14.8918	14.5537	8.06483	86	14.1369	14.5687	8.15249	126	21.4792	21.5145	12.5105	142	18.3832	21.1891	14.7401	92	14.6359	14.0999
880	BOV_RS04445	BOV_RS04445	BOV_0894	tRNA-Leu	NC_009505	898287..898369	246.259	-1.3576	-0.441063	0.410554	246.259	-1.4492	-0.535253	0.220465	320	322.719	397.686	37.4273	185	204.536	223.025	18.316	171	211.522	236.515	21.8924	236	236.367	233.472	19.2987	258	256.169	250.353	20.2012	186	209.973	216.388	17.6321	261	305.551	306.054	25.9146	163	144.916	167.035	16.9199	132	144.212	138.93
881	BOV_RS04450	BOV_RS04450	BOV_0895	trigger factor	NC_009505	898457..899890	841.23	1.12076	0.164481	0.77301	935.58	1.40347	0.488998	0.110404	8425	491.783	606.023	985.391	11055	707.433	771.384	1094.5	8514	609.569	681.594	1090.01	15065	873.319	862.622	1231.92	14485	832.444	813.543	1134.17	12518	817.929	842.916	1186.66	10966	743.055	744.278	1088.81	18589	956.566	1102.57	1929.6	17508	1107.12	1066.57
882	gatB	BOV_RS04455	BOV_0896	Asp-tRNA(Asn)/Glu-tRNA(Gln) amidotransferase subunit GatB	NC_009505	900040..901542	218.881	1.26459	0.33867	0.230483	192.821	1.20553	0.269663	0.312574	2055	114.447	141.033	240.353	2506	153.002	166.833	248.108	2174	148.504	166.051	278.327	3969	219.52	216.832	324.561	3936	215.815	210.915	308.186	3550	221.309	228.07	336.527	3109	200.994	201.325	308.691	2768	135.899	156.641	287.327	4004	241.569	232.722
883	BOV_RS04460	BOV_RS04460	BOV_0897	GNAT family N-acetyltransferase	NC_009505	901542..902045	245.974	-1.00148	-0.00213481	0.996346	227.577	1.0125	0.0179165	0.959639	979	162.594	200.364	114.504	1302	237.059	258.489	128.905	949	193.319	216.161	121.496	1481	244.274	241.282	121.107	1558	254.755	248.971	121.99	1285	238.892	246.19	121.813	1134	218.627	218.987	112.594	1243	181.991	209.768	129.027	1568	282.112	271.78
884	BOV_RS04465	BOV_RS04465	BOV_0898	NADH:ubiquinone oxidoreductase subunit NDUFA12	NC_009505	902205..902615	815.673	1.1914	0.252655	0.436697	745.973	1.22399	0.29159	0.260959	2328	474.126	584.264	272.284	2789	622.705	678.996	276.126	2189	546.817	611.428	280.248	4105	830.279	820.11	335.682	4070	816.09	797.561	318.678	3512	800.649	825.109	332.925	3167	748.735	749.967	314.45	3986	715.655	824.886	413.76	3506	773.529	745.198
885	BOV_RS04470	BOV_RS04470	BOV_0900	DUF2155 domain-containing protein	NC_009505	902809..903279	649.162	1.02808	0.03995	0.962846	811.045	1.50147	0.586371	0.0549354	2952	524.624	646.493	345.267	2681	522.338	569.556	265.433	2071	451.438	504.778	265.141	3343	590.022	582.796	273.37	3896	681.685	666.207	305.054	3397	675.778	696.423	322.023	3076	634.581	635.625	305.415	6605	1034.81	1192.75	685.621	3967	763.744	735.771
886	BOV_RS04475	BOV_RS04475	BOV_0901	leucyl/phenylalanyl-tRNA--protein transferase	NC_009505	complement(903323..903892)	93.6925	-1.0748	-0.104073	0.859242	85.9749	-1.08654	-0.119738	0.743622	493	72.3977	89.2155	57.6614	672	108.186	117.966	66.5316	347	62.5019	69.8869	44.4248	589	85.9	84.8479	48.1649	653	94.4113	92.2677	51.1295	613	100.766	103.845	58.1102	521	88.8147	88.9608	51.7299	451	58.3862	67.2977	46.8153	696	110.724	106.668
887	accC	BOV_RS04480	BOV_0902	acetyl-CoA carboxylase biotin carboxylase subunit	NC_009505	complement(903943..905301)	507.196	1.06922	0.0965571	0.865104	513.715	1.20541	0.269518	0.35616	4924	303.285	373.738	575.913	7080	478.068	521.284	700.958	4861	367.235	410.627	622.332	8292	507.216	501.003	678.07	8239	499.621	488.277	645.108	7466	514.752	530.478	707.749	6143	439.221	439.943	609.936	8852	480.651	554.013	918.867	9311	621.274	598.52
888	BOV_RS04485	BOV_RS04485	BOV_0903	acetyl-CoA carboxylase biotin carboxyl carrier protein	NC_009505	complement(905351..905821)	793.856	1.15147	0.20348	0.598098	633.648	-1.02228	-0.0317949	0.931082	2661	472.908	582.763	311.231	3379	658.329	717.841	334.539	2429	529.475	592.036	310.974	4467	788.402	778.746	365.284	4437	776.344	758.717	347.414	4106	816.822	841.776	389.234	3000	618.903	619.921	297.869	2507	392.773	452.722	260.235	4619	889.27	856.7
889	aroQ	BOV_RS04490	BOV_0904	type II 3-dehydroquinate dehydratase	NC_009505	complement(905823..906296)	627.436	1.09802	0.134911	0.793014	701.55	1.39199	0.477146	0.0645046	2397	423.294	521.625	280.354	2768	535.875	584.317	274.047	1900	411.542	460.168	243.248	3493	612.594	605.091	285.637	3659	636.165	621.721	286.497	3205	633.548	652.902	303.822	2820	578.086	579.037	279.997	4786	745.079	858.801	496.802	4085	781.484	752.862
890	BOV_RS04495	BOV_RS04495	BOV_0905	DsbA family protein	NC_009505	complement(906540..907337)	233.745	1.124	0.168648	0.72275	248.004	1.34154	0.423887	0.119735	1195	125.348	154.466	139.768	1866	214.578	233.975	184.744	1281	164.81	184.284	164.001	2164	225.428	222.667	176.959	2330	240.624	235.16	182.437	2003	235.184	242.369	189.877	1728	210.408	210.754	171.572	2691	248.839	286.82	279.335	2506	284.764	274.334
891	BOV_RS04500	BOV_RS04500	BOV_0906	M48 family metalloprotease	NC_009505	complement(907385..908800)	154.185	1.07701	0.107034	0.839643	159.106	1.24844	0.320123	0.24226	1874	110.779	136.513	219.184	1995	129.287	140.974	197.516	1405	101.871	113.908	179.876	2598	152.521	150.653	212.449	2753	160.224	156.586	215.558	2264	149.811	154.387	214.619	2286	156.868	157.126	226.976	2932	152.795	176.116	304.351	2618	167.654	161.513
892	BOV_RS04505	BOV_RS04505	BOV_0907	aminotransferase class I/II-fold pyridoxal phosphate-dependent enzyme	NC_009505	908992..910155	45.3864	1.15493	0.2078	0.640711	38.4259	1.04545	0.0641183	0.870634	380	27.3265	33.6743	44.4449	426	33.584	36.6199	42.1763	377	33.2527	37.1817	48.2656	603	43.0643	42.5368	49.3097	635	44.9579	43.9372	49.7201	598	48.1369	49.6074	56.6882	502	41.9057	41.9746	49.8434	366	23.2026	26.744	37.992	644	50.1694	48.332
893	BOV_RS04510	BOV_RS04510	BOV_0908	ribonuclease E	NC_009505	complement(910274..912949)	303.175	-1.11356	-0.155174	0.740077	310.074	1.03853	0.0545378	0.881613	7542	235.914	290.716	882.115	8972	307.665	335.478	888.276	6945	266.455	297.939	889.137	9926	308.348	304.571	811.689	10040	309.196	302.175	786.125	8339	291.983	300.903	790.507	7932	288.017	288.491	787.565	11422	314.966	363.04	1185.64	9657	327.237	315.252
894	BOV_RS04515	BOV_RS04515	BOV_0909	hypothetical protein	NC_009505	912952..913137	781.706	-1.01448	-0.0207443	0.980553	866.178	1.25276	0.325112	0.361143	1595	717.795	884.537	186.552	1239	611.271	666.529	122.668	976	538.735	602.39	124.953	1569	701.234	692.645	128.303	1907	844.935	825.751	149.317	1586	798.95	823.358	150.347	1295	676.517	677.63	128.58	2500	991.826	1143.21	259.508	1908	930.19	896.122
895	BOV_RS04520	BOV_RS04520	BOV_0910	N-acetylmuramoyl-L-alanine amidase	NC_009505	913628..914896	165.597	1.07204	0.10036	0.854551	162.876	1.17589	0.233749	0.419244	1600	105.539	130.055	187.136	2179	157.569	171.813	215.733	1359	109.95	122.942	173.987	2399	157.153	155.228	196.176	2624	170.407	166.538	205.457	2292	169.232	174.402	217.273	2048	156.816	157.074	203.345	2580	150.026	172.924	267.812	2544	181.787	175.129
896	BOV_RS04525	BOV_RS04525	BOV_0911	penicillin-binding protein 1A	NC_009505	915176..917635	370.417	1.18355	0.243125	0.476795	326.441	1.1202	0.16376	0.582135	5885	200.246	246.763	688.311	7656	285.59	311.406	757.985	6414	267.69	299.32	821.155	10976	370.904	366.361	897.551	11153	373.63	365.147	873.272	9628	366.717	377.92	912.699	8582	338.981	339.539	852.103	7176	215.256	248.111	744.892	11532	425.085	409.516
897	prfB	BOV_RS04530	BOV_0912	peptide chain release factor 2	NC_009505	917776..918904	429.227	1.00726	0.0104311	0.986551	409.489	1.0596	0.0835241	0.812894	3528	261.57	322.332	412.636	4704	382.339	416.902	465.721	4198	381.757	426.864	537.451	6149	452.755	447.21	502.828	6074	443.37	433.303	475.59	4718	391.556	403.518	447.249	4681	402.872	403.534	464.775	5235	342.161	394.386	543.41	6019	483.434	465.728
898	BOV_RS17715	BOV_RS17715		IS5-like element IS711 family transposase	NC_009505	919098..919855	27.6571	1.0298	0.0423623	0.963085	25.7535	1.083	0.115033	0.812894	170	18.7729	23.1339	19.8833	246	29.7811	32.4733	24.3553	122	16.5245	18.477	15.6191	251	27.5269	27.1898	20.5253	228	24.7886	24.2257	17.8522	248	30.6558	31.5923	23.5095	156	19.9976	20.0305	15.4892	281	27.3555	31.5308	29.1687	250	29.9073	28.8119
899	BOV_RS04545	BOV_RS04545	BOV_0916	hypothetical protein	NC_009505	complement(920008..920370)	84.0121	1.1238	0.168386	0.854146	59.9525	-1.20324	-0.266929	0.611014	247	56.9565	70.1873	28.8892	267	67.4963	73.5979	26.4344	191	54.0213	60.4043	24.4529	379	86.7931	85.7301	30.9923	397	90.13	88.0836	31.0848	291	75.1131	77.4078	27.5857	331	88.602	88.7477	32.8649	95	19.3119	22.2595	9.86131	288	71.9436	69.3087
900	BOV_RS04550	BOV_RS04550	BOV_0917	ferritin-like domain-containing protein	NC_009505	complement(920541..921335)	115.338	-1.04866	-0.0685467	0.917639	121.552	1.13444	0.181979	0.593023	856	90.1279	111.064	100.118	1072	123.738	134.924	106.134	600	77.4859	86.6414	76.8153	1054	110.211	108.861	86.1898	1123	116.412	113.769	87.9301	1013	119.391	123.038	96.0287	827	101.079	101.245	82.1125	1354	125.678	144.86	140.55	1209	137.9	132.85
901	bcp	BOV_RS04555	BOV_0918	thioredoxin-dependent thiol peroxidase	NC_009505	complement(921357..921820)	248.063	1.12403	0.168685	0.714224	263.401	1.33617	0.418105	0.114766	930	167.771	206.744	108.773	927	183.332	199.905	91.778	789	174.581	195.209	101.012	1398	250.462	247.394	114.32	1428	253.627	247.869	111.811	1189	240.101	247.436	112.713	1072	224.491	224.86	106.438	1607	255.568	294.575	166.812	1587	310.145	298.786
902	BOV_RS04560	BOV_RS04560	BOV_0919	hypothetical protein	NC_009505	922107..925505	120.25	1.06867	0.0958154	0.858655	109.704	1.06638	0.0927237	0.788281	3072	75.6524	93.2263	359.302	3950	106.64	116.28	391.071	2930	88.5024	98.9595	375.115	4881	119.374	117.912	399.139	4996	121.131	118.381	391.183	4362	120.244	123.918	413.502	4078	116.578	116.77	404.903	3895	84.5599	97.4663	404.314	4797	127.975	123.288
903	BOV_RS04565	BOV_RS04565	BOV_0920	tyrosine--tRNA ligase	NC_009505	complement(925565..926818)	206.668	1.04742	0.0668406	0.913097	215.463	1.20029	0.263379	0.357714	2029	135.437	166.899	237.312	2375	173.797	189.508	235.138	2002	163.91	183.277	256.307	3141	208.22	205.67	256.852	3187	209.445	204.69	249.54	2708	202.34	208.521	256.708	2499	193.638	193.957	248.125	3071	180.713	208.296	318.78	3762	272.037	262.073
904	BOV_RS04570	BOV_RS04570	BOV_0922	anhydro-N-acetylmuramic acid kinase	NC_009505	926934..928055	60.3884	-1.1245	-0.169288	0.72275	56.522	-1.09094	-0.125571	0.729167	699	52.1479	64.2618	81.7553	689	56.351	61.4451	68.2147	583	53.3475	59.6509	74.6388	796	58.9757	58.2534	65.0921	920	67.5741	66.0399	72.0354	654	54.6153	56.2838	61.9968	684	59.2359	59.3334	67.9141	708	46.5638	53.6709	73.4927	789	63.7662	61.4307
905	BOV_RS04575	BOV_RS04575	BOV_0921	multidrug transporter	NC_009505	complement(928052..928384)	266.503	1.01566	0.0224179	0.967077	275.43	1.15268	0.204992	0.430905	710	178.471	219.929	83.0418	900	248.013	270.433	89.1049	661	203.796	227.876	84.6248	988	246.641	243.62	80.7927	1130	279.653	273.304	88.4782	971	273.215	281.562	92.0472	901	262.907	263.34	89.4599	1010	223.813	257.974	104.841	1247	339.569	327.133
906	BOV_RS04580	BOV_RS04580	BOV_0923	alpha/beta hydrolase	NC_009505	complement(928496..929170)	159.557	1.02374	0.0338505	0.961722	147.415	1.03422	0.0485464	0.898729	878	108.879	134.171	102.691	1016	138.123	150.609	100.589	835	127.005	142.012	106.901	1332	164.041	162.032	108.923	1340	163.601	159.887	104.921	1088	151.027	155.641	103.138	1005	144.672	144.91	99.7861	1052	115.006	132.559	109.201	1359	182.567	175.88
907	BOV_RS04585	BOV_RS04585	BOV_0924	cysteine desulfurase	NC_009505	929375..930553	66.7933	1.03559	0.0504462	0.952561	55.4697	-1.08163	-0.11321	0.811079	652	46.2899	57.043	76.2581	613	47.7114	52.0245	60.6903	680	59.2152	66.2119	87.0573	984	69.38	68.5302	80.4656	1018	71.1573	69.5417	79.7087	753	59.8426	61.6708	71.3816	815	67.1685	67.279	80.921	546	34.1733	39.3892	56.6766	846	65.0673	62.6842
908	sufB	BOV_RS04590	BOV_0925	Fe-S cluster assembly protein SufB	NC_009505	930734..932257	280.687	1.09506	0.131013	0.778658	261.757	1.11795	0.160859	0.60133	3078	169.058	208.33	360.004	4114	247.716	270.11	407.308	2987	201.228	225.005	382.412	5231	285.333	281.839	427.76	5245	283.626	277.186	410.68	4442	273.101	281.444	421.085	3871	246.809	247.215	384.35	4335	209.9	241.937	449.987	5522	328.562	316.529
909	sufC	BOV_RS04595	BOV_0926	Fe-S cluster assembly ATPase SufC	NC_009505	932325..933080	246.134	1.16949	0.225877	0.510976	230.495	1.1883	0.248904	0.353183	1203	133.198	164.139	140.703	1668	202.465	220.767	165.141	1270	172.473	192.852	162.592	2347	258.074	254.913	191.924	2237	243.854	238.317	175.156	1908	236.476	243.7	180.871	1605	206.289	206.628	159.36	1782	173.938	200.486	184.977	2595	311.259	299.859
910	sufD	BOV_RS04600	BOV_0927	Fe-S cluster assembly protein SufD	NC_009505	933094..934371	184.885	-1.02565	-0.0365354	0.952561	169.918	-1.02095	-0.0299076	0.934979	1873	122.676	151.173	219.067	2644	189.848	207.01	261.77	1812	145.568	162.768	231.982	2928	190.455	188.123	239.434	2901	187.069	182.822	227.146	2416	177.131	182.543	229.028	2153	163.695	163.964	213.771	2313	133.553	153.937	240.097	2995	212.507	204.723
911	BOV_RS04605	BOV_RS04605	BOV_0928	cysteine desulfurase	NC_009505	934453..935697	133.014	1.12315	0.167553	0.702629	112.521	1.02755	0.0392122	0.919026	1117	75.0994	92.5448	130.645	1520	112.034	122.162	150.488	1192	98.2982	109.913	152.606	2118	141.42	139.687	173.197	2124	140.595	137.403	166.308	1555	117.028	120.603	147.408	1509	117.772	117.966	149.828	1312	77.7629	89.632	136.19	1950	142.027	136.825
912	BOV_RS04610	BOV_RS04610	BOV_0929	SUF system Fe-S cluster assembly protein	NC_009505	935694..936113	433.111	1.15271	0.205031	0.582662	390.138	1.11266	0.154018	0.610722	1145	228.196	281.206	133.92	1749	382.134	416.679	173.16	1230	300.673	336.199	157.471	2175	430.49	425.217	177.858	2220	435.601	425.711	173.824	1942	433.241	446.476	184.094	1577	364.842	365.442	156.58	1481	260.204	299.919	153.733	2526	545.369	525.395
913	BOV_RS04615	BOV_RS04615	BOV_0930	glycosyltransferase	NC_009505	complement(936147..937118)	1762.01	1.28292	0.359435	0.463612	1635.45	1.32554	0.406575	0.291925	9777	841.961	1037.55	1143.52	14879	1404.7	1531.68	1473.1	10285	1086.37	1214.73	1316.74	20708	1771.02	1749.33	1693.38	20381	1728	1688.77	1595.82	18538	1787.01	1841.6	1757.33	14467	1446.22	1448.6	1436.42	20025	1520.25	1752.28	2078.66	20794	1939.89	1868.85
914	BOV_RS04620	BOV_RS04620	BOV_0931	tRNA-Thr	NC_009505	complement(937325..937400)	669.539	1.44063	0.526695	0.621526	378.035	-1.44251	-0.528585	0.509136	176	193.844	238.873	20.585	367	443.127	483.185	36.335	368	497.133	555.873	47.1134	620	678.158	669.852	50.6999	613	664.71	649.618	47.9975	540	665.748	686.086	51.19	511	653.325	654.4	50.737	39	37.8669	43.6465	4.04833	212	252.946	243.682
915	BOV_RS04625	BOV_RS04625	BOV_0932	NAD kinase	NC_009505	937545..938318	184.014	-1.01114	-0.015982	0.984433	189.292	1.13908	0.187869	0.580085	1170	126.531	155.924	136.844	1577	186.968	203.869	156.132	1025	135.963	152.028	131.226	1698	182.368	180.135	138.852	1671	177.918	173.879	130.838	1584	191.754	197.612	150.157	1363	171.111	171.392	135.332	1919	182.954	210.879	199.198	1825	213.81	205.979
916	BOV_RS04630	BOV_RS04630	BOV_0933	DEAD/DEAH box helicase	NC_009505	938646..940094	762.63	-1.02349	-0.0335022	0.962846	756.96	1.07712	0.107175	0.763358	8994	519.562	640.255	1051.94	10350	655.462	714.715	1024.71	9775	692.607	774.443	1251.45	13430	770.478	761.042	1098.22	14078	800.679	782.499	1102.3	11084	716.734	738.63	1050.72	10662	714.977	716.153	1058.63	13250	674.77	777.76	1375.39	14080	881.131	848.86
917	sufA	BOV_RS04635	BOV_0934	Fe-S cluster assembly scaffold SufA	NC_009505	complement(940331..940711)	209.766	1.02501	0.0356349	0.952561	210.414	1.13699	0.185222	0.510946	583	128.084	157.838	68.1879	820	197.499	215.352	81.1844	625	168.42	188.32	80.0159	940	205.095	202.583	76.8675	972	210.246	205.472	76.1069	870	213.956	220.492	82.4728	821	209.382	209.727	81.5168	937	181.478	209.177	97.2637	1010	240.382	231.578
918	BOV_RS04640	BOV_RS04640	BOV_0935	hypothetical protein	NC_009505	940904..941527	866.724	1.10424	0.143058	0.780901	990.187	1.42481	0.510767	0.0526882	4853	650.996	802.221	567.608	4201	617.794	673.642	415.922	3583	589.523	659.179	458.715	6389	851.14	840.715	522.454	6724	888.032	867.869	526.485	5734	860.999	887.302	543.562	6094	948.942	950.503	605.071	8395	992.76	1144.29	871.428	7080	1028.86	991.175
919	BOV_RS04645	BOV_RS04645	BOV_0936	heavy-metal-associated domain-containing protein	NC_009505	941608..941808	82.9023	-1.01154	-0.0165547	0.985503	69.4818	-1.07764	-0.107879	0.833193	144	59.9679	73.8984	16.8423	158	72.1334	78.6542	15.6429	134	68.4459	76.5332	17.1554	171	70.7217	69.8555	13.9834	234	95.9413	93.7629	18.322	176	82.0439	84.5503	16.6842	159	76.864	76.9905	15.787	179	65.7151	75.7452	18.5808	146	65.8663	63.4539
920	BOV_RS04650	BOV_RS04650	BOV_0937	protein-L-isoaspartate O-methyltransferase	NC_009505	942137..942805	518.095	1.30976	0.389307	0.105015	445.329	1.23677	0.306577	0.206033	2022	252.993	311.762	236.494	2826	387.634	422.675	279.789	2049	314.452	351.607	262.324	4233	525.987	519.545	346.149	4217	519.473	507.678	330.188	3633	508.826	524.37	344.395	3164	459.549	460.305	314.152	3259	359.473	414.34	338.295	3814	516.965	498.031
921	bepC	BOV_RS04655	BOV_0938	multidrug efflux RND transporter outer membrane subunit BepC	NC_009505	942944..944314	465.347	1.28431	0.360991	0.210962	427.692	1.281	0.357265	0.175199	3706	226.267	278.828	433.455	5186	347.113	378.491	513.442	4025	301.416	337.031	515.302	8013	485.859	479.908	655.255	7829	470.603	459.918	613.005	6432	439.58	453.009	609.73	6259	443.598	444.328	621.454	5744	309.161	356.349	596.246	8018	530.316	510.893
922	BOV_RS04660	BOV_RS04660	BOV_0939	PopZ family protein	NC_009505	944564..945295	262.174	1.49786	0.582899	0.0025391	224.131	1.39794	0.483299	0.0161796	1075	122.928	151.484	125.732	1354	169.74	185.084	134.053	909	127.494	142.559	116.375	2405	273.122	269.777	196.666	2392	269.3	263.185	187.292	1907	244.101	251.558	180.777	1760	233.627	234.012	174.75	1692	170.568	196.602	175.635	2165	268.197	258.374
923	BOV_RS04665	BOV_RS04665	BOV_0940	valine--tRNA ligase	NC_009505	945586..948318	186.653	1.0735	0.102327	0.848394	166.795	1.04382	0.0618774	0.860308	3680	112.71	138.892	430.414	5103	171.341	186.83	505.225	3617	135.877	151.932	463.068	6190	188.28	185.974	506.181	6216	187.438	183.182	486.709	5374	184.242	189.87	509.436	4593	163.297	163.566	456.037	4663	125.902	145.119	484.035	6365	211.186	203.451
924	BOV_RS04670	BOV_RS04670	BOV_0941	hypothetical protein	NC_009505	948709..949011	97.6531	-1.6574	-0.728919	0.0290473	97.6531	-1.52832	-0.611943	0.0690398	377	104.148	128.341	44.094	318	96.3075	105.014	31.4837	273	92.5036	103.434	34.951	273	74.8984	73.9811	22.3243	279	75.8835	74.1605	21.8455	237	73.2884	75.5274	22.4667	222	71.1922	71.3093	22.0423	308	75.0095	86.4583	31.9714	226	67.6351	65.158
925	BOV_RS04675	BOV_RS04675	BOV_0942	OmpP1/FadL family transporter	NC_009505	949039..950010	64.7673	-1.21475	-0.28066	0.388273	63.018	-1.24272	-0.313502	0.249665	661	56.923	70.1461	77.3108	801	75.6209	82.4569	79.3033	535	56.5101	63.1871	68.4936	726	62.0902	61.3297	59.3679	751	63.6736	62.2279	58.8028	711	68.5382	70.6321	67.4002	506	50.5832	50.6664	50.2405	717	54.4329	62.741	74.4269	695	64.8373	62.4626
926	BOV_RS04680	BOV_RS04680	BOV_0943	NAD(P)-dependent oxidoreductase	NC_009505	complement(950076..950951)	1320.47	1.44348	0.529555	0.0469209	1352.27	1.65533	0.727121	0.00216868	6400	611.545	753.606	748.546	8939	936.398	1021.05	885.009	5682	665.941	744.626	727.441	13918	1320.76	1304.59	1138.13	13774	1295.81	1266.39	1078.49	12573	1344.82	1385.9	1191.87	10854	1203.95	1205.93	1077.69	15524	1307.7	1507.29	1611.44	14927	1545.16	1488.57
927	BOV_RS04685	BOV_RS04685	BOV_0944	glutathione S-transferase	NC_009505	complement(950979..951293)	1391.35	1.51906	0.603178	0.0103188	1118.28	1.30528	0.384357	0.14238	2176	578.231	712.552	254.506	3307	963.383	1050.47	327.411	2093	682.177	762.781	267.957	5105	1347.22	1330.72	417.456	5251	1373.78	1342.59	411.15	4885	1453.06	1497.45	463.08	3748	1156.14	1158.04	372.137	3035	710.978	819.495	315.043	5168	1487.71	1433.22
928	BOV_RS04690	BOV_RS04690	BOV_0945	transporter substrate-binding domain-containing protein	NC_009505	complement(951193..951726)	1080.78	1.23586	0.305512	0.490493	1380.15	1.83791	0.878064	0.00112341	3902	611.644	753.727	456.379	4796	824.164	898.667	474.83	3477	668.501	747.489	445.145	6875	1070.25	1057.14	562.196	6823	1052.98	1029.07	534.236	6378	1119.11	1153.3	604.611	5900	1073.58	1075.34	585.809	12551	1734.38	1999.1	1302.83	7847	1332.5	1283.7
929	mobB	BOV_RS04695	BOV_0946	molybdopterin-guanine dinucleotide biosynthesis protein B	NC_009505	complement(952071..952574)	249.642	1.01879	0.0268556	0.980894	343.538	1.66572	0.736146	0.0755186	1139	189.167	233.11	133.218	1246	226.863	247.371	123.361	837	170.504	190.65	107.157	1410	232.563	229.715	115.301	1573	257.208	251.368	123.165	1394	259.156	267.073	132.146	1230	237.135	237.526	122.126	3312	484.918	558.931	343.796	1715	308.56	297.259
930	BOV_RS04700	BOV_RS04700	BOV_0947	molybdenum cofactor guanylyltransferase	NC_009505	complement(952571..953236)	125.908	1.06175	0.0864439	0.880812	138.348	1.32934	0.41071	0.119439	666	83.7052	103.15	77.8956	793	109.263	119.141	78.5113	593	91.4153	102.217	75.9191	938	117.08	115.646	76.704	1107	136.981	133.87	86.6773	879	123.664	127.442	83.326	877	127.952	128.163	87.077	1334	147.805	170.365	138.474	1023	139.286	134.185
931	moaA	BOV_RS04705	BOV_0948	GTP 3',8-cyclase MoaA	NC_009505	complement(953412..954446)	187.786	1.08446	0.116973	0.813513	171.034	1.06828	0.0952939	0.779764	1367	110.556	136.237	159.885	1763	156.31	170.441	174.547	1511	149.887	167.597	193.446	2320	186.338	184.055	189.716	2452	195.239	190.806	191.99	2008	181.783	187.336	190.351	1891	177.531	177.823	187.757	1669	118.994	137.156	173.248	2472	216.578	208.646
932	BOV_RS04710	BOV_RS04710	BOV_0949	DUF971 domain-containing protein	NC_009505	954633..954992	209.954	1.18614	0.246272	0.640805	210.88	1.30965	0.38918	0.272744	519	120.675	148.708	60.7024	638	162.627	177.329	63.1654	497	141.74	158.488	63.6287	893	206.206	203.681	73.0242	990	226.63	221.485	77.5163	757	197.026	203.045	71.7608	693	187.048	187.356	68.8077	859	176.075	202.95	89.167	1070	269.518	259.647
933	BOV_RS04715	BOV_RS04715	BOV_0950	FAD-dependent monooxygenase	NC_009505	complement(955060..956166)	312.698	1.15086	0.202714	0.572153	260.802	1.04679	0.0659673	0.840966	2238	169.225	208.536	261.757	2932	243.048	265.019	290.284	2610	242.065	270.666	334.146	4294	322.454	318.504	351.137	4188	311.777	304.698	327.918	3590	303.862	313.145	340.319	3068	269.296	269.739	304.621	2964	197.578	227.735	307.673	3852	315.533	303.977
934	BOV_RS04720	BOV_RS04720	BOV_0951	fumarate hydratase	NC_009505	complement(956510..958129)	17.0602	1.01705	0.0243956	0.974101	14.2573	-1.06023	-0.0843803	0.847618	218	11.264	13.8807	25.4973	244	13.8213	15.0708	24.1573	240	15.2102	17.0074	30.7261	325	16.6771	16.4729	26.5765	369	18.7714	18.3452	28.8924	272	15.732	16.2126	25.7846	244	14.6351	14.6592	24.2267	281	12.7997	14.7533	29.1687	274	15.3371	14.7753
935	BOV_RS04725	BOV_RS04725	BOV_0952	murein L,D-transpeptidase	NC_009505	958439..960442	192.319	-1.1487	-0.199998	0.621183	176.414	-1.14768	-0.198725	0.511694	3607	150.661	185.659	421.876	4185	191.634	208.958	414.338	3649	186.945	209.034	467.165	4494	186.418	184.135	367.492	4916	202.162	197.572	384.919	4029	188.378	194.132	381.934	3328	161.364	161.63	330.436	4062	149.572	172.401	421.649	4691	212.263	204.489
936	BOV_RS04730	BOV_RS04730	BOV_0953	tRNA-Val	NC_009505	complement(960581..960655)	70.8528	-1.64879	-0.721406	0.224704	70.8528	-2.51286	-1.32933	0.00524433	48	53.5714	66.0159	5.61409	74	90.5411	98.7259	7.3264	50	68.4459	76.5332	6.40127	24	26.6013	26.2755	1.96258	67	73.6206	71.949	5.24605	48	59.9666	61.7986	4.55022	33	42.7538	42.8241	3.27656	25	24.5973	28.3516	2.59508	23	27.8082	26.7897
937	BOV_RS04735	BOV_RS04735	BOV_0954	tRNA-Arg	NC_009505	961072..961148	39.4367	1.18305	0.242516	0.881147	27.0581	-1.23954	-0.309809	0.761379	19	20.6545	25.4525	2.22225	34	40.5195	44.1824	3.36618	15	20.0004	22.3636	1.92038	34	36.7063	36.2568	2.78032	41	43.8812	42.8849	3.21027	31	37.7225	38.8749	2.93869	46	58.0482	58.1437	4.56732	2	1.91667	2.20921	0.207607	16	18.8424	18.1523
938	BOV_RS04740	BOV_RS04740	BOV_0955	GlsB/YeaQ/YmgE family stress response membrane protein	NC_009505	complement(961242..961492)	594.938	-1.52247	-0.606413	0.0214338	594.938	-1.19834	-0.261035	0.407329	1656	552.255	680.542	193.686	1852	677.084	738.292	183.358	1358	555.475	621.108	173.859	1467	485.858	479.907	119.962	1455	477.722	466.875	113.926	1351	504.326	519.733	128.07	1307	505.969	506.801	129.772	1855	545.354	628.592	192.555	1685	608.741	586.446
939	BOV_RS04745	BOV_RS04745	BOV_0956	tRNA-Gly	NC_009505	complement(961849..961922)	117.184	-1.04572	-0.0644953	0.964469	98.3162	-1.72981	-0.790616	0.212435	75	84.8364	104.544	8.77202	90	111.606	121.695	8.91049	71	98.5065	110.146	9.08981	101	113.46	112.07	8.25917	91	101.343	99.0423	7.12524	108	136.748	140.926	10.238	114	149.691	149.937	11.319	23	22.9353	26.4359	2.38748	22	26.9586	25.9712
940	arsC	BOV_RS04750	BOV_0957	arsenate reductase (glutaredoxin)	NC_009505	962099..962446	353.749	1.02124	0.0303168	0.963512	379.331	1.23394	0.303276	0.272501	1034	248.71	306.485	120.937	1151	303.509	330.946	113.955	938	276.734	309.432	120.088	1488	355.448	351.095	121.68	1516	359.009	350.858	118.702	1288	346.79	357.384	122.098	1209	337.574	338.129	120.041	1800	381.682	439.938	186.846	1607	418.739	403.402
941	BOV_RS04755	BOV_RS04755	BOV_0958	septal ring lytic transglycosylase RlpA family protein	NC_009505	962817..964082	594.714	-1.11268	-0.154044	0.72275	580.879	-1.04829	-0.0680425	0.841407	6773	447.816	551.843	792.172	7353	532.974	581.155	727.987	7375	598.09	668.759	944.188	9388	616.442	608.892	767.694	9726	633.12	618.745	761.539	7223	534.581	550.912	684.714	7919	607.797	608.797	786.274	7212	420.369	484.53	748.629	9975	714.473	688.305
942	BOV_RS04760	BOV_RS04760	BOV_0959	D-alanyl-D-alanine carboxypeptidase	NC_009505	964193..965383	99.6099	-1.4477	-0.533762	0.0270951	99.6099	-1.42952	-0.51553	0.0295325	1300	91.3659	112.59	152.048	1472	113.415	123.668	145.736	1091	94.0484	105.161	139.676	1240	86.5491	85.4891	101.4	1313	90.8529	88.79	102.807	1033	81.2677	83.7504	97.9246	1156	94.3122	94.4674	114.779	932	57.7447	66.5583	96.7446	1162	88.471	85.2307
943	BOV_RS04765	BOV_RS04765	BOV_0960	dTMP kinase	NC_009505	965465..966109	100.169	-1.04359	-0.0615513	0.91875	93.9685	-1.03416	-0.0484641	0.893158	534	69.3002	85.3984	62.4568	646	91.9069	100.215	63.9575	563	89.6163	100.205	72.0783	792	102.075	100.825	64.765	847	108.22	105.763	66.3195	621	90.2114	92.9673	58.8685	772	116.3	116.491	76.6516	505	57.775	66.5932	52.4207	767	107.831	103.881
944	BOV_RS04770	BOV_RS04770	BOV_0961	DNA polymerase III subunit delta'	NC_009505	966106..967188	51.2201	1.00245	0.00353667	0.9937	49.9449	1.06062	0.0849039	0.812051	517	39.959	49.2414	60.4685	483	40.9255	44.6251	47.8196	430	40.7642	45.5807	55.0509	694	53.2701	52.6177	56.7511	711	54.1037	52.8752	55.6708	535	46.2866	47.7006	50.716	548	49.167	49.2479	54.4107	530	36.1123	41.6242	55.0157	771	64.5554	62.191
945	BOV_RS04775	BOV_RS04775	BOV_0962	methionine--tRNA ligase	NC_009505	967357..968904	183.048	1.02347	0.0334731	0.956696	190.427	1.16756	0.223497	0.413389	2358	127.505	157.124	275.792	2642	156.616	170.774	261.572	2172	144.055	161.076	278.071	3412	183.228	180.983	279.013	3525	187.661	183.4	276.005	2945	178.256	183.702	279.175	2863	179.71	180.006	284.266	3240	154.448	178.021	336.323	4048	237.124	228.439
946	BOV_RS04780	BOV_RS04780	BOV_0963	TatD family hydrolase	NC_009505	968913..969704	142.375	1.06738	0.0940727	0.869517	125.183	1.02271	0.0323908	0.932809	926	97.8675	120.602	108.305	979	113.431	123.685	96.9263	832	107.854	120.598	106.517	1387	145.581	143.798	113.421	1388	144.427	141.148	108.679	1159	137.116	141.305	109.869	1098	134.71	134.931	109.02	996	92.7988	106.963	103.388	1293	148.04	142.618
947	BOV_RS04785	BOV_RS04785	BOV_0964	MBL fold metallo-hydrolase	NC_009505	969707..970525	103.593	-1.11328	-0.154812	0.673683	91.9595	-1.19504	-0.25706	0.292682	832	85.0339	104.787	97.311	872	97.703	106.535	86.3327	743	93.1415	104.147	95.1229	1006	102.11	100.859	82.2646	1088	109.479	106.993	85.1897	867	99.1893	102.219	82.1884	792	93.9644	94.119	78.6374	733	66.0432	76.1234	76.0878	953	105.515	101.651
948	BOV_RS04790	BOV_RS04790	BOV_0965	glucan ABC transporter ATP-binding protein/ permease	NC_009505	complement(970575..972374)	101.082	-3.0441	-1.60601	9.46077e-18	101.082	-2.51489	-1.3305	5.45192e-12	1692	78.6829	96.9608	197.897	2231	113.737	124.019	220.881	1943	110.825	123.92	248.753	813	37.5466	37.0868	66.4822	986	45.143	44.118	77.2031	797	41.4873	42.7547	75.5527	764	41.2423	41.3101	75.8573	861	35.2971	40.6845	89.3746	1222	61.5609	59.3062
949	BOV_RS04795	BOV_RS04795	BOV_0966	RluA family pseudouridine synthase	NC_009505	972687..973667	36.8511	-1.06664	-0.0930801	0.901038	31.4044	-1.19346	-0.255147	0.499102	328	27.9871	34.4884	38.363	388	36.2943	39.5752	38.4141	286	29.932	33.4687	36.6153	419	35.5057	35.0708	34.2633	492	41.3315	40.3931	38.5233	353	33.7159	34.746	33.4631	379	37.5398	37.6016	37.6308	296	22.2654	25.6638	30.7258	331	30.5961	29.4755
950	BOV_RS04800	BOV_RS04800	BOV_0967	DMT family transporter	NC_009505	973670..974593	17.1384	1.18878	0.249476	0.706412	12.598	-1.05074	-0.0713997	0.899528	102	9.24019	11.3867	11.93	140	13.9037	15.1606	13.8608	105	11.6669	13.0454	13.4427	207	18.6231	18.395	16.9272	221	19.7109	19.2633	17.3041	129	13.0812	13.4808	12.2287	141	14.8275	14.8519	13.9998	118	9.42363	10.862	12.2488	138	13.543	13.0469
951	BOV_RS04805	BOV_RS04805	BOV_0968	HAD-IA family hydrolase	NC_009505	974590..975255	42.2746	1.09927	0.136541	0.855883	38.7065	1.15276	0.205087	0.640033	261	32.8034	40.4236	30.5266	232	31.9661	34.8558	22.9693	171	26.3609	29.4756	21.8924	325	40.566	40.0691	26.5765	356	44.0516	43.0514	27.8746	300	42.2062	43.4956	28.4389	268	39.1005	39.1648	26.6096	383	42.4358	48.9128	39.7567	254	34.5833	33.3166
952	BOV_RS04810	BOV_RS04810	BOV_0969	ATP12 family chaperone protein	NC_009505	975297..976079	55.3932	-1.00823	-0.0118193	0.985503	45.9859	-1.10595	-0.145285	0.659736	329	35.1712	43.3414	38.4799	467	54.7306	59.6782	46.2355	340	44.5816	49.8492	43.5287	515	54.6762	54.0065	42.1136	533	56.0985	54.8247	41.7335	463	55.405	57.0976	43.8907	372	46.164	46.2399	36.9357	394	37.1315	42.7989	40.8985	472	54.6621	52.6601
953	glnA	BOV_RS04815	BOV_0970	type I glutamate--ammonia ligase	NC_009505	complement(976205..977614)	227.412	1.01937	0.0276737	0.964989	232.897	1.16437	0.219544	0.482015	2301	136.6	168.332	269.126	3571	232.405	253.415	353.548	2378	173.153	193.613	304.445	3772	222.385	219.661	308.451	3769	220.289	215.287	295.11	3605	239.561	246.879	341.741	2733	188.34	188.65	271.358	4287	224.359	258.603	445.005	4447	285.992	275.518
954	BOV_RS04820	BOV_RS04820	BOV_0971	P-II family nitrogen regulator	NC_009505	complement(977762..978100)	248.648	-1.01084	-0.0155502	0.984749	265.144	1.21456	0.280435	0.363831	707	174.571	215.124	82.6909	904	244.706	266.827	89.5009	615	186.258	208.265	78.7357	1024	251.104	248.028	83.7366	1010	245.532	239.957	79.0823	902	249.308	256.924	85.5063	803	230.164	230.543	79.7296	1411	307.139	354.018	146.466	965	258.127	248.673
955	BOV_RS04825	BOV_RS04825	BOV_0973	bifunctional ADP-dependent NAD(P)H-hydrate dehydratase/NAD(P)H-hydrate epimerase	NC_009505	978407..979912	20.8857	-1.15064	-0.202436	0.61989	19.197	-1.29109	-0.368593	0.174014	312	17.3413	21.3697	36.4916	354	21.5702	23.5201	35.0479	274	18.6794	20.8866	35.079	381	21.0307	20.7731	31.1559	398	21.7793	21.2848	31.1631	319	19.847	20.4533	30.24	321	20.711	20.7451	31.872	246	12.0536	13.8934	25.5356	311	18.7259	18.04
956	BOV_RS04830	BOV_RS04830	BOV_0974	hypothetical protein	NC_009505	complement(979943..980215)	64.3054	-1.02585	-0.036826	0.963085	57.9228	-1.02789	-0.039687	0.930433	158	48.4448	59.6984	18.4797	166	55.7983	60.8424	16.4349	143	53.7789	60.1332	18.3076	200	60.9004	60.1545	16.3548	252	76.0718	74.3445	19.7314	163	55.9441	57.6532	15.4518	169	60.1514	60.2504	16.7799	193	52.1678	60.1303	20.034	185	61.4491	59.1985
957	BOV_RS04835	BOV_RS04835	BOV_0975	phosphoglycolate phosphatase	NC_009505	complement(980212..980916)	137.587	-1.12144	-0.165355	0.670566	122.721	-1.23935	-0.309581	0.223918	986	117.069	144.263	115.323	1015	132.115	144.058	100.49	817	118.979	133.038	104.597	1112	131.12	129.514	90.9327	1211	141.56	138.346	94.8205	1054	140.082	144.361	99.9153	926	127.627	127.837	91.9422	806	84.3634	97.2399	83.6654	1014	130.423	125.647
958	rpiA	BOV_RS04840	BOV_0976	ribose-5-phosphate isomerase RpiA	NC_009505	981263..981961	368.991	1.09678	0.133274	0.818684	374.693	1.28316	0.359704	0.25411	2031	243.212	299.71	237.546	2514	330.038	359.873	248.9	1607	236.035	263.925	205.737	2989	355.469	351.115	244.422	3268	385.292	376.544	255.882	2732	366.212	377.4	258.984	2451	340.712	341.273	243.359	4067	429.344	494.875	422.168	2729	354.024	341.058
959	BOV_RS04845	BOV_RS04845	BOV_0977	DUF2059 domain-containing protein	NC_009505	981987..982523	820.36	1.27237	0.347514	0.273934	854.416	1.47229	0.558058	0.0237814	2605	406.056	500.382	304.682	4071	695.668	758.556	403.051	2437	465.929	520.982	311.998	5362	830.052	819.886	438.472	5224	801.705	783.502	409.036	4753	829.322	854.657	450.567	4482	810.997	812.332	445.016	5607	770.486	888.085	582.025	5814	981.764	945.807
960	gor	BOV_RS04850	BOV_0978	glutathione-disulfide reductase	NC_009505	982677..984071	98.4312	1.06793	0.0948118	0.890584	104.272	1.28688	0.363879	0.26901	1166	69.9644	86.217	136.376	1202	79.0689	86.2166	119.004	962	70.801	79.1666	123.16	1590	94.7492	93.5888	130.021	1737	102.615	100.285	136.006	1458	97.9294	100.921	138.213	1330	92.6402	92.7926	132.055	2104	111.296	128.283	218.402	1675	108.88	104.892
[truncated: 2,211 more rows]
[truncated: 1 more columns]

## Sheet: regulated_homologs_Rhodobacter
Name	locus tag	product	Fold change ∆cenR/WT	Fold change ∆essR-essS/WT	R. sphaeroides homolog loci	Fold change R. sphaeroides ∆cenK	Fold change R. sphaeroides cenR(D55A)	Fold change. R. sphaeroides cenR(D55E)
[truncated: 13 more rows]
